# Supplementary material for: Meiotic prophase I disruption as a strategy for nonhormonal male contraception using small-molecule inhibitor JQ1
Source: Proc Natl Acad Sci U S A. 2026 Apr 7;123(15):e2517498123. doi: 10.1073/pnas.2517498123 (PMC13080027; doi:10.1073/pnas.2517498123)
Supplement: Supplementary file 2 — Dataset S01 (XLSX) [file pnas.2517498123.sd01.xlsx]

## Sheet: Sheet1
Daily body weights (mg) and daily JQ1/vehicle injection volume (mL)
	Daily body weights (g)																								Daily volume injected at 1% body weight (mL)
	Condition group	Cage number	1	2	3	4	5	6	7	8	9	10	11	12	13	14	15	16	17	18	19	20	21		Condition group	Cage number	1	2	3	4	5	6	7	8	9	10	11	12	13	14	15	16	17	18	19	20	21
	Vehicle control for treatment (VC-T)	9	24.3	24.4	24	23.9	24	24.2	24	24	24.3	24.6	24.8	25.2	25.4	25.2	25.9	26.1	26.2	26.4	26.5	26.7	26.9		Vehicle control for treatment (VC-T)	9	0.243	0.244	0.24	0.239	0.24	0.242	0.24	0.24	0.243	0.246	0.248	0.252	0.254	0.252	0.259	0.261	0.262	0.264	0.265	0.267	0.269
		9	25.5	25.6	25	24.9	25	25.5	26.2	26	26.3	25.8	26.2	26	26.2	26.2	26.3	26.3	26.4	26.4	26.5	26.4	26.5			9	0.255	0.256	0.25	0.249	0.25	0.255	0.262	0.26	0.263	0.258	0.262	0.26	0.262	0.262	0.263	0.263	0.264	0.264	0.265	0.264	0.265
		9	21.8	21.6	21.9	21.9	22.2	22.3	22.3	22.2	22.7	22.4	22.8	22.8	23.2	23.2	23.4	23.5	23.6	23.7	23.8	23.9	24.1			9	0.218	0.216	0.219	0.219	0.222	0.223	0.223	0.222	0.227	0.224	0.228	0.228	0.232	0.232	0.234	0.235	0.236	0.237	0.238	0.239	0.241
		9	24	24.1	24.5	24.4	24.7	24.8	24.7	25	25.1	25.3	25.1	25.4	25.3	25.7	25.5	25.5	25.5	25.6	25.7	25.7	25.7			9	0.24	0.241	0.245	0.244	0.247	0.248	0.247	0.25	0.251	0.253	0.251	0.254	0.253	0.257	0.255	0.255	0.255	0.256	0.257	0.257	0.257
		9	22.6	22.7	23.4	23.5	23.6	23.9	24	24.5	24.5	24.6	24.3	24.8	24.4	24.7	24.6	24.6	24.6	24.6	24.6	24.6	24.6			9	0.226	0.227	0.234	0.235	0.236	0.239	0.24	0.245	0.245	0.246	0.243	0.248	0.244	0.247	0.246	0.246	0.246	0.246	0.246	0.246	0.246
		10	22.7	22.9	23	22.9	23.2	24.1	25.1	25.5	25.9	26	26	26.1	26.6	26.7	26	27.2	27.1	27.4	27.5	27.6	27.9			10	0.227	0.229	0.23	0.229	0.232	0.241	0.251	0.255	0.259	0.26	0.26	0.261	0.266	0.267	0.26	0.272	0.271	0.274	0.275	0.276	0.279
		10	21.3	22.2	23.2	24	25.6	26.5	27.5	28.5	28	27	26.5	25.7	24.8	24.4	22.9	23.3	22.9	22.7	22.2	21.9	21.4			10	0.213	0.222	0.232	0.24	0.256	0.265	0.275	0.285	0.28	0.27	0.265	0.257	0.248	0.244	0.229	0.233	0.229	0.227	0.222	0.219	0.214
		10	22.6	22.3	23	23.3	23.5	24	24.2	24	24	24.5	24.7	24.8	25.2	25.2	24.6	25.6	25.7	25.8	26	26.2	26.4			10	0.226	0.223	0.23	0.233	0.235	0.24	0.242	0.24	0.24	0.245	0.247	0.248	0.252	0.252	0.246	0.256	0.257	0.258	0.26	0.262	0.264
		10	27.1	26.4	24.9	23.9	23.4	23.2	22.5	22	23.3	24.3	25.4	26.3	27.4	28.3	28.5	30.1	30.6	31.4	31.9	32.6	33.4			10	0.271	0.264	0.249	0.239	0.234	0.232	0.225	0.22	0.233	0.243	0.254	0.263	0.274	0.283	0.285	0.301	0.306	0.314	0.319	0.326	0.334
		10	25.8	26	25.8	26.1	26.8	26.7	26.8	27.2	27.5	27.6	28.2	28.4	28.5	28.8	28.3	29.4	29.6	29.9	30	30	30.5			10	0.258	0.26	0.258	0.261	0.268	0.267	0.268	0.272	0.275	0.276	0.282	0.284	0.285	0.288	0.283	0.294	0.296	0.299	0.3	0.3	0.305
		11	24	24.1	24.2	24.3	24.1	23.9	24	24	24.4	24.6	24.8	25.1	25.2	25.6	25.9	26.1	26.2	26.4	26.6	26.7	26.9			11	0.24	0.241	0.242	0.243	0.241	0.239	0.24	0.24	0.244	0.246	0.248	0.251	0.252	0.256	0.259	0.261	0.262	0.264	0.266	0.267	0.269
		11	18.5	19.4	20.4	21.4	22.5	23	23.9	25	24.3	23.9	23.1	22.5	22.2	21.5	20.8	20.5	20.1	19.7	19.4	19	18.5			11	0.185	0.194	0.204	0.214	0.225	0.23	0.239	0.25	0.243	0.239	0.231	0.225	0.222	0.215	0.208	0.205	0.201	0.197	0.194	0.19	0.185
		11	23.6	24	24.4	24.6	24.8	25.5	25.5	25.8	26	25.8	25.8	26.1	26	26.5	26.2	26.2	26.2	26.3	26.4	26.4	26.4			11	0.236	0.24	0.244	0.246	0.248	0.255	0.255	0.258	0.26	0.258	0.258	0.261	0.26	0.265	0.262	0.262	0.262	0.263	0.264	0.264	0.264
		11	24.6	23.8	22.8	21.9	20.8	20.8	20.4	19.7	20.6	21.3	21.9	22.8	23.4	24.3	24.9	25.3	25.8	26.3	26.6	27.1	27.7			11	0.246	0.238	0.228	0.219	0.208	0.208	0.204	0.197	0.206	0.213	0.219	0.228	0.234	0.243	0.249	0.253	0.258	0.263	0.266	0.271	0.277
		11	22.8	23	23.7	23.7	24.2	24.6	24.9	25.5	25.3	25.6	26.1	26.3	26.6	26.6	26.8	27	27	27.2	27.2	27.4	27.5			11	0.228	0.23	0.237	0.237	0.242	0.246	0.249	0.255	0.253	0.256	0.261	0.263	0.266	0.266	0.268	0.27	0.27	0.272	0.272	0.274	0.275
		12	24.1	24.3	24.1	24	24	24.1	24.5	24.1	24.3	24.5	24.7	25.1	25.2	25.3	25.6	25.8	25.9	25.9	26.2	26.3	26.3			12	0.241	0.243	0.241	0.24	0.24	0.241	0.245	0.241	0.243	0.245	0.247	0.251	0.252	0.253	0.256	0.258	0.259	0.259	0.262	0.263	0.263
		12	23.8	23.6	23.8	23.8	24	24	23.6	23.8	24.4	24.1	24.5	24.5	24.9	25.2	25.3	25.4	25.5	25.7	25.9	26	26.1			12	0.238	0.236	0.238	0.238	0.24	0.24	0.236	0.238	0.244	0.241	0.245	0.245	0.249	0.252	0.253	0.254	0.255	0.257	0.259	0.26	0.261
		12	20.6	20.7	20	19.5	19.9	20.1	20.3	20.6	21.1	21.4	21.8	22.3	22.7	23.2	23.6	23.8	24.1	24.4	24.6	24.8	25.1			12	0.206	0.207	0.2	0.195	0.199	0.201	0.203	0.206	0.211	0.214	0.218	0.223	0.227	0.232	0.236	0.238	0.241	0.244	0.246	0.248	0.251
		12	20.9	20.9	20.7	21	20.9	21.1	21.2	21	20.8	20.9	20.6	20.7	20.6	20.4	20.6	20.6	20.5	20.5	20.5	20.4	20.4			12	0.209	0.209	0.207	0.21	0.209	0.211	0.212	0.21	0.208	0.209	0.206	0.207	0.206	0.204	0.206	0.206	0.205	0.205	0.205	0.204	0.204
		12	20.8	20.8	20.5	20	20	20.6	21.1	21	21	21.2	21.2	21	21.2	20.6	21	21	21	21	21	20.9	21			12	0.208	0.208	0.205	0.2	0.2	0.206	0.211	0.21	0.21	0.212	0.212	0.21	0.212	0.206	0.21	0.21	0.21	0.21	0.21	0.209	0.21
	JQ1 Treatment (T)	13	21.1	20.7	21.1	21.1	21	21.4	21.2	21	21.2	21.6	19.7	21	21.8	20.5	20.6	19.6	19.1	20.6	19.2	20	20.6		JQ1 Treatment (T)	13	0.211	0.207	0.211	0.211	0.21	0.214	0.212	0.21	0.212	0.216	0.197	0.21	0.218	0.205	0.206	0.196	0.191	0.206	0.192	0.2	0.206
		13	22.4	22.3	21.7	21.7	21.7	21.5	21.2	21	20.8	21.2	21.3	20.8	19.2	19.6	20.6	19.7	19.6	20.4	19.7	20.9	20.8			13	0.224	0.223	0.217	0.217	0.217	0.215	0.212	0.21	0.208	0.212	0.213	0.208	0.192	0.196	0.206	0.197	0.196	0.204	0.197	0.209	0.208
		13	21.5	21.3	21.2	21.1	21.4	21	21.1	21	22.5	19.1	21.2	20.8	20.4	20.6	20.6	21.4	21.1	20.1	19.9	20	20.5			13	0.215	0.213	0.212	0.211	0.214	0.21	0.211	0.21	0.225	0.191	0.212	0.208	0.204	0.206	0.206	0.214	0.211	0.201	0.199	0.2	0.205
		13	24.1	23.6	23.3	22.7	22.2	21.8	21.2	21	21	20	20.6	18.6	18.5	17.5	20.6	19.4	20.4	20.1	20.1	19.2	21.3			13	0.241	0.236	0.233	0.227	0.222	0.218	0.212	0.21	0.21	0.2	0.206	0.186	0.185	0.175	0.206	0.194	0.204	0.201	0.201	0.192	0.213
		14	20	19.7	20.6	20.5	20.5	20.4	20.5	21	20	20.4	19.2	18.8	19.6	19.8	21	18.6	19.3	18.8	18.8	18.5	18.7			14	0.2	0.197	0.206	0.205	0.205	0.204	0.205	0.21	0.2	0.204	0.192	0.188	0.196	0.198	0.21	0.186	0.193	0.188	0.188	0.185	0.187
		14	20.9	20.5	20.6	20	20.1	20.2	20.5	21	20	20.5	20.9	20.3	19.1	19	21	19.1	19.1	19.4	17.9	18.3	17.9			14	0.209	0.205	0.206	0.2	0.201	0.202	0.205	0.21	0.2	0.205	0.209	0.203	0.191	0.19	0.21	0.191	0.191	0.194	0.179	0.183	0.179
		14	21.2	21.5	21	20.5	20.8	20.4	20.5	21	21.6	20.5	18.5	19.9	17.8	18.9	21	18.2	19.6	19	18.6	19	18.4			14	0.212	0.215	0.21	0.205	0.208	0.204	0.205	0.21	0.216	0.205	0.185	0.199	0.178	0.189	0.21	0.182	0.196	0.19	0.186	0.19	0.184
		14	23.8	23.1	22.1	22.1	21.7	21.4	20.5	21	20.2	20.5	17.6	19.6	19.6	19.8	21	20.8	19	18.8	19.1	17.8	19.4			14	0.238	0.231	0.221	0.221	0.217	0.214	0.205	0.21	0.202	0.205	0.176	0.196	0.196	0.198	0.21	0.208	0.19	0.188	0.191	0.178	0.194
		15	21.8	21.6	21.6	21.4	21.3	21.3	20.9	21	21.5	20.3	21.5	20.7	20.6	20.3	20.7	21.5	20.7	20.7	21.2	21.6	20.2			15	0.218	0.216	0.216	0.214	0.213	0.213	0.209	0.21	0.215	0.203	0.215	0.207	0.206	0.203	0.207	0.215	0.207	0.207	0.212	0.216	0.202
		15	19.5	19.9	20.1	19.8	20.5	20.7	20.4	21	19.1	20.3	21.9	21.3	21.3	21.4	20.7	19.9	21.2	20.6	20.1	20.9	22			15	0.195	0.199	0.201	0.198	0.205	0.207	0.204	0.21	0.191	0.203	0.219	0.213	0.213	0.214	0.207	0.199	0.212	0.206	0.201	0.209	0.22
		15	24.2	23.9	22.8	23.4	22.4	22.5	21.8	21	20.7	20.4	22	21.3	21	20.4	20.7	21.2	21.4	19.8	21.2	20	20.3			15	0.242	0.239	0.228	0.234	0.224	0.225	0.218	0.21	0.207	0.204	0.22	0.213	0.21	0.204	0.207	0.212	0.214	0.198	0.212	0.2	0.203
		15	24.4	24	23.5	23	22.4	21.9	21.2	21	21.8	21.4	21.9	19.9	21.1	20.2	20.7	21	21	19.6	19.1	20.8	21.4			15	0.244	0.24	0.235	0.23	0.224	0.219	0.212	0.21	0.218	0.214	0.219	0.199	0.211	0.202	0.207	0.21	0.21	0.196	0.191	0.208	0.214
		16	24.4	24.5	23.9	23.7	23.5	23.3	22.9	22.7	22.7	23.3	22.2	21.4	20.8	20.6	19.7	18.7	18	17.8	18.6	18.9	16.6			16	0.244	0.245	0.239	0.237	0.235	0.233	0.229	0.227	0.227	0.233	0.222	0.214	0.208	0.206	0.197	0.187	0.18	0.178	0.186	0.189	0.166
		16	19.8	20.1	20.4	20.9	21	21.9	22.6	22.7	22.2	21.5	20.4	19	17.6	17.3	19.7	19.7	19.1	18.7	18.1	18	17.7			16	0.198	0.201	0.204	0.209	0.21	0.219	0.226	0.227	0.222	0.215	0.204	0.19	0.176	0.173	0.197	0.197	0.191	0.187	0.181	0.18	0.177
		16	24.3	23.8	24	24.1	23.1	23.1	23.1	22.7	23.3	22.2	21.2	21.9	20.9	20.1	19.7	19.2	19.9	18	18.9	17.8	18.4			16	0.243	0.238	0.24	0.241	0.231	0.231	0.231	0.227	0.233	0.222	0.212	0.219	0.209	0.201	0.197	0.192	0.199	0.18	0.189	0.178	0.184
		16	23	22.9	23.4	23.3	22.6	22.8	22.7	22.7	22.7	22.1	21.8	21.3	20.1	19.6	19.7	19	18.2	19.3	18.2	17.5	18.1			16	0.23	0.229	0.234	0.233	0.226	0.228	0.227	0.227	0.227	0.221	0.218	0.213	0.201	0.196	0.197	0.19	0.182	0.193	0.182	0.175	0.181
		16	18.8	19.6	20	20.3	21.1	21.5	22.3	22.7	22.6	20.5	21	21.2	20.5	20.9	19.7	19.1	18.9	19.5	19	18.9	18.3			16	0.188	0.196	0.2	0.203	0.211	0.215	0.223	0.227	0.226	0.205	0.21	0.212	0.205	0.209	0.197	0.191	0.189	0.195	0.19	0.189	0.183
		18	21.5	21.6	21.1	21.2	21.4	20.9	21.5	21.3	21.3	20.4	19.8	19.7	17.2	19.2	20.8	20.6	20.7	20.4	20.5	20.2	20.5			18	0.215	0.216	0.211	0.212	0.214	0.209	0.215	0.213	0.213	0.204	0.198	0.197	0.172	0.192	0.208	0.206	0.207	0.204	0.205	0.202	0.205
		18	18.4	18.8	19.3	19.6	20.3	20.2	20.8	21.3	22	20.8	20.4	20	21.3	20.9	20.8	20.8	20.4	20.5	20.9	21.1	20.2			18	0.184	0.188	0.193	0.196	0.203	0.202	0.208	0.213	0.22	0.208	0.204	0.2	0.213	0.209	0.208	0.208	0.204	0.205	0.209	0.211	0.202
		18	23.3	23	22.5	22	22.3	21.9	21.7	21.3	21.9	20.7	21.2	21.3	21.1	22	20.8	21.8	20.2	22	20	19.6	20.7			18	0.233	0.23	0.225	0.22	0.223	0.219	0.217	0.213	0.219	0.207	0.212	0.213	0.211	0.22	0.208	0.218	0.202	0.22	0.2	0.196	0.207
		18	20.2	20.2	20.3	20.8	20.4	20.6	20.9	21.3	20.4	21.2	21.6	21.8	21.4	21.1	20.8	20	20.9	21.7	20.7	19.4	19.9			18	0.202	0.202	0.203	0.208	0.204	0.206	0.209	0.213	0.204	0.212	0.216	0.218	0.214	0.211	0.208	0.2	0.209	0.217	0.207	0.194	0.199
		18	23.2	23.1	22.2	22.7	22	21.8	21.6	21.3	19.9	20	20.2	19.1	18.5	17.7	20.8	20.6	20.3	19.6	22.2	22	20.7			18	0.232	0.231	0.222	0.227	0.22	0.218	0.216	0.213	0.199	0.2	0.202	0.191	0.185	0.177	0.208	0.206	0.203	0.196	0.222	0.22	0.207
