# Supplementary material for: Meiotic prophase I disruption as a strategy for nonhormonal male contraception using small-molecule inhibitor JQ1
Source: Proc Natl Acad Sci U S A. 2026 Apr 7;123(15):e2517498123. doi: 10.1073/pnas.2517498123 (PMC13080027; doi:10.1073/pnas.2517498123)
Supplement: Supplementary file 3 — Dataset S02 (XLSX) [file pnas.2517498123.sd02.xlsx]

## Sheet: Sheet1
Testis mass as % of body mass
	Untreated control for treatment (UC-T)							Untreated control for recovery (UC-R)							Untreated control for extended recovery (UC-ER)							Untreated control for F1 (UC-F1)
	Mouse ID	Body Mass	Individual testis mass (mg)	Individual testis mass (mg)	Testis mass as %body mass	Testis mass as %body mass		Mouse ID	Body Mass	Individual testis mass (mg)	Individual testis mass (mg)	Testis mass as %body mass	Testis mass as %body mass		Mouse ID	Body Mass	Individual testis mass (mg)	Individual testis mass (mg)	Testis mass as %body mass	Testis mass as %body mass		Mouse ID	Body Mass	Individual testis mass (mg)	Individual testis mass (mg)	Testis mass as %body mass	Testis mass as %body mass
	UC10-K	25.4	111.25		0.437992			UC15-I	24.5	98.45		0.401837			UC34-A	35.5	131.8	132.6	0.371268	0.373521		UC7-A	23.8	89	88.1	0.37395	0.370168
	UC10-L	24.6	94.7		0.384959			UC15-J	27	117.2		0.434074			UC34-B	35.2	103.9	113.9	0.29517	0.32358		UC7-B	25.4	101	105.3	0.397638	0.414567
	UC10-M	19.3	78.7		0.407772			UC15-K	26.4	66.9		0.253409			UC34-C	34.4	83.1	113.5	0.24157	0.329942		UC7-C	22.5	88.6	71.1	0.393778	0.316
	UC10-A	24.9	77.1	72.9	0.309639	0.292771		UC15-A	28.1	101.3	98.8	0.360498	0.351601		UC34-D	30.6	108.4	101.5	0.354248	0.331699		UC7-D	26.6	77	103.3	0.289474	0.388346
	UC10-B	27.1	102.3	102	0.377491	0.376384		UC15-B	28.3	97.3	93	0.343816	0.328622		UC34-E	34.1	136	130.2	0.398827	0.381818		UC7-E	21	83.9	83.1	0.399524	0.395714
	UC10-C	24.1	106.8	110.1	0.443154	0.456846		UC15-C	35	125.8	127.6	0.359429	0.364571		UC34-F	38.5	168	165	0.436364	0.428571
	UC10-D	26.5	108.4	103.9	0.409057	0.392075		UC15-D	29	94.2	87.4	0.324828	0.301379									Vehicle control for F1 (VC-F1)
	UC10-E	25.3	108.4	101.8	0.428458	0.402372		UC15-E	30.8	120.5	119.3	0.391234	0.387338		Vehicle control for extended recovery (VC-ER)							Mouse ID	Body Mass	Individual testis mass (mg)	Individual testis mass (mg)	Testis mass as %body mass	Testis mass as %body mass
	UC10-F	25.2	76.1	93.8	0.301984	0.372222		UC15-F	30.8	110.2	122.9	0.357792	0.399026		Mouse ID	Body Mass	Individual testis mass (mg)	Individual testis mass (mg)	Testis mass as %body mass	Testis mass as %body mass		JQTCB1-1A	23.2	97.4	91.2	0.419828	0.393103
	UC10-G	27.8	105.9	101.2	0.380935	0.364029		UC15-G	26	104.2	120.6	0.400769	0.463846		TCD-1	26.8	118.7	97.8	0.44291	0.364925		JQTCB1-1B	19.5	85.5	92.1	0.438462	0.472308
	UC10-H	25.8	93.8	92.1	0.363566	0.356977		UC15-H	27	116.3	114.6	0.430741	0.424444		TCD-2	33.2	126.3	130.5	0.380422	0.393072		JQTCB2-1A	24.1	99.3	95.9	0.412033	0.397925
	UC10-I	26.2	111.9	112.7	0.427099	0.430153		UC15-I	26.7	123.7	124.3	0.463296	0.465543		TCD-3	26.5	118.3	110.4	0.446415	0.416604		JQTCB2-1B	24.2	90.7	79.6	0.374793	0.328926
	UC10-J	28.8	118.9	118	0.412847	0.409722		UC15-J	23.9	104.2	105.6	0.435983	0.441841		RCD-1	35.5	100	92.3	0.28169	0.26		JQTCB2-1C	17.6	89.5	89.8	0.508523	0.510227
															RCD-2	26.9	99.7	99.8	0.370632	0.371004		JQTCB3-1A	26.2	97.1	105.2	0.370611	0.401527
	Vehicle control for treatment (VC-T)							Vehicle control for recovery (VC-R)							RCD-3	30.8	100.9	105.6	0.327597	0.342857		JQTCB3-1B	29.2	94.9	109.2	0.325	0.373973
	Mouse ID	Body Mass	Individual testis mass (mg)	Individual testis mass (mg)	Testis mass as %body mass	Testis mass as %body mass		Mouse ID	Body Mass	Individual testis mass (mg)	Individual testis mass (mg)	Testis mass as %body mass	Testis mass as %body mass									JQTCB2-2A	19.1	99.9	96.9	0.523037	0.50733
	3WTC4	25.3	124.5		0.492095			3WRC4	26.8	85.7	91.4	0.319776	0.341045		Extended recovery following JQ1 (ER)							JQTCB1-2A	24.1	49.4	40.7	0.204979	0.16888
	3WTC5	26.4	126.9		0.480682			3WRC5	28.2	92.4	84.9	0.32766	0.301064		Mouse ID	Body Mass	Individual testis mass (mg)	Individual testis mass (mg)	Testis mass as %body mass	Testis mass as %body mass		JQTCB1-2B	22.5	80	70.9	0.355556	0.315111
	3WTC6	21.8	87		0.399083			3WRC1	28.6	108		0.377622			TD-1	28.8	111.8	118.2	0.388194	0.410417		JQTCB3-3A	20.8	105.9	87.7	0.509135	0.421635
	3WTC7	23.9	105.5		0.441423			3WRC2	30	121	112	0.403333	0.373333		TD-2	31.1	98.4	94.3	0.316399	0.303215		JQTCB3-4A	21.7	97.7	91.9	0.45023	0.423502
	3WTC1	23.1	89.7	92.3	0.388312	0.399567		3WRC3	28.2	121	119	0.429078	0.421986		TD-3	29.1	118.9	120.9	0.408591	0.415464		JQTCB3-4B	24.5	99.6	104.5	0.406531	0.426531
	3WTC2	21.6	95	86	0.439815	0.398148		3WRC2-R	27.8	116.2	105.8	0.417986	0.380576		RD-1	28.2	97.7	95.1	0.346454	0.337234		JQTCB1-2C	19.6	72.6	78.3	0.370408	0.39949
	3WTC3	27.4	76	67	0.277372	0.244526		3WRC3-R	28.8	100.5	106.3	0.348958	0.369097		RD-2	28.9	96.2	89.4	0.332872	0.309343		JQTCB1-2D	22.3	93.6	94.3	0.419731	0.42287
															RD-3	30.8	100.9	100.8	0.327597	0.327273		JQTCB1-3A	26.5	111.3	105.3	0.42	0.397358
	JQ1 Treatment (T)							Recovery following JQ1 (R)														JQTCB1-3B	23.8	88.7	88.9	0.372689	0.373529
	Mouse ID	Body Mass	Individual testis mass (mg)	Individual testis mass (mg)	Testis mass as %body mass	Testis mass as %body mass		Mouse ID	Body Mass	Individual testis mass (mg)	Individual testis mass (mg)	Testis mass as %body mass	Testis mass as %body mass									JQTCB1-3C	25.4	102.1	102.3	0.401969	0.402756
	3WT4	23.7	92.2		0.38903			3WR4	29.8	122.9		0.412416										JQTCB1-3D	11.7	27.6	29.2	0.235897	0.249573
	3WT5	18.6	29		0.155914			3WR5	27.8	111.4		0.400719
	3WT6	24	89.9		0.374583			3WR6	28.7	115.8		0.403484										F1 offspring following JQ1 treatment (F1)
	3WT1	22.2	42.1	60.3	0.18964	0.271622		3WR7	22.8	99.8	101.4	0.437719	0.444737									Mouse ID	Body Mass	Individual testis mass (mg)	Individual testis mass (mg)	Testis mass as %body mass	Testis mass as %body mass
	3WT2	22.6	62.8	60.3	0.277876	0.266814		3WR8	26.1	97.1	118.6	0.372031	0.454406									JQTB2-1A	21	88.9	84.1	0.423333	0.400476
	3WT3	22.9	77.8	67.8	0.339738	0.29607		3WR9	27.4	91.9	95.3	0.335401	0.34781									JQTB2-1B	20.8	85.3	89.1	0.410096	0.428365
	3WT10	22.6	65	69	0.287611	0.30531		3WR1	27.8	99.6	98.8	0.358273	0.355396									JQTB2-1C	21	79.2	78.5	0.377143	0.37381
	3WT11	21.4	46	46	0.214953	0.214953		3WR2	27.4	112.4	112.2	0.410219	0.409489									JQTB2-1D	21.4	86.9	82.9	0.406075	0.387383
								3WR3	30.4	86.9	83.9	0.285855	0.275987									JQTB2-1E	20	82	80.9	0.41	0.4045
								3WR1-R	26	93.4	94.3	0.359231	0.362692									JQTB2-1F	22.6	89	94.8	0.393805	0.419469
								3WR2-R	30.1	109.3	103.6	0.363123	0.344186									JQTB2-1G	22.4	89.8	84.3	0.400893	0.376339
								3WR3-R	28	97.7	97.8	0.348929	0.349286									JQTB2-1H	18.8	73.9	75.9	0.393085	0.403723
								3WR10	27.1	97.6	103.3	0.360148	0.381181									JQTB3-1A	21	90.8	82	0.432381	0.390476
								3WR11	27.1	105.6	112.8	0.389668	0.416236									JQTB3-1B	22.8	67.7	72.5	0.29693	0.317982
																						JQTB3-1C	25.3	102.6	96.6	0.405534	0.381818
																						JQTB3-1D	24.5	99.7	95	0.406939	0.387755
																						JQTB3-2A	17.9	75.5	76.1	0.421788	0.42514
																						JQTB3-2B	16.5	69	80.1	0.418182	0.485455
																						JQTB3-2C	13.9	56	53.9	0.402878	0.38777
																						JQTB3-2D	11.3	45.4	41.8	0.40177	0.369912
																						JQTB3-2E	17	73.8	73.9	0.434118	0.434706
																						JQTB2-2A	18.6	62.8	63	0.337634	0.33871
																						JQTB2-2B	21	75.2	82.8	0.358095	0.394286
																						JQTB2-2C	20.9	62	73.9	0.296651	0.353589
																						JQTB2-2D	16.6	62.3	62.3	0.375301	0.375301
																						JQTB2-2E	18.4	63	68	0.342391	0.369565
																						JQTB4-1A	22.1	88	83.8	0.39819	0.379186
																						JQTB4-1B	21.2	87.5	80.8	0.412736	0.381132
																						JQTB4-1C	21.8	88.8	87.3	0.407339	0.400459
																						JQTB4-3A	25.6	103.9	102.1	0.405859	0.398828
																						JQTB4-3B	25	93.5	88.4	0.374	0.3536
																						JQTB4-3C	24.8	100.8	92.6	0.406452	0.373387
