# Supplementary material for: Meiotic prophase I disruption as a strategy for nonhormonal male contraception using small-molecule inhibitor JQ1
Source: Proc Natl Acad Sci U S A. 2026 Apr 7;123(15):e2517498123. doi: 10.1073/pnas.2517498123 (PMC13080027; doi:10.1073/pnas.2517498123)
Supplement: Supplementary file 4 — Dataset S03 (XLSX) [file pnas.2517498123.sd03.xlsx]

## Sheet: Sheet1
Epididymal sperm count
	Untreated control for treatment (UC-T)				Untreated control for recovery (UC-R)				Untreated control for extended recovery (UC-ER)				Untreated control for F1 (UC-F1)
	Mouse ID	Raw counts	10^6 sperm per mouse		Mouse ID	Raw counts	10^6 sperm per mouse		Mouse ID	Raw counts	10^6 sperm per mouse		Mouse ID	Raw counts	10^6 sperm per mouse
	UC10-A	11	2.75		UC15-A	27	6.75		UC34-A	23.5	5.875		UC7-A	3.25	0.8125
	UC10-B	13.25	3.3125		UC15-B	28.25	7.0625		UC34-B	17	4.25		UC7-B	5	1.25
	UC10-C	8	2		UC15-C	23.75	5.9375		UC34-C	34.5	8.625		UC7-C	8	2
					UC15-D	26.75	6.6875		UC34-D	34.25	8.5625		UC7-D	5.5	1.375
	Vehicle control for treatment (VC-T)				UC15-E	39	9.75		UC34-E	30.75	7.6875		UC7-E	6	1.5
	Mouse ID	Raw counts	10^6 sperm per mouse						UC34-F	39.25	9.8125
	3WTC-1	9.75	2.4375		Vehicle control for recovery (VC-R)				UC34-G	38.75	9.6875		Vehicle control for F1 (VC-F1)
	3WTC-2	11.25	2.8125		Mouse ID	Raw counts	10^6 sperm per mouse		UC34-H	54.25	13.5625		Mouse ID	Raw counts	10^6 sperm per mouse
	3WTC-3	12.25	3.0625		3WRC-1	31.5	7.875						TCB2-2A	8.75	2.1875
					3WRC-2	30.5	7.625		Vehicle control for extended recovery (VC-ER)				TCB1-1A	0.75	0.1875
	JQ1 Treatment (T)				3WRC-3	41.75	10.4375		Mouse ID	Raw counts	10^6 sperm per mouse		TCB1-1B	0.75	0.1875
	Mouse ID	Raw counts	10^6 sperm per mouse						TCD-1	10.25	2.5625		TCB2-1A	2.5	0.625
	3WT-1	3.25	0.8125		Recovery following JQ1 (R)				TCD-2	46.5	11.625		TCB2-1B	2	0.5
	3WT-2	2	0.5		Mouse ID	Raw counts	10^6 sperm per mouse		TCD-3	12.25	3.0625		TCB3-1A	6.25	1.5625
	3WT-3	6.75	1.6875		3WR-1	24.75	6.1875		RCD-1	32.5	8.125		TCB3-1B	2	0.5
	3WT-10	2.75	0.6875		3WR-2	29.5	7.375		RCD-2	17	4.25
	3WT-11	0.5	0.125		3WR-3	19.75	4.9375		RCD-3	34	8.5		F1 offspring following JQ1 treatment (F1)
					3WR-10	24.75	6.1875						Mouse ID	Raw counts	10^6 sperm per mouse
					3WR-11	18.75	4.6875		Extended recovery following JQ1 (ER)				TB2-1A	2.75	0.6875
					3WR-1R	37	9.25		Mouse ID	Raw counts	10^6 sperm per mouse		TB2-1B	2.5	0.625
					3WR-2R	34.25	8.5625		TD-1	22	5.5		TB3-1A	4.75	1.1875
					3WR-3R	28.5	7.125		TD-2	11.25	2.8125		TB3-1B	2.75	0.6875
									TD-3	20.5	5.125		TB1-3A	2.25	0.5625
									RD-1	25.5	6.375		TB1-3B	1	0.25
									RD-2	32	8		TB1-1B	0.75	0.1875
									RD-3	46.25	11.5625		TB2-1B	5	1.25
