# Supplementary material for: Meiotic prophase I disruption as a strategy for nonhormonal male contraception using small-molecule inhibitor JQ1
Source: Proc Natl Acad Sci U S A. 2026 Apr 7;123(15):e2517498123. doi: 10.1073/pnas.2517498123 (PMC13080027; doi:10.1073/pnas.2517498123)
Supplement: Supplementary file 5 — Dataset S04 (XLSX) [file pnas.2517498123.sd04.xlsx]

## Sheet: Sheet1
Testis tubule staging
	Untreated control for treatment (UC-T)												Untreated control for recovery (UC-R)
		Tubule stage, Spermatid step (Spermatid/Sertoli #)												Tubule stage, Spermatid step (Spermatid/Sertoli #)
	Mouse ID	I, 1	II-III, 2-3	IV-VI, 4-6	VII-VIII, 7-8	IX-X, 9-10	XI-XIII, 11-12	I, 13	II-III, 14	IV-VI, 15	VII-VIII, 16		Mouse ID	I, 1	II-III, 2-3	IV-VI, 4-6	VII-VIII, 7-8	IX-X, 9-10	XI-XIII, 11-12	I, 13	II-III, 14	IV-VI, 15	VII-VIII, 16
	UC10-C	9.90909	9.6	14.8125	10.3	12.5333	6.07692	8.81818	6.36	14.9375	8		UC15-D	11.2857	10.1538	7.41667	15.4444	13.2632	9.38462	20.0714	14.0769	8.25	5.44444
		5.4	6.15789	8.72727	9	12.2222	10.6316	15.7333	4.36842	8.18182	7.88889			4.75	9	8.58333	11.3571	7.63158	9.63636	16.25	17.2667	8.58333	6.14286
		6.23529	9.2	12.1667	5.1	15.9167	11.1538	11.3529	5	5.5	2.05			8.58333	4.92857	10.2857	10.75	10.1111	8	11.5833	6.78571	12.8571	14.1
		8.48					12.2941	14.68					Average	8.20635	8.02747	8.7619	12.5172	10.3353	9.00699	15.9683	12.7098	9.89683	8.56243
		5.55556						17
		6.92308						10.6923					Mouse ID	I, 1	II-III, 2-3	IV-VI, 4-6	VII-VIII, 7-8	IX-X, 9-10	XI-XIII, 11-12	I, 13	II-III, 14	IV-VI, 15	VII-VIII, 16
	Average	7.08384	8.3193	11.9021	8.13333	13.5574	10.0391	13.0461	5.24281	9.53977	5.97963		UC15-E	11.7857	11	12.125	17.4706	20.1111	12.4545	16.2143	16.2727	11.875	3
														28.2	11	21.2222	21.8333	17.1538	16.45	16.6	12.4783	18.2222	21.4167
	Mouse ID	I, 1	II-III, 2-3	IV-VI, 4-6	VII-VIII, 7-8	IX-X, 9-10	XI-XIII, 11-12	I, 13	II-III, 14	IV-VI, 15	VII-VIII, 16			16	8.23529	12.9231	16	19	17.0909	12.125	7.70588	11.6154	12.3
	UC10-D	15	6.54545	12.1429	1.4	13.7692	14.2222	10.3333	5.81818	9.28571	7.6							14.6154	22.7143
		7.21429	7.72727	16.0909	14.875	14.3	15.4	12.5714	8.44444	7.72727	10.125		Average	18.6619	10.0784	15.4234	18.4346	17.7201	17.1774	14.9798	12.1523	13.9042	12.2389
		5.78571	11.8571	8.2	13.7143	11.3333	15.9091	11.7143	8.14286	6.9	2.71429
			10.7778		11.1429	14.0833	18.5556		8		6.85714		Mouse ID	I, 1	II-III, 2-3	IV-VI, 4-6	VII-VIII, 7-8	IX-X, 9-10	XI-XIII, 11-12	I, 13	II-III, 14	IV-VI, 15	VII-VIII, 16
			10.9		15.5455				11.7273		10.5455		UC15-G	13.2857	9.26667	15.2727	22.75	18.7143	26.7273	29.7857	10.6667	18.7273	14
					7.44444						8			10.5556	12.75	10.7647	20.7778	15.125	11.8182	19	12.625	11.9412	16
					12.6364						8.90909			9.5	12.75	10.5833	13.3529	13.5	12.9091	15.4167	11	11	10.8235
	Average	9.33333	9.56153	12.1446	10.9655	13.3715	16.0217	11.5397	8.42655	7.971	7.82157					13.7						11.9
													Average	11.1138	11.5889	12.5802	18.9602	15.7798	17.1515	21.4008	11.4306	13.3921	13.6078
	Mouse ID	I, 1	II-III, 2-3	IV-VI, 4-6	VII-VIII, 7-8	IX-X, 9-10	XI-XIII, 11-12	I, 13	II-III, 14	IV-VI, 15	VII-VIII, 16
	UC10-E		12.5455	18.7778	15.5	13.9091	13.6923		12.5455	16.4444	8.375
		16.5385	8.41667	11.5		19.2308	18.3333	16.6154	13.9167	13.4167			Vehicle control for recovery (VC-R)
		11.1579	8.91667	13.7273	21.8571	12.5714	16.3333	12.4211	10.9167	13.3636	12.1429		Mouse ID	I, 1	II-III, 2-3	IV-VI, 4-6	VII-VIII, 7-8	IX-X, 9-10	XI-XIII, 11-12	I, 13	II-III, 14	IV-VI, 15	VII-VIII, 16
		10.9333	9.08333		19			11.8	7		11.4615		3WRC-12	5.72727	5.3125	10.875	13.125	19.5833	14	1.86364	3.5625	6	9.875
	Average	12.8766	9.74053	14.6684	18.7857	15.2371	16.1197	13.6121	11.0947	14.4082	10.6598			8.80769	12	18	16.6667	13	15.2857	10	15.7059	18.9	9.33333
														20.7	11.6667	18.4	15.9167	14.6667	14.7333	21.2	13.5833	13.2	13.8333
																		18.7778
	Vehicle control for treatment (VC-T)												Average	11.745	9.65972	15.7583	15.2361	16.5069	14.673	11.0212	10.9506	12.7	11.0139
	Mouse ID	I, 1	II-III, 2-3	IV-VI, 4-6	VII-VIII, 7-8	IX-X, 9-10	XI-XIII, 11-12	I, 13	II-III, 14	IV-VI, 15	VII-VIII, 16
	3WTC-11	11.7778	9.69231	12.5385	24	16.2308	19.3636	15.8889	6.84615	4.76923	4.84615		Mouse ID	I, 1	II-III, 2-3	IV-VI, 4-6	VII-VIII, 7-8	IX-X, 9-10	XI-XIII, 11-12	I, 13	II-III, 14	IV-VI, 15	VII-VIII, 16
		14.5625	9.75	11.0667	14.1538	14.9091	10.4286	22.625	6.5625	8.66667	6.72727		3WRC-13	8.5	9.55556	14.9412	2.91667	16.1429	17.7143	14.4444	10	10.3529	16.6667
		10.1538	7.35714	8.83333	21.5455	10.1111	16.4545	9.38462	6.5	10.75	10.2105			10.7273	5.4	12.6667	12.2917	12.2667	8.5	13.0909	8.65	13.0952	14.1667
			8.6	16	15.9474	16.8462			7.06667	9.22222				15.2308	8.41667	12.5455	18.25	15.7895	18.5714	20.3077	15.0833	13.0909	16.125
						18.2143								10.0667			11.3333		11.0625				4.11111
	Average	12.1647	8.84986	12.1096	18.9117	15.2623	15.4156	15.9662	6.74383	8.35203	7.26132		Average	11.1312	7.79074	13.3844	11.1979	14.733	13.9621	15.9477	11.2444	12.1797	12.7674
	Mouse ID	I, 1	II-III, 2-3	IV-VI, 4-6	VII-VIII, 7-8	IX-X, 9-10	XI-XIII, 11-12	I, 13	II-III, 14	IV-VI, 15	VII-VIII, 16		Mouse ID	I, 1	II-III, 2-3	IV-VI, 4-6	VII-VIII, 7-8	IX-X, 9-10	XI-XIII, 11-12	I, 13	II-III, 14	IV-VI, 15	VII-VIII, 16
	3WTC-12 092824	0.00169066	0.00272736	0.00306697	0.00320455	0.00295809	0.00350401	0.00364549	0.00178169	0.00302164	0.00382297		3WRC-14	10.125	14.1429	11.4706	15.0909	11.0833	20	9.625	13.9286	6.11765	15.4545
		0.00271656	0.00321719	0.00359834	0.00330747	0.0043425	0.00345414	0.00325987	0.0028404	0.00265911	0.00119667			2.22222	17.7273	7.64286	8.92308	16.4167	12.375	7.55556	16.1818	10.2857	9.92308
		0.0024991	0.00271582	0.00314879	0.00343057	0.00447611	0.00349156	0.00361939	0.00215392	0.00257075	0.00326665			24.7059	12.8462	21.25	11.8182	8.73333	16	12.4118	8.53846	17	11.3636
			0.00343	0.0031734		0.00358541			0.00237919	0.00177285				16.5714				13.4444		18
			0.00249948						0.0031464				Average	13.4061	14.9054	13.4545	11.9441	12.4194	16.125	11.8981	12.883	11.1345	12.2471
	Average	0.00230211	0.00291797	0.00324687	0.0033142	0.00384053	0.00348323	0.00350825	0.00246032	0.00250609	0.0027621
	Mouse ID	I, 1	II-III, 2-3	IV-VI, 4-6	VII-VIII, 7-8	IX-X, 9-10	XI-XIII, 11-12	I, 13	II-III, 14	IV-VI, 15	VII-VIII, 16		Recovery following JQ1 (R)
	3WTC-12 102524	7.53846	10	13.6923	20.625	12.5882	21.2059	11.4615	13	12.6154	13.0625		Mouse ID	I, 1	II-III, 2-3	IV-VI, 4-6	VII-VIII, 7-8	IX-X, 9-10	XI-XIII, 11-12	I, 13	II-III, 14	IV-VI, 15	VII-VIII, 16
		8.26316	15.5556	15.4545	11.7273	12.9091	27.12	10.7368	17.2222	12.1364	12		3WR-12	11.0769	10.2	10.8	11.7	19.3846	10.6	13.9231	5.86667	10.7333	8.6
		6.5625	12.7826	11.5238	13.75	22.3333	14.5556	13.5625	11.7826	16.6667	10.0833			15.25	13.125	17	14.4375	11.25	15.3333	17.8333	8.5	12.7143	11.625
			12.6667			13.15			15.5					12.7692	5.58824	12.2857	17.3846	6.07143	10.7143	17.4615	9.76471	19.8571	21.2308
			9.125			14.5882			15.4583						6.8	16.625					8.6	15.125
	Average	7.45471	12.026	13.5569	15.3674	15.1138	20.9605	11.9203	14.5926	13.8061	11.7153				6.07692	5.66667					8.07692	7.22222
													Average	13.0321	8.35803	12.4755	14.5074	12.2353	12.2159	16.406	8.16166	13.1304	13.8186
	JQ1 Treatment (T)												Mouse ID	I, 1	II-III, 2-3	IV-VI, 4-6	VII-VIII, 7-8	IX-X, 9-10	XI-XIII, 11-12	I, 13	II-III, 14	IV-VI, 15	VII-VIII, 16
	Mouse ID	I, 1	II-III, 2-3	IV-VI, 4-6	VII-VIII, 7-8	IX-X, 9-10	XI-XIII, 11-12	I, 13	II-III, 14	IV-VI, 15	VII-VIII, 16		3WR-13	2.6875	16.4167	12.9231	16.7143	3.71875	12.4118	2.3125	3.66667	5	7.2381
	3WT-12	2.3913	1.0625	1.53846	1	2.7619	0.557029	2.95652	1.4375	1	0.105263			2.5	8.30435	13.5769	13.9355	13.5		1	5.91304	9.61538	4.19355
		3.85714	1.1875	2.08333	0.666667	0.954545		2.42857	0.75	2.41667	0.666667						9.5	12					1.28571
		4.86667	2	0.470588	2	1.21429		3.86667	0.416667	1.58824	0.529412		Average	2.59375	12.3605	13.25	13.3833	9.73958	12.4118	1.65625	4.78986	7.30769	4.23912
			5.27273	2	0.923077	2.72727			2.09091	1.61111	0.115385
				0.529412	1.4	7.9				0.882353	1.75		Mouse ID	I, 1	II-III, 2-3	IV-VI, 4-6	VII-VIII, 7-8	IX-X, 9-10	XI-XIII, 11-12	I, 13	II-III, 14	IV-VI, 15	VII-VIII, 16
					0.8125						0.6875		3WR-14	7.44444	11	8.46667	19.5556	18.25	19.2632	11.6667	11.65	12.5333	1
	Average	3.70504	2.38068	1.32436	1.13371	3.1116	0.557029	3.08392	1.17377	1.49967	0.642371			9.5	9.3	22.4286	12	12.9412	11.4737	9.72222	25.75	23.5714	9.16667
														15.25	10	18	18.4444	7.13333	11.8333	17.8333	24.2857	17.0909	9.66667
	Mouse ID	I, 1	II-III, 2-3	IV-VI, 4-6	VII-VIII, 7-8	IX-X, 9-10	XI-XIII, 11-12	I, 13	II-III, 14	IV-VI, 15	VII-VIII, 16			12.75			16.5455			19.0833			9.63636
	3WT-13	3.15	2	5.8	1.875	1.58333	5.18182	3.55	0.5	1	1.75			12.5714						15.3571
		1.26667	2.63636	8.55556	3.625	3.27273	5	1.53333	1.81818	1.88889	0.625		Average	11.5032	10.1	16.2984	16.6364	12.7748	14.1901	14.7325	20.5619	17.7319	7.36742
		5.14286	6.5	6.63636	4	5.92308	8	6.78571	3.25	2.81818	0.571429
		4.22222	6.4	3.45455	4.85714	3.76923		7	0.8	0.727273	1
		4.93333	4.36364			7.54545		6.8	6.54545
			1.15385						0.214286
			4.38462						6.46154
			3.91667						0
			3.8						3.9
			2.30769						4.69231
	Average	3.74302	3.74628	6.11162	3.58929	4.41876	6.06061	5.13381	2.81818	1.60859	0.986607
	Mouse ID	I, 1	II-III, 2-3	IV-VI, 4-6	VII-VIII, 7-8	IX-X, 9-10	XI-XIII, 11-12	I, 13	II-III, 14	IV-VI, 15	VII-VIII, 16
	3WT-14	3.75	4.63636	4.875	4.4	8.92857	8.33333	6.33333	7.81818	10.25	4.33333
		7.66667	8.6	6.5	6.52632	8.16667	12.875	8.33333	9.1	6.2	5.78947
		6.27273	4.90909	6.45455	10.2857	8.83333	11.5	6.45455	5.81818	6	9.85714
			2.06667	6.27273	7.375	9.6			5.53333	7.45455	6.5
			3.72727		4.875	5.83333			7.09091		3.5
			5.91667		5.4	8.13333			6.41667		1.8
			4.61538						5.92308
			5.44444						7.33333
	Average	5.89646	4.98949	6.02557	6.47701	8.24921	10.9028	7.0404	6.87921	7.47614	5.29666
