# Supplementary material for: Meiotic prophase I disruption as a strategy for nonhormonal male contraception using small-molecule inhibitor JQ1
Source: Proc Natl Acad Sci U S A. 2026 Apr 7;123(15):e2517498123. doi: 10.1073/pnas.2517498123 (PMC13080027; doi:10.1073/pnas.2517498123)
Supplement: Supplementary file 6 — Dataset S05 (XLSX) [file pnas.2517498123.sd05.xlsx]

## Sheet: Sheet1
TUNEL counts
	Untreated control for treatment (UC-T)					Untreated control for recovery (UC-R)					Untreated control for extended recovery (UC-ER)					Untreated control for F1 (UC-F1)
	Mouse ID	# of DAB Positive Cells across entire section	# of Tubules across entire section	DAB Cells/Tubule (D/E)		Mouse ID	# of DAB Positive Cells across entire section	# of Tubules across entire section	DAB Cells/Tubule (D/E)		Mouse ID	# of DAB Positive Cells across entire section	# of Tubules across entire section	DAB Cells/Tubule (D/E)		Mouse ID	# of DAB Positive Cells across entire section	# of Tubules across entire section	DAB Cells/Tubule (D/E)
	UC10-A	843	209	4.03349		UC15-E	219	262	0.835878		UC34-B	152	124	1.22581		UC7-A	147	167	0.88024
	UC10-B	155	163	0.95092		UC15-A	521	148	3.52027		UC34-D	77	119	0.647059		UC7-B	177	154	1.14935
	UC10-C	207	129	1.60465		UC15-C	204	141	1.44681		UC34-E	99	198	0.5		UC7-C	199	125	1.592
	UC10-D	240	262	0.916031		UC15-D	405	146	2.77397
	UC10-E	183	283	0.646643		UC15-B	90	261	0.344828		Vehicle control for extended recovery (VC-ER)					Vehicle control for F1 (VC-F1)
											Mouse ID	# of DAB Positive Cells across entire section	# of Tubules across entire section	DAB Cells/Tubule (D/E)		Mouse ID	# of DAB Positive Cells across entire section	# of Tubules across entire section	DAB Cells/Tubule (D/E)
	Vehicle control for treatment (VC-T)					Vehicle control for recovery (VC-R)					TCD-1	184	179	1.02793		RCB1-4A	370	300	1.23333
	Mouse ID	# of DAB Positive Cells across entire section	# of Tubules across entire section	DAB Cells/Tubule (D/E)		Mouse ID	# of DAB Positive Cells across entire section	# of Tubules across entire section	DAB Cells/Tubule (D/E)		TCD-2	92	168	0.547619		RCB3-4A	188	189	0.994709
	3WTC-1	253	119	2.12605		3WRC-2	233	137	1.70073		TCD-3	148	180	0.822222		TCB3-6A	230	241	0.954357
	3WTC-2	238	181	1.31492		3WRC-3	193	262	0.736641
	3WTC-3	597	246	2.42683		3WRC-1	165	135	1.22222		Extended recovery following JQ1 (ER)					F1 offspring following JQ1 treatment (F1)
											Mouse ID	# of DAB Positive Cells across entire section	# of Tubules across entire section	DAB Cells/Tubule (D/E)		Mouse ID	# of DAB Positive Cells across entire section	# of Tubules across entire section	DAB Cells/Tubule (D/E)
	JQ1 Treatment (T)					Recovery following JQ1 (R)					TD-1	301	300	1.00333		RB1-1B	175	169	1.0355
	Mouse ID	# of DAB Positive Cells across entire section	# of Tubules across entire section	DAB Cells/Tubule (D/E)		Mouse ID	# of DAB Positive Cells across entire section	# of Tubules across entire section	DAB Cells/Tubule (D/E)		TD-2	202	118	1.71186		TB2-1B	221	159	1.38994
	3WT-1	360	125	2.88		3WR-1	189	148	1.27703		TD-3	134	226	0.59292		TB3-4A	228	222	1.02703
	3WT-2	298	194	1.53608		3WR-2	158	231	0.683983
	3WT-3	305	143	2.13287		3WR-10	227	199	1.1407
	3WT-11	881	117	7.52991		3WR-11	259	134	1.93284
