# Supplementary material for: Meiotic prophase I disruption as a strategy for nonhormonal male contraception using small-molecule inhibitor JQ1
Source: Proc Natl Acad Sci U S A. 2026 Apr 7;123(15):e2517498123. doi: 10.1073/pnas.2517498123 (PMC13080027; doi:10.1073/pnas.2517498123)
Supplement: Supplementary file 7 — Dataset S06 (XLSX) [file pnas.2517498123.sd06.xlsx]

## Sheet: Sheet1
% abnormal sperm count
	Untreated control for treatment (UC-T)					Untreated control for recovery (UC-R)					Untreated control for extended recovery (UC-ER)					Untreated control for F1 (UC-F1)
	Mouse ID	Total Sperm	Abnormal Sperm	% Abnormal		Mouse ID	Total Sperm	Abnormal Sperm	% Abnormal		Mouse ID	Total Sperm	Abnormal Sperm	% Abnormal		Mouse ID	Total Sperm	Abnormal Sperm	% Abnormal
	UC10-1	11	3.5	31.8182		UC15-A	23.75	5.5	23.1579		UC34-A	23.5	3.75	15.9574		UC7-A	0.75	0.25	33.3333
	UC10-3	8	1.5	18.75		UC15-B	26.75	5	18.6916		UC34-B	17	2.25	13.2353		UC7-B	23.5	3.75	15.9574
	UC10-J	28.5	5.75	20.1754		UC15-C	39	6.75	17.3077		UC34-C	34.5	5	14.4928		UC7-C	5	1	20
											UC34-D	34.25	7.5	21.8978		UC7-D	17	3.25	19.1176
	Vehicle control for treatment (VC-T)					Vehicle control for recovery (VC-R)					UC34-E	30.75	6.25	20.3252		UC7-E	7.25	1	13.7931
	Mouse ID	Total Sperm	Abnormal Sperm	% Abnormal		Mouse ID	Total Sperm	Abnormal Sperm	% Abnormal		UC34-F	39.25	8.75	22.293		UC7-F	8.5	2.25	26.4706
	3WTC-1	9.75	2.5	25.641		3WRC-1	31.5	5	15.873		UC34-G	38.75	6.75	17.4194
	3WTC-2	11.25	3.5	31.1111		3WRC-2	30.5	5.75	18.8525		UC34-H	54.25	7.75	14.2857		Vehicle control for F1 (VC-F1)
	3WTC-3	12.25	1.75	14.2857		3WRC-3	26.5	3.5	13.2075							Mouse ID	Total Sperm	Abnormal Sperm	% Abnormal
											Vehicle control for extended recovery (VC-ER)					TCB1-1A	0.75	0.25	33.3333
	JQ1 Treatment (T)					Recovery following JQ1 (R)					Mouse ID	Total Sperm	Abnormal Sperm	% Abnormal		TCB1-1B	0.75	0.25	33.3333
	Mouse ID	Total Sperm	Abnormal Sperm	% Abnormal		Mouse ID	Total Sperm	Abnormal Sperm	% Abnormal		TCD-1	10.25	1.5	14.6341		TCB2-1A	2.5	0.5	20
	3WT-1	3.25	2.25	69.2308		3WR-1	24.75	6.75	27.2727		TCD-2	46.5	11	23.6559		TCB2-1B	2	0.75	37.5
	3WT-3	6.75	3.75	55.5556		3WR-2	29.5	6.75	22.8814		TCD-3	12.25	2.5	20.4082		TCB3-1A	6.25	1.5	24
	3WT-10	2.75	1.5	54.5455		3WR-3	19.75	6.25	31.6456		RCD-1	32.5	8.25	25.3846		TCB3-1B	2	0.25	12.5
						3WR-10	24.75	11	44.4444		RCD-2	17	3.5	20.5882
						3WR-11	18.75	8.5	45.3333		RCD-3	34	9.75	28.6765		F1 offspring following JQ1 treatment (F1)
						3WR-1R	37	15.25	41.2162							Mouse ID	Total Sperm	Abnormal Sperm	% Abnormal
						3WR-2R	34.25	9	26.2774		Extended recovery following JQ1 (ER)					TB2-1A	2.75	0.5	18.1818
						3WR-3R	28.5	9.5	33.3333		Mouse ID	Total Sperm	Abnormal Sperm	% Abnormal		TB2-1B	2.5	0.5	20
											TD-1	22	5.25	23.8636		TB3-1A	4.75	1	21.0526
											TD-2	11.25	2.25	20		TB3-1B	2.75	0.75	27.2727
											TD-3	20.5	3	14.6341		TB1-3A	2.25	0.75	33.3333
											RD-1	25.5	4.25	16.6667		TB1-3B	1	0.25	25
											RD-2	32	8.75	27.3438
											RD-3	46.25	12.25	26.4865
