# Supplementary material for: Meiotic prophase I disruption as a strategy for nonhormonal male contraception using small-molecule inhibitor JQ1
Source: Proc Natl Acad Sci U S A. 2026 Apr 7;123(15):e2517498123. doi: 10.1073/pnas.2517498123 (PMC13080027; doi:10.1073/pnas.2517498123)
Supplement: Supplementary file 8 — Dataset S07 (XLSX) [file pnas.2517498123.sd07.xlsx]

## Sheet: Sheet1
Sertoli-cell numbers
		Untreated control for treatment (UC-T)
		Mouse ID	Image number	Tubule	Tubule stage	Tubule area	Sertoli	Sertoli/Tubule area
		UC10-C	1	LEFT	VII-VIII	59331.9	10	0.000168544
			3	MIDDLE TOP	VII-VIII	61330.2	9	0.000146747
			5	LEFT	VII-VIII	56480.1	20	0.000354107
		Average				59047.4	13	0.000223132
		Mouse ID	Image number	Tubule	Tubule stage	Tubule area	Sertoli	Sertoli/Tubule area
		UC10-D	1	TOP CENTER	VII-VIII	54269.9	15	0.000276396
			1	TOP RIGHT	VII-VIII	44221.1	8	0.000180909
			1	BOTTOM LEFT	VII-VIII	31639.3	7	0.000221244
			3	MIDDLE	VII-VIII	60932.1	14	0.000229764
			4	CENTER	VII-VIII	53851.9	11	0.000204264
			4	BOTTOM RIGHT	VII-VIII	36558.3	9	0.000246182
			5	LEFT	VII-VIII	47021.5	11	0.000233936
		Average				46927.7	10.7143	0.000227528
		Mouse ID	Image number	Tubule	Tubule stage	Tubule area	Sertoli	Sertoli/Tubule area
		UC10-E	1	MIDDLE LEFT	VII-VIII	36129.8	8	0.000221424
			2	BOTTOM RIGHT	VII-VIII	42496	6	0.00014119
			4	TOP LEFT	VII-VIII	44421.9	7	0.00015758
			4	RIGHT	VII-VIII	79295.4	13	0.000163944
		Average				50585.8	8.5	0.000171034
		Vehicle control for treatment (VC-T)
		Mouse ID	Image number	Tubule	Tubule stage	Tubule area	Sertoli	Sertoli/Tubule area
		TC-11	3	MIDDLE	VII-VIII	47775.3	7	0.000146519
			4	TOP MIDDLE	VII-VIII	51611.4	13	0.000251882
			5	RIGHT	VII-VIII	62212.3	11	0.000176814
			7	LEFT	VII-VIII	95068.7	19	0.000199855
		Average				64166.9	12.5	0.000193768
		Mouse ID	Image number	Tubule	Tubule stage	Tubule area	Sertoli	Sertoli/Tubule area
		3WTC-12 092824	1	TOP RIGHT	VII-VIII	88936	21	0.000236125
			2	TOP LEFT	VII-VIII	60166.8	13	0.000216066
			3	MIDDLE LEFT	VII-VIII	85408.5	17	0.000199043
		Average				78170.4	17	0.000217078
		Mouse ID	Image number	Tubule	Tubule stage	Tubule area	Sertoli	Sertoli/Tubule area
		3WTC-12 102524	5	TOP	VII-VIII	80081.2	16	0.000199797
			6	MIDDLE LEFT	VII-VIII	35574.8	11	0.000309208
			6	MIDDLE RIGHT	VII-VIII	40627.4	12	0.000295367
		Average				52094.5	13	0.000268124
		JQ1 Treatment (T)
		Mouse ID	Image number	Tubule	Tubule stage	Tubule area	Sertoli	Sertoli/Tubule area
		T-12	1	4	VII-VIII	30697.3	19	0.000618947
			1	11	VII-VIII	22299.2	12	0.000538136
			2	1	VII-VIII	30061.9	17	0.0005655
			2	4	VII-VIII	37665.2	26	0.000690293
			2	10	VII-VIII	41706.1	20	0.000479546
			2	11	VII-VIII	30326.4	16	0.000527593
		Average				32126	18.3333	0.000570002
		Mouse ID	Image number	Tubule	Tubule stage	Tubule area	Sertoli	Sertoli/Tubule area
		T-13	1	3	VII-VIII	16255.7	8	0.000492136
			1	4	VII-VIII	19218.8	8	0.00041626
			1	12	VII-VIII	23010.7	14	0.000608412
			1	13	VII-VIII	19475.9	7	0.000359418
		Average				19490.3	9.25	0.000469056
		Mouse ID	Image number	Tubule	Tubule stage	Tubule area	Sertoli	Sertoli/Tubule area
		T-14	1	1	VII-VIII	30198.1	15	0.00049672
			1	4	VII-VIII	43672.1	19	0.00043506
			1	7	VII-VIII	22197.1	7	0.000315356
			1	8	VII-VIII	24164.7	8	0.000331061
			2	1	VII-VIII	25201.2	8	0.000317445
			3	10	VII-VIII	20854.4	10	0.000479515
		Average				27714.6	11.1667	0.00039586
