# Supplementary material for: Meiotic prophase I disruption as a strategy for nonhormonal male contraception using small-molecule inhibitor JQ1
Source: Proc Natl Acad Sci U S A. 2026 Apr 7;123(15):e2517498123. doi: 10.1073/pnas.2517498123 (PMC13080027; doi:10.1073/pnas.2517498123)
Supplement: Supplementary file 9 — Dataset S08 (XLSX) [file pnas.2517498123.sd08.xlsx]

## Sheet: Tab 1
DESeq2_Spermatogonia_T_vs_UC
baseMean	log2FoldChange	lfcSE	stat	pvalue	padj	gene
98.3962	2.99305	0.318691	9.39169	5.90442e-21	6.37618e-17	Ldhc
57.5508	-2.33956	0.298651	-7.83376	4.7349e-15	2.55661e-11	Oaz3
26.8843	-4.47225	0.580751	-7.7008	1.35215e-14	4.35545e-11	Tssk6
97.7434	-1.81422	0.236282	-7.67821	1.61328e-14	4.35545e-11	Dbil5
60.4065	2.70629	0.373857	7.23885	4.52504e-13	8.30213e-10	Ropn1l
43.6119	3.15464	0.435949	7.23625	4.61272e-13	8.30213e-10	Gm3417
22.4105	-4.62807	0.688042	-6.72644	1.73869e-11	2.6823e-08	1700012A03Rik
33.3344	8.06839	1.22456	6.58883	4.43306e-11	5.98407e-08	Rbakdn
34.0103	-2.7704	0.446668	-6.20237	5.56179e-10	6.67353e-07	Odf1
20.4136	-3.42488	0.571481	-5.99299	2.0602e-09	2.02255e-06	1700027A15Rik
22.7578	-3.04562	0.507434	-6.00201	1.94895e-09	2.02255e-06	Cabs1
41.8246	2.32815	0.398781	5.83817	5.27767e-09	4.74947e-06	Cox8c
15.432	-5.4416	0.963324	-5.64878	1.61592e-08	1.34234e-05	Tppp2
72.0997	1.75985	0.316647	5.55779	2.73218e-08	2.10749e-05	Serf1
22.7251	6.56433	1.18874	5.52211	3.34949e-08	2.41141e-05	Spink2
23.5466	5.87563	1.06982	5.49216	3.97042e-08	2.67979e-05	Catsperz
16.0847	-4.00025	0.758524	-5.27372	1.33682e-07	8.49197e-05	Spata18
569.782	-5.12411	0.974229	-5.25965	1.44327e-07	8.65881e-05	Prm2
12.2722	6.63204	1.28958	5.14279	2.70688e-07	0.000146158	Gm128
74.4601	1.28768	0.250317	5.14418	2.68691e-07	0.000146158	mt-Nd4l
11.7776	6.57283	1.2973	5.06655	4.05095e-07	0.000208315	Fam209
27.2181	2.76854	0.563022	4.9173	8.77482e-07	0.000430724	Cetn1
10.6474	6.4285	1.31124	4.9026	9.45775e-07	0.000444062	Spata45
120.196	-1.04155	0.213003	-4.88985	1.00913e-06	0.000454068	Hist1h2aa
15.438	4.30764	0.883646	4.87485	1.08891e-06	0.000468704	Ccdc30
10.0946	6.34445	1.30335	4.8678	1.12847e-06	0.000468704	Stpg4
329.593	-0.666529	0.1378	-4.83692	1.31864e-06	0.000527409	Rpl27
15.2026	5.23855	1.09154	4.79925	1.59264e-06	0.000614246	Cmtm2b
27.2535	2.30594	0.481436	4.7897	1.67028e-06	0.000621978	Dkkl1
9.94453	6.31724	1.33779	4.72216	2.33352e-06	0.00083999	Tex33
9.22532	6.21297	1.32192	4.69998	2.60193e-06	0.000889693	Fam183b
34.5783	2.05354	0.437176	4.69729	2.63637e-06	0.000889693	Rsph1
16.5137	3.25843	0.700392	4.65229	3.28264e-06	0.00107422	Ppp3r2
25.8109	-2.49609	0.539095	-4.63014	3.6541e-06	0.00116061	Ubl4b
8.35168	6.06137	1.3239	4.57843	4.68471e-06	0.00144544	Itgae
8.26881	6.05931	1.33013	4.55543	5.22784e-06	0.00156821	Spaca3
5.84845	-6.43141	1.41397	-4.54848	5.40342e-06	0.00157707	Oxct2b
122.174	-1.00087	0.220639	-4.53625	5.72621e-06	0.0016273	Hist1h1a
18.4852	-2.96985	0.657998	-4.51346	6.37778e-06	0.00172184	Spata3
568.186	-5.27374	1.16823	-4.51429	6.3528e-06	0.00172184	Prm1
28.3046	1.94869	0.434062	4.48942	7.14181e-06	0.00188108	Dmrtb1
12.683	4.43289	0.990771	4.47418	7.67045e-06	0.00197222	Rnf151
18.0553	2.86782	0.645772	4.44092	8.95753e-06	0.00224959	Ldha
118.21	-2.85635	0.646586	-4.41758	9.98101e-06	0.00240282	Smcp
7.62011	5.94543	1.34606	4.4169	1.00127e-05	0.00240282	Cypt4
18.066	-2.92804	0.673456	-4.34779	1.37519e-05	0.00322841	Dnajb8
5.44861	-6.33515	1.4614	-4.33499	1.45767e-05	0.00334922	Nudt16l2
7.22907	5.86581	1.36036	4.31194	1.61825e-05	0.00364072	Tssk1
39.7786	1.76018	0.412066	4.2716	1.9408e-05	0.00421595	1700018B24Rik
12.3222	-3.2382	0.758621	-4.26854	1.96756e-05	0.00421595	4930571K23Rik
22.5983	2.11219	0.495135	4.26589	1.99105e-05	0.00421595	Znhit2
6.86858	5.77489	1.36431	4.23283	2.30766e-05	0.00479239	Fndc11
11.291	-3.39	0.804051	-4.21615	2.48512e-05	0.00506356	1700042G07Rik
14.5376	3.1692	0.754555	4.20009	2.66812e-05	0.00533576	Gm10457
13.3253	3.55731	0.847873	4.19558	2.7218e-05	0.00534413	Cmtm2a
14.2786	-3.10218	0.742632	-4.17728	2.95018e-05	0.00568911	Paqr5
28.5856	-1.77533	0.42689	-4.15874	3.20005e-05	0.00603542	Dcun1d1
6.38922	5.68527	1.36803	4.1558	3.24154e-05	0.00603542	Atp6v1e2
13.3958	3.5385	0.863411	4.09828	4.16231e-05	0.00761844	Ccl27a
8.83895	5.18803	1.26849	4.08993	4.31499e-05	0.00776627	Tex22
34.1757	1.57332	0.387248	4.06283	4.8482e-05	0.0085829	Gm11837
5.96148	5.58791	1.39033	4.01912	5.84168e-05	0.0101749	Armh2
9.00935	5.14668	1.28294	4.01161	6.03055e-05	0.0101756	Scp2d1
551.421	-0.426252	0.106249	-4.0118	6.02575e-05	0.0101756	Rpl13a
31.5052	1.69668	0.424448	3.99738	6.40472e-05	0.0106407	Ggnbp1
12.8713	3.02712	0.758987	3.98837	6.65282e-05	0.0108854	Acrbp
755.446	-0.427553	0.107347	-3.98292	6.80746e-05	0.0109722	Rps14
19.3144	2.5177	0.632692	3.97935	6.91054e-05	0.0109745	2025-03-11
5.99709	5.60067	1.4101	3.97184	7.13201e-05	0.0110027	4930558C23Rik
23.0293	-2.56172	0.644437	-3.97513	7.03402e-05	0.0110027	H1fnt
305.516	-0.52083	0.13127	-3.96764	7.25883e-05	0.0110406	Rpl23a
18.3757	2.48208	0.626988	3.95874	7.53456e-05	0.0113008	Cox6b2
5.62677	5.50176	1.39273	3.95034	7.80397e-05	0.0113885	1700003H04Rik
26.6513	1.74543	0.441485	3.95354	7.7004e-05	0.0113885	Ddx25
5.5163	5.47451	1.39358	3.92837	8.55247e-05	0.0123144	Ube2d2b
8.60382	-3.40388	0.876607	-3.88302	0.000103166	0.014659	Spem1
5.42144	5.4571	1.41019	3.86976	0.000108943	0.0152788	Lyzl1
10.3596	3.76562	0.984553	3.8247	0.000130933	0.0176147	Spata46
10.7337	-3.17959	0.831237	-3.82513	0.000130702	0.0176147	1700015G11Rik
7.43136	-4.86238	1.27205	-3.82247	0.000132122	0.0176147	Acte1
7.49394	4.9567	1.2936	3.83172	0.000127251	0.0176147	1700030N03Rik
5.17032	5.38083	1.41039	3.81513	0.000136113	0.0179105	Pfn3
12.5601	-2.65558	0.696575	-3.81234	0.000137658	0.0179105	1700034E13Rik
7.41398	4.94271	1.30134	3.79816	0.000145774	0.0185202	Myl10
352.993	-0.53611	0.141057	-3.80066	0.00014431	0.0185202	Rps18
13.2208	-2.47978	0.655004	-3.78591	0.000153149	0.0192309	H2al2a
11.816	3.40295	0.902413	3.77095	0.000162628	0.020105	Prdx6b
69.5643	-0.954575	0.253263	-3.76911	0.000163834	0.020105	Prdx4
16.3336	2.34425	0.623199	3.76164	0.000168806	0.0204824	Dnaaf1
21.9524	1.90211	0.506528	3.7552	0.000173204	0.0205542	Cetn4
5.23972	5.41219	1.44086	3.75621	0.000172503	0.0205542	1700013D24Rik
7.22579	4.84741	1.29359	3.74725	0.000178787	0.0209861	Asb9
6.44685	-4.67114	1.25579	-3.71967	0.00019948	0.0217594	Ttc24
13.5932	-2.57699	0.692365	-3.72201	0.000197642	0.0217594	Wbscr25
552.858	-0.418172	0.112208	-3.72675	0.000193965	0.0217594	Rpl18a
19.7533	1.96062	0.52497	3.73473	0.000187919	0.0217594	Lrrc46
14.5289	-2.30158	0.618404	-3.7218	0.000197804	0.0217594	Otub2
5.07038	5.35432	1.43779	3.72399	0.000196101	0.0217594	Fyb
1884.33	0.32232	0.0865056	3.72601	0.000194537	0.0217594	mt-Co1
5.29168	5.43106	1.46825	3.69901	0.000216443	0.0226929	Dynlrb2
11.5043	3.63762	0.982685	3.70171	0.00021415	0.0226929	Hils1
9.13654	3.82944	1.0352	3.69921	0.00021627	0.0226929	Gtsf2
9.40238	3.61137	0.975304	3.70281	0.000213221	0.0226929	Tsga8
4.80254	5.27645	1.42886	3.69277	0.000221825	0.0228142	Tmem190
10.946	2.99103	0.809715	3.69393	0.000220816	0.0228142	Zpbp2
4.77202	5.26622	1.42809	3.6876	0.00022638	0.023063	1700016J18Rik
225.01	0.599178	0.1631	3.67368	0.000239082	0.023906	Rps27
10.3358	-2.77089	0.75378	-3.676	0.00023692	0.023906	1700016H13Rik
15.8847	2.36543	0.644303	3.67129	0.000241325	0.0239089	Ccdc113
4.66628	5.21362	1.42689	3.65383	0.000258355	0.0253634	4930527J03Rik
11.3206	-2.45341	0.672667	-3.64728	0.000265029	0.0257842	Fam243
31.007	1.39568	0.38324	3.64179	0.000270749	0.0261055	mt-Atp8
6.61593	4.77055	1.31091	3.6391	0.000273591	0.0261461	Krt88
31.0636	1.46151	0.401905	3.63645	0.000276418	0.0261846	Hspa2
4.6194	5.19499	1.4364	3.61667	0.000298421	0.028023	1700021F07Rik
30.7879	1.41767	0.393097	3.6064	0.000310475	0.0289036	Cfap298
17.1684	2.3954	0.664734	3.60354	0.000313907	0.0289733	AA467197
9.46119	3.29584	0.917383	3.59265	0.000327328	0.0299561	Fam98c
10.4521	3.20276	0.893138	3.58596	0.000335839	0.0304767	1700020D05Rik
8.98056	3.40654	0.952604	3.57603	0.000348848	0.0313934	1700025F22Rik
8.76175	4.14574	1.1623	3.56684	0.000361308	0.032246	Tekt4
6.42439	4.74345	1.33699	3.54787	0.000388361	0.0343763	Ccdc83
4.33229	5.11855	1.44381	3.54516	0.000392373	0.0344491	4930404N11Rik
8.63303	3.48465	0.989795	3.52058	0.00043061	0.0373377	Tekt2
42.394	1.25695	0.357168	3.5192	0.000432845	0.0373377	Fam229b
4.83833	-5.1132	1.45365	-3.51749	0.000435646	0.0373377	Gm614
24.4369	-2.0396	0.580304	-3.51472	0.000440218	0.0374324	Akap4
14.1609	2.24311	0.639012	3.51028	0.000447639	0.037766	Spaca1
30.6019	-1.42391	0.407037	-3.49823	0.000468348	0.0392069	Akap12
4.18002	5.07167	1.45468	3.48645	0.000489483	0.0399835	1700012P22Rik
4.84595	-5.11473	1.46771	-3.48484	0.000492435	0.0399835	Gm5893
18.2767	-1.78527	0.512261	-3.48507	0.000492015	0.0399835	St6galnac2
1117.11	-0.278699	0.0798689	-3.48945	0.000484009	0.0399835	Rps24
4.68841	5.25826	1.51333	3.47464	0.000511546	0.0412252	1700093K21Rik
16.0517	-1.96185	0.568067	-3.45356	0.000553232	0.0442545	1700001O22Rik
8.30718	-2.92467	0.85056	-3.43852	0.000584903	0.0453843	1700016P04Rik
4.27343	5.08172	1.47918	3.43551	0.000591447	0.0453843	Mbd3l1
22.8326	-1.46169	0.425529	-3.43499	0.000592573	0.0453843	Hist1h2ba
5.99889	4.57587	1.32978	3.44106	0.000579434	0.0453843	1700010K23Rik
20.0986	-2.11109	0.612879	-3.44455	0.000572002	0.0453843	1700001C19Rik
7.74674	3.7202	1.08162	3.43947	0.000582847	0.0453843	Insl6
5.91598	4.61684	1.34686	3.42786	0.000608351	0.0462647	1700113H08Rik
3.99759	4.99672	1.45978	3.42292	0.000619527	0.0467851	Prr22
477.44	-0.385937	0.113055	-3.4137	0.000640868	0.0479351	Rpl12
372.51	-0.44453	0.130264	-3.41253	0.000643632	0.0479351	Rps15
6.03958	4.5933	1.34994	3.4026	0.000667474	0.0493702	Spaca4
618.866	-0.340604	0.100203	-3.39914	0.00067599	0.04966	Rps7
17.67	-2.48601	0.734349	-3.38532	0.000710948	0.0518752	Actrt2
322.493	-0.455284	0.135136	-3.36909	0.000754162	0.054659	Rps25
6.9051	3.9395	1.17954	3.33985	0.000838227	0.0603467	Tmem89
9.26072	-7.1443	2.14382	-3.33251	0.000860676	0.0605367	Car2
11.9841	-2.09269	0.627363	-3.33569	0.000850885	0.0605367	Azin2
32.3151	1.44507	0.433739	3.33166	0.000863288	0.0605367	Pdcl2
8.27287	3.45115	1.03519	3.33383	0.000856605	0.0605367	Slxl1
124.936	0.639669	0.192253	3.32723	0.000877148	0.0611117	mt-Nd5
15.6503	1.955	0.588583	3.32153	0.000895245	0.0619728	Cfap206
5.32719	-4.40657	1.33302	-3.30569	0.000947427	0.0651673	Bpifa3
176.02	0.643606	0.194881	3.30255	0.000958084	0.0654832	Ybx1
6.41421	3.89603	1.1853	3.28697	0.00101273	0.0683531	Plaur
5.66164	4.48645	1.3648	3.28726	0.00101166	0.0683531	Tex43
1039.02	-0.341904	0.10413	-3.28343	0.00102553	0.0686112	Rps8
6.49157	3.99722	1.21785	3.28219	0.00103004	0.0686112	4930544G11Rik
7.21008	-2.78323	0.848372	-3.28067	0.00103562	0.0686112	4930544D05Rik
3.65852	4.87442	1.49204	3.26694	0.00108715	0.070724	4930522H14Rik
568.064	-0.364697	0.111579	-3.2685	0.0010812	0.070724	H3f3b
19.8659	1.66948	0.510973	3.26726	0.00108595	0.070724	Gm31072
28.7475	1.40146	0.429307	3.26448	0.00109666	0.0709149	BC051142
5.20659	4.4238	1.35991	3.25301	0.00114188	0.0733997	Prkg1
12.4641	2.26471	0.696906	3.24966	0.00115541	0.0735318	Ccdc60
3.71411	4.90478	1.50956	3.24914	0.00115755	0.0735318	Tex36
3.63052	4.87972	1.50746	3.23704	0.00120775	0.0762718	1700129C05Rik
49.6681	-2.55647	0.790262	-3.23497	0.00121656	0.076272	Gapdhs
2089.48	0.268191	0.0829355	3.23372	0.00122188	0.076272	mt-Atp6
3.65233	4.88509	1.51235	3.23014	0.00123729	0.07679	Cypt1
9.65907	2.7655	0.857182	3.22627	0.00125414	0.0773911	Plaat1
7.28775	3.81442	1.18406	3.22147	0.00127536	0.0778112	Erich2
3.7352	4.89089	1.51804	3.22184	0.00127371	0.0778112	Gm19412
6.6075	-3.19176	0.994619	-3.20903	0.00133184	0.0808009	4921507P07Rik
5.30288	4.46884	1.39674	3.19949	0.00137672	0.0830567	1700001J03Rik
459.908	0.462855	0.144862	3.19515	0.00139757	0.0838467	Rps29
3.48807	4.80984	1.50664	3.19243	0.00141083	0.0841746	4930557F10Rik
7.83148	3.1195	0.979639	3.18433	0.00145088	0.0860883	1700108J01Rik
3.57056	4.85723	1.52782	3.17918	0.00147691	0.0871539	Frs3os
7.06749	3.61986	1.14121	3.17196	0.00151413	0.0888649	1700013F07Rik
27.7548	1.42453	0.449936	3.16607	0.00154515	0.0901949	Ddt
44.72	1.05868	0.335586	3.15472	0.00160655	0.0932749	C1qtnf4
6.48667	-2.99325	0.950355	-3.14961	0.00163487	0.0939093	Ccsap
29.0441	-1.55715	0.494245	-3.15057	0.00162952	0.0939093	Spz1
11.1	2.2159	0.704209	3.14665	0.0016515	0.0943627	1700016K19Rik
7.2627	3.06819	0.978527	3.13552	0.00171547	0.097502	Dyrk3
3.76755	-4.7641	1.52029	-3.13368	0.00172631	0.0976041	1700009J07Rik
3.3369	4.72606	1.51377	3.12205	0.00179594	0.10079	4933424G06Rik
16.801	1.68551	0.540023	3.12117	0.00180131	0.10079	1700008K24Rik
30.6695	1.20178	0.387939	3.09786	0.00194921	0.108503	Pacsin1
5.79816	3.85879	1.25115	3.0842	0.00204103	0.113031	1700041C23Rik
5.10507	-3.68134	1.19668	-3.0763	0.00209589	0.115477	Spem2
24.5984	1.51594	0.494554	3.06526	0.00217482	0.118615	Spata4
57.3112	0.865596	0.282363	3.06554	0.00217276	0.118615	Ndufb1-ps
3.17336	4.66577	1.52538	3.05876	0.00222256	0.12061	1700001K23Rik
7.05325	3.20441	1.04932	3.05379	0.00225973	0.121621	1700029I15Rik
408.465	-0.34836	0.114094	-3.05326	0.00226371	0.121621	Rpsa
1032.52	-0.322982	0.105849	-3.05134	0.0022782	0.121794	Rpl32
668.711	-0.308984	0.101501	-3.04413	0.00233352	0.124136	Hsp90ab1
11.4137	2.23964	0.736219	3.04208	0.00234948	0.124373	Actl7b
13.7739	-2.01539	0.662995	-3.03983	0.00236715	0.124697	4933411K16Rik
35.1649	-1.1273	0.371456	-3.03483	0.00240672	0.126166	Csnk1g2
191.487	-0.46891	0.154973	-3.02576	0.00248012	0.129385	Bzw1
3.17407	4.68882	1.55371	3.01782	0.00254601	0.131191	Fam24b
3.09158	4.63459	1.53578	3.01774	0.00254667	0.131191	Gm27211
92.1419	-0.648393	0.214898	-3.01721	0.00255117	0.131191	Ube2n
21.0299	1.60001	0.532014	3.00746	0.00263441	0.13483	1700010I14Rik
4.54887	4.14401	1.3803	3.00226	0.00267981	0.135865	1700001L19Rik
4.51973	4.22305	1.40649	3.00255	0.00267726	0.135865	4930578I06Rik
5.49579	3.77672	1.25973	2.99803	0.0027173	0.137122	1700001P01Rik
15.0491	1.72253	0.575181	2.99476	0.00274661	0.137661	Mad2l2
23.6097	1.48988	0.497623	2.994	0.00275348	0.137661	Ldhal6b
15.1386	1.68686	0.565679	2.98202	0.00286357	0.142505	Amn1
10.7632	2.75575	0.927218	2.97207	0.00295804	0.146531	Gm49736
7.40242	2.96122	0.998046	2.96702	0.003007	0.148277	1700028P14Rik
3.0367	4.6216	1.5589	2.96464	0.00303033	0.148748	Gm26611
6.98564	2.9766	1.00471	2.96265	0.00305005	0.149038	Sox5
14.5928	1.7547	0.592813	2.95995	0.00307689	0.149673	Wfdc15a
49.6994	-0.95133	0.32192	-2.95518	0.00312489	0.151326	H1fx
42.364	1.15568	0.391555	2.95152	0.00316211	0.152445	Ybx3
10.396	2.39919	0.815317	2.94265	0.00325417	0.154809	Adam3
228.478	-0.42681	0.145011	-2.94329	0.0032474	0.154809	Sub1
8.1671	-2.61413	0.887651	-2.945	0.00322957	0.154809	Hypm
13.6273	-1.7025	0.580561	-2.9325	0.00336245	0.158564	Bcl2l14
56.6694	0.823378	0.280697	2.93334	0.00335339	0.158564	mt-Nd3
2.93604	4.55302	1.55423	2.92943	0.00339582	0.159441	Spsb1
4.23191	4.12634	1.41153	2.92332	0.00346318	0.161552	Fam24a
5.22402	3.58532	1.22674	2.92265	0.0034707	0.161552	Iqcm
8.52213	2.46329	0.845545	2.91326	0.00357682	0.165777	1700015F17Rik
8.60072	2.47912	0.852517	2.908	0.00363753	0.167156	Lrrc34
326.485	0.377466	0.129759	2.90898	0.00362607	0.167156	mt-Nd2
82.2772	-0.645126	0.22349	-2.88659	0.00389436	0.1782	Magoh
4.52407	-3.80622	1.32214	-2.87884	0.00399136	0.179594	Cstl1
77.7788	0.695828	0.241524	2.88099	0.00396427	0.179594	Tomm7
2.86554	4.51784	1.56737	2.88244	0.00394609	0.179594	Selenov
2.93676	4.57735	1.58987	2.87907	0.00398849	0.179594	Map4k1
10.1269	2.12695	0.739843	2.87486	0.00404202	0.181119	D130020L05Rik
1234.66	-0.228576	0.0796727	-2.86893	0.00411858	0.183031	Rpl13
94.3057	-0.680803	0.237273	-2.86928	0.00411411	0.183031	Cdv3
9.49115	2.33586	0.815123	2.86565	0.00416159	0.184184	Pebp4
7.66884	2.59644	0.906668	2.86371	0.00418709	0.184557	Fam50b
6.32157	3.15745	1.10709	2.85202	0.00434424	0.190693	Ndst3
41.9131	1.0322	0.362078	2.85075	0.00436161	0.190693	Gtsf1
534.313	-0.311702	0.109418	-2.84872	0.00438952	0.191139	Rps5
27.6672	1.31889	0.463583	2.845	0.00444116	0.192545	Svip
14.1624	1.70557	0.599743	2.84383	0.00445748	0.192545	1700097N02Rik
6.28159	3.14764	1.11012	2.83541	0.00457669	0.196907	Lyzl6
7.58423	2.49013	0.878794	2.83357	0.00460309	0.197257	Tmbim7
4.41431	4.03903	1.42725	2.82994	0.00465562	0.198719	Ttc23l
5.73744	3.21282	1.13656	2.82679	0.00470178	0.1999	Tmem210
3.07568	-4.48013	1.58631	-2.82425	0.0047391	0.20039	Arl9
186.707	0.463573	0.164184	2.82349	0.00475041	0.20039	Tmsb10
7.71132	2.58368	0.916746	2.81832	0.00482755	0.202851	Saxo2
7.91071	2.54926	0.907322	2.80965	0.00495947	0.207587	Acrv1
4.05934	3.97545	1.42067	2.7983	0.00513726	0.212835	4930519H02Rik
6.26391	3.02977	1.08217	2.79973	0.00511449	0.212835	Spaca7
25.3976	1.19439	0.426993	2.7972	0.00515469	0.212835	Saysd1
12.7547	1.79391	0.641451	2.79664	0.00516369	0.212835	Cdkn3
10.5526	2.04812	0.733538	2.79211	0.00523661	0.214205	Cfap45
2.7736	4.45439	1.59484	2.79299	0.00522225	0.214205	4930451I11Rik
19.3265	-1.29846	0.465492	-2.78944	0.00527997	0.215164	Hist1h2bm
12.7291	-1.91752	0.689961	-2.77917	0.00544984	0.221251	1700034I23Rik
15.1279	-1.49626	0.539307	-2.77441	0.00553021	0.223673	Reep6
13.7032	1.69927	0.613022	2.77196	0.00557206	0.22369	Fsip2
2.76742	4.46972	1.61193	2.7729	0.00555587	0.22369	4933429H19Rik
559.892	-0.306347	0.110632	-2.76906	0.00562184	0.224853	Rpl28
7.50134	3.00565	1.08627	2.76695	0.00565839	0.225479	Cypt12
13.1001	1.74375	0.630493	2.76569	0.00568017	0.225515	Crem
7.57687	2.53425	0.917024	2.76356	0.00571744	0.226163	Slc22a16
4.78133	3.55894	1.28986	2.75917	0.00579492	0.228392	Gtsf1l
3.99286	-3.97763	1.4423	-2.75784	0.00581846	0.228486	1700020A23Rik
4.35746	-3.51396	1.276	-2.75389	0.0058891	0.230422	Spata32
52.0235	-0.786223	0.286472	-2.7445	0.00606023	0.235442	Zfand6
13.3697	-2.18132	0.794807	-2.74446	0.00606103	0.235442	Cdrt4
11.8644	2.10129	0.76635	2.74194	0.00610773	0.236406	1700012B09Rik
5.41946	3.11103	1.1373	2.73544	0.00622966	0.239409	Gm43409
4.08252	3.88539	1.4201	2.73601	0.00621899	0.239409	1700100I10Rik
10.6228	2.03276	0.745365	2.7272	0.00638736	0.2446	Tekt1
2.67764	4.44867	1.63383	2.72285	0.00647218	0.246326	Tmem225
10.6572	1.97916	0.726951	2.72255	0.00647807	0.246326	Lyrm7
306.496	-0.382711	0.141043	-2.71344	0.00665886	0.252312	Rps9
61.4543	0.81002	0.298658	2.7122	0.00668378	0.252371	Asrgl1
2.55955	4.35088	1.60494	2.71093	0.00670952	0.25246	Pbp2
5.01932	3.42851	1.26627	2.70756	0.00677793	0.254149	Arrdc5
234.118	0.513493	0.190084	2.7014	0.00690481	0.258011	Cenpf
6.6985	2.71157	1.00728	2.69197	0.00710318	0.264508	Tmco2
7.82205	2.30484	0.857473	2.68795	0.00718923	0.264971	Fsip1
9.85013	1.99962	0.743465	2.6896	0.00715376	0.264971	Syngr4
18.9926	-1.79578	0.668033	-2.68816	0.00718476	0.264971	Iqcf3
9.54782	-1.8786	0.700951	-2.68008	0.0073605	0.26763	Lrrc57
7.55794	2.69656	1.0057	2.68129	0.00733396	0.26763	Creb3l4
20.9245	-1.39261	0.519368	-2.68136	0.00733242	0.26763	Tmem53
11.5754	1.8035	0.672806	2.68056	0.00734988	0.26763	2300009A05Rik
6.38814	2.71472	1.01509	2.67437	0.00748696	0.270407	Mesp1
7.9405	-2.21817	0.829211	-2.67504	0.00747205	0.270407	Herpud1
3.94334	3.82509	1.43244	2.67034	0.00757744	0.272762	Ttn
3.61628	3.89587	1.46437	2.66045	0.00780368	0.275651	A930018P22Rik
3.87028	3.80691	1.43	2.66218	0.00776371	0.275651	Tes
6.44082	2.7587	1.03619	2.66235	0.00775976	0.275651	1700028J19Rik
7.02403	2.61972	0.985213	2.65904	0.00783636	0.275651	Ccdc89
10.6907	1.82789	0.687377	2.65922	0.00783216	0.275651	Adam32
3.71155	3.83885	1.44269	2.66091	0.00779304	0.275651	4833427G06Rik
7.00585	2.84082	1.06756	2.66104	0.00779007	0.275651	Trim36
3.86338	3.796	1.4288	2.65676	0.00788945	0.276339	Gm20389
6.38748	-2.63608	0.992497	-2.65601	0.00790708	0.276339	Tex37
2.46651	4.31318	1.62899	2.64775	0.00810287	0.28136	Gm6569
2.46651	4.31318	1.62899	2.64775	0.00810287	0.28136	Gm50302
4.5698	3.52237	1.3322	2.64403	0.00819258	0.283563	1700020L24Rik
20.4502	1.23025	0.467334	2.63249	0.00847605	0.292437	Dgcr6
14.3973	1.54104	0.585637	2.63139	0.00850356	0.292452	Oscp1
2.39092	4.25499	1.62624	2.61645	0.00888481	0.302672	Wfdc3
35.9127	-0.878528	0.335549	-2.61818	0.00883999	0.302672	Appl1
41.3566	-0.81137	0.310014	-2.6172	0.00886532	0.302672	Fermt2
6.30709	2.72337	1.04356	2.60969	0.00906237	0.30775	Ccer1
2.71417	-4.28101	1.64177	-2.60756	0.00911899	0.308702	Plp2
9.36334	2.23443	0.858069	2.60402	0.00921371	0.310934	Nudt18
29.9484	1.06426	0.409273	2.60037	0.00931225	0.31328	Smim24
4.39356	3.44058	1.32519	2.5963	0.0094234	0.314084	4933402J10Rik
2.37783	4.2587	1.63988	2.59695	0.00940551	0.314084	4930434J06Rik
2.37783	4.2587	1.63988	2.59695	0.00940551	0.314084	Pde6c
2.34913	4.23552	1.6322	2.59498	0.00945969	0.314324	Pex5l
24.4482	-1.46964	0.569138	-2.58222	0.00981662	0.318895	Gabarapl1
3.40188	3.77466	1.46116	2.58334	0.00978483	0.318895	Smco2
2.32914	4.22451	1.63589	2.5824	0.00981163	0.318895	Cdhr4
6.12102	2.66547	1.02966	2.58868	0.00963442	0.318895	BC049762
2.34222	4.22033	1.63475	2.58163	0.00983351	0.318895	1700016G22Rik
2.32914	4.22451	1.63589	2.5824	0.00981163	0.318895	Spata9
1017.08	-0.348701	0.134922	-2.58446	0.00975311	0.318895	Gm42418
4.38369	-3.38963	1.31049	-2.58653	0.00969469	0.318895	Gm14773
18.6063	1.4507	0.562453	2.57925	0.00990161	0.320142	Lypd4
20.7907	1.22123	0.474491	2.57376	0.0100599	0.322364	Oaz2
16.2482	1.40478	0.545453	2.57545	0.0100111	0.322364	Tcte3
16.676	-1.46641	0.569601	-2.57445	0.01004	0.322364	Aif1
33.0484	0.952166	0.370447	2.57031	0.0101606	0.324408	Reln
2.35784	4.24753	1.6537	2.56851	0.0102138	0.324408	Izumo1
3.37897	3.79624	1.47759	2.56921	0.0101931	0.324408	Efcab9
91.3119	-0.576738	0.224675	-2.56699	0.0102586	0.324876	Rab14
2.30915	4.21336	1.64231	2.5655	0.0103026	0.325316	4933416O17Rik
9.6176	1.89825	0.741204	2.56104	0.0104359	0.328563	Bscl2
2.36475	4.26106	1.6662	2.55735	0.0105472	0.331101	Gm41335
8.90567	-2.0974	0.820482	-2.55631	0.010579	0.331139	Hspa1l
332.242	-0.327829	0.128343	-2.55432	0.0106397	0.332074	Chchd2
3.33899	3.78065	1.48177	2.55144	0.010728	0.332907	Lyzl4
11.2621	1.67734	0.657385	2.55153	0.0107251	0.332907	D16Ertd472e
40.0539	-0.80608	0.316158	-2.54961	0.0107844	0.333698	Canx
2.28916	4.20204	1.65186	2.54382	0.0109648	0.337346	Gm40709
20.6679	1.46237	0.574772	2.54426	0.0109511	0.337346	Pgam2
4.76942	3.32335	1.3078	2.54118	0.011048	0.338941	Acr
3.319	3.77275	1.48543	2.53983	0.0110905	0.339281	1700031L13Rik
20.1511	1.18461	0.468102	2.53067	0.0113843	0.34726	Prdx6
3.715	-3.27526	1.29506	-2.52903	0.0114377	0.34726	Rnf133
322.881	-0.354541	0.140205	-2.52872	0.0114478	0.34726	Rpl10a
16.5958	-1.32901	0.527066	-2.52153	0.0116846	0.353451	Mllt11
15.5685	-1.2733	0.506969	-2.5116	0.0120185	0.362537	Vrk1
2.27607	4.20479	1.67716	2.50709	0.0121729	0.366172	Stambpl1
5.61195	2.88211	1.15076	2.50453	0.0122615	0.366897	Gk2
30.7579	1.12037	0.447356	2.50443	0.012265	0.366897	Plaat5
138.272	-0.460805	0.18432	-2.50003	0.0124184	0.369438	Micos10
4.7191	3.0209	1.20811	2.50052	0.012401	0.369438	Pdzd9
15.498	1.49205	0.598604	2.49256	0.0126826	0.373114	Asb18
739.875	-0.268598	0.107705	-2.49384	0.012637	0.373114	Rpl27a
4.05886	3.31414	1.33009	2.49166	0.0127147	0.373114	Spatc1l
30.8865	-0.894471	0.358842	-2.49266	0.0126792	0.373114	Hist1h1c
4.3343	3.16722	1.27003	2.49382	0.0126376	0.373114	2410141K09Rik
2.31787	4.22429	1.69901	2.48632	0.012907	0.375695	Gm15904
3.36486	3.6592	1.47166	2.48644	0.0129028	0.375695	Pnmal2
2.20049	4.14301	1.66509	2.48816	0.0128406	0.375695	1700023F02Rik
8.60278	2.18332	0.878601	2.485	0.0129552	0.376084	Kif2b
34.6429	0.969659	0.390822	2.48108	0.0130986	0.379227	Rhebl1
5.49435	2.7813	1.12182	2.47928	0.0131648	0.380124	Ccdc65
23.3505	-1.1001	0.445768	-2.46787	0.0135919	0.39141	Hist1h3c
136.193	0.578612	0.235264	2.45942	0.0139163	0.399686	Hist1h2ap
17.0862	-1.23101	0.500817	-2.45801	0.013971	0.400192	Akap1
5.10107	3.14776	1.28245	2.45449	0.0141084	0.403061	Fam170b
2.1387	4.10981	1.67859	2.44838	0.0143502	0.408886	1700067P10Rik
3.9084	3.2603	1.33463	2.44284	0.0145721	0.414116	4930567K20Rik
58.3695	0.785096	0.321573	2.44142	0.0146295	0.414656	Cenpv
2.21247	4.17329	1.71201	2.43765	0.014783	0.41682	Tmem249
14.7325	1.3569	0.556452	2.43849	0.0147489	0.41682	Ndufv3
2.1249	4.0768	1.67387	2.43555	0.0148691	0.418155	Speer2
5.68456	2.55598	1.05151	2.43076	0.0150673	0.418503	Efhd1
2.1456	4.1247	1.69678	2.4309	0.0150612	0.418503	Banf2
7.96425	-1.84837	0.760759	-2.42964	0.015114	0.418503	Fam71f2
12.6707	-1.65676	0.680714	-2.43385	0.0149393	0.418503	Iqcf4
2.1456	4.1247	1.69678	2.4309	0.0150612	0.418503	Glipr1l1
29.2079	-0.93277	0.383908	-2.42967	0.0151127	0.418503	Selenom
472.663	0.274064	0.112926	2.42694	0.0152268	0.420547	mt-Nd4
3.93135	3.13137	1.29291	2.42195	0.0154375	0.423523	Ankar
99.1359	-0.503415	0.207851	-2.422	0.0154352	0.423523	Hnrnpa3
107.949	0.493606	0.204014	2.41948	0.0155428	0.423523	Tuba3b
626.545	-0.246386	0.101754	-2.42139	0.0154614	0.423523	Rpl18
2.16741	4.13373	1.70823	2.4199	0.0155249	0.423523	4933405L10Rik
9.21318	-1.77634	0.734377	-2.41885	0.0155698	0.423523	2810408A11Rik
10.1712	1.77903	0.738485	2.40902	0.0159952	0.429658	Tmco5
3.033	3.63671	1.50799	2.41162	0.0158817	0.429658	4930589P08Rik
2.12562	4.11233	1.70768	2.40814	0.0160341	0.429658	Tex29
13.5429	1.46853	0.609658	2.40878	0.016006	0.429658	Ccdc38
2.12562	4.11233	1.70768	2.40814	0.0160341	0.429658	Gm26844
2.12562	4.11233	1.70768	2.40814	0.0160341	0.429658	Cypt2
8.94499	-1.72701	0.717961	-2.40543	0.0161534	0.431785	Lrr1
160.427	0.516577	0.215635	2.39561	0.0165928	0.439472	Mt1
3.10393	3.53922	1.47753	2.39537	0.0166038	0.439472	4930449C09Rik
21.055	-1.05413	0.439688	-2.39745	0.0165096	0.439472	Yipf4
8.43053	-1.83937	0.767525	-2.39649	0.0165528	0.439472	Tspan6
3.94626	3.12593	1.30641	2.39277	0.0167216	0.44043	1700109H08Rik
54.0312	-0.652084	0.272472	-2.39322	0.0167013	0.44043	Kcnq1ot1
89.7012	-0.640888	0.268114	-2.39036	0.0168319	0.442256	Odf2
512.925	-0.246757	0.103369	-2.38714	0.0169802	0.445072	Rpl15
28.7579	0.965759	0.40497	2.38477	0.01709	0.446849	Polr2l
5.63973	-2.10326	0.882447	-2.38345	0.0171514	0.446849	Clmn
14.463	1.47696	0.61979	2.383	0.0171722	0.446849	Pabpc2
74.8034	-0.551217	0.23212	-2.37471	0.0175628	0.449632	Emg1
5.0581	2.70962	1.13985	2.37716	0.0174464	0.449632	1700034J05Rik
125.642	-0.446239	0.18776	-2.37664	0.017471	0.449632	Psma4
5.90663	2.30142	0.967311	2.3792	0.0173504	0.449632	1700022H01Rik
67.5168	-0.61876	0.260414	-2.37606	0.0174984	0.449632	Smdt1
282.019	-4.8831	2.05545	-2.37569	0.0175163	0.449632	Tnp2
138.125	0.44865	0.188941	2.37455	0.0175706	0.449632	Tcp1
31.9183	-0.833504	0.351312	-2.37255	0.0176659	0.451004	Rbm27
13.2143	1.49714	0.632444	2.36723	0.0179216	0.45645	Tcea2
456.893	-0.26224	0.110887	-2.36493	0.0180337	0.458225	Rpl14
611.477	-0.244773	0.103605	-2.36257	0.0181486	0.460064	Rpl8
25.3991	-1.17365	0.497169	-2.36067	0.0182421	0.46135	Znrf4
199.609	0.367505	0.155998	2.35583	0.0184816	0.464318	Rpl35
67.4622	-0.612142	0.259734	-2.3568	0.018433	0.464318	Cst3
692.847	-0.232612	0.0987447	-2.35569	0.0184884	0.464318	Rps15a
2.88873	3.5494	1.51007	2.35049	0.0187489	0.46835	Gm4871
3.09392	-3.44311	1.46629	-2.34817	0.0188658	0.46835	Osgin1
2.96249	3.60181	1.5329	2.34967	0.0187899	0.46835	Gm33981
71.1158	0.574176	0.244268	2.3506	0.018743	0.46835	Skp1a
15.2891	-1.6228	0.690895	-2.34884	0.0188322	0.46835	Habp4
109.121	-0.478102	0.203941	-2.34432	0.0190619	0.472133	Cox6a1
241.647	-0.374518	0.160267	-2.33684	0.0194476	0.480583	Rpl7a
2.87055	3.53816	1.51481	2.33571	0.0195062	0.480931	Kcne3
50.9625	0.734803	0.315021	2.33255	0.0196715	0.483902	Elof1
2.86365	3.52444	1.51218	2.3307	0.0197692	0.4852	Hipk4
11.1949	1.62273	0.696853	2.32866	0.0198772	0.486744	Morn5
79.2098	-0.554111	0.238243	-2.32583	0.0200279	0.488331	Pdia6
165.161	0.463259	0.199188	2.32574	0.0200325	0.488331	Pabpc1
10.1952	1.57906	0.680233	2.32135	0.0202679	0.488557	Enkur
3.03414	3.52759	1.51828	2.32341	0.0201573	0.488557	1700029E06Rik
13.2651	1.64528	0.70873	2.32145	0.0202624	0.488557	Gm2762
17.0187	1.26586	0.545103	2.32224	0.02022	0.488557	Klhl24
643.458	-0.257987	0.11105	-2.32315	0.0201712	0.488557	Rps10
519.581	-0.254507	0.109792	-2.31809	0.0204446	0.491717	Ncl
3.35394	3.68138	1.58945	2.31614	0.0205508	0.493175	Rilpl2
539.736	-0.248885	0.107506	-2.31508	0.0206086	0.493463	Rps23
84.2445	-0.529169	0.228885	-2.31194	0.0207809	0.496068	Pfdn2
13.7499	1.33625	0.578105	2.31143	0.0208092	0.496068	Draxin
293.822	-0.316487	0.13724	-2.30609	0.0211058	0.502029	Tpt1
332.637	-0.294263	0.127847	-2.30168	0.0213533	0.506802	Rpl9
16.0686	-1.523	0.663883	-2.29408	0.0217862	0.515165	Ccdc54
7.85229	-1.85557	0.808946	-2.29381	0.0218011	0.515165	Txndc2
4.19579	2.84499	1.24178	2.29106	0.02196	0.517787	Hs3st4
6.58246	2.34417	1.02452	2.28807	0.0221337	0.520745	1700010B08Rik
836.889	-0.22097	0.0966192	-2.28701	0.022195	0.521051	Rps16
10.4307	1.70851	0.747893	2.28443	0.0223465	0.523471	Tcte2
588.329	-0.23241	0.101785	-2.28333	0.0224111	0.523847	Rps20
141.501	-0.541731	0.237722	-2.27885	0.0226762	0.528363	Gstm5
12.6717	1.47899	0.649134	2.27841	0.0227021	0.528363	Ccpg1os
11.746	1.50343	0.660303	2.27688	0.0227935	0.529348	Sdhaf2
4.4608	-2.62404	1.15618	-2.26958	0.0232331	0.537248	Tepp
55.0634	-0.650204	0.286416	-2.27014	0.0231991	0.537248	Cited1
167.086	-0.378002	0.166844	-2.2656	0.0234757	0.541565	Polr2f
38.9494	0.763231	0.336986	2.26488	0.0235201	0.541565	Ehd1
5.738	2.25194	0.995749	2.26155	0.0237249	0.545119	BC049715
7.18825	2.09434	0.927489	2.25808	0.0239407	0.548908	1700019A02Rik
6.85953	-1.92789	0.855432	-2.2537	0.0242151	0.554023	Prkar2a
34.7875	-0.832943	0.369766	-2.25262	0.0242828	0.554398	Elavl2
4.12892	2.8183	1.25162	2.25172	0.0243402	0.554535	Cfap126
9.91194	1.82418	0.812403	2.24542	0.0247413	0.557897	Gm13943
25.4893	-0.919686	0.410037	-2.24293	0.024901	0.557897	Rap1a
94.9544	0.525639	0.234182	2.24458	0.0247951	0.557897	Uqcrq
616.585	-0.224782	0.100161	-2.2442	0.0248196	0.557897	Rpl26
141.533	-0.387876	0.172891	-2.24347	0.0248663	0.557897	Tnrc6c
4.11401	2.82448	1.25876	2.24387	0.0248407	0.557897	Spata31
6.22469	2.15395	0.958333	2.2476	0.0246017	0.557897	Vit
9.72752	-1.62765	0.724035	-2.24803	0.0245745	0.557897	Sh3rf2
127.075	1.29621	0.57852	2.24056	0.0250547	0.560177	Meig1
2.46079	-3.39299	1.51599	-2.23813	0.0252125	0.562542	Fscn3
7.63273	-2.0799	0.929876	-2.23675	0.0253026	0.563387	Vsig1
9.80386	1.69465	0.758676	2.23369	0.0255035	0.565528	1700095A21Rik
3.55557	2.99543	1.3407	2.23423	0.025468	0.565528	1700018F24Rik
274.004	-0.301233	0.134999	-2.23137	0.025657	0.566373	Serf2
37.969	-0.766263	0.343503	-2.23073	0.0256989	0.566373	Hook1
12.6617	1.4844	0.665026	2.23209	0.0256089	0.566373	Tmbim4
24.5721	-0.915083	0.410427	-2.22959	0.025775	0.566891	Ccdc85b
42.6124	-0.697714	0.313111	-2.22832	0.0258589	0.567581	Dnajc9
78.8326	-0.514153	0.231067	-2.22513	0.0260728	0.569793	Calr
2.98427	3.38047	1.51888	2.22564	0.0260385	0.569793	4921534H16Rik
3.01298	3.40029	1.52914	2.22367	0.0261707	0.569793	1700025F24Rik
4.74919	2.64604	1.18967	2.22418	0.0261364	0.569793	Dusp13
19.0112	-1.51638	0.682351	-2.22228	0.0262643	0.56992	1700029H14Rik
5.82923	2.15184	0.968757	2.22124	0.0263349	0.56992	Spesp1
7.08349	-1.77793	0.8003	-2.22158	0.0263117	0.56992	Plekhh2
2.81682	3.41068	1.53682	2.21931	0.0264657	0.571605	Sel1l2
24.4639	0.960511	0.433186	2.21732	0.0266015	0.573392	Acaca
111.681	-0.436407	0.197165	-2.21341	0.0268692	0.576859	Bag1
2.17606	-3.88556	1.75493	-2.21408	0.0268229	0.576859	Acpp
1078.19	-0.235767	0.106664	-2.21037	0.0270793	0.579693	Rps11
11.8787	1.38594	0.627138	2.20995	0.0271085	0.579693	Fzr1
4.10093	2.83297	1.28243	2.20907	0.0271701	0.579861	Ppp1r42
5.95742	2.19211	0.993378	2.20672	0.0273338	0.582204	Akap3
3.37004	-3.39059	1.53843	-2.20393	0.0275296	0.584657	Col20a1
35.1294	-0.829085	0.376253	-2.20353	0.0275572	0.584657	Ccdc91
412.612	-0.265773	0.120738	-2.20123	0.0277197	0.586951	Rpl30
5.19685	2.43941	1.11027	2.19713	0.0280109	0.59095	Prps1l1
2.86369	3.43765	1.56468	2.19703	0.028018	0.59095	1700061G19Rik
21.9992	-0.953389	0.434489	-2.19428	0.0282156	0.593958	Rab3gap1
219.672	-0.326402	0.148893	-2.1922	0.0283654	0.59595	Rack1
23.2135	0.954632	0.435949	2.18978	0.0285401	0.597886	Clgn
4.75961	2.65349	1.21198	2.18939	0.0285683	0.597886	1700051A21Rik
72.8567	-0.528676	0.241714	-2.1872	0.0287279	0.598905	Psma5
18.2746	1.07399	0.491015	2.18728	0.0287218	0.598905	Mif4gd
4.44927	-2.1603	0.988177	-2.18614	0.0288053	0.59936	Fam214b
19.8033	-1.00209	0.459412	-2.18124	0.0291653	0.604523	Tyms
7.90481	1.70044	0.779434	2.18163	0.0291369	0.604523	Ccdc81
4.28121	2.8243	1.29674	2.17801	0.0294053	0.60833	Rsph6a
4.27939	2.82461	1.29828	2.17565	0.0295814	0.610801	Dgkeos
5.88528	2.26009	1.03981	2.17357	0.0297373	0.612848	Tbata
4.41604	2.51558	1.15925	2.17002	0.0300056	0.617202	Ccdc178
3.38441	2.89499	1.33722	2.16494	0.0303926	0.623973	Ccdc162
3.6936	2.87866	1.33222	2.1608	0.030711	0.626935	Smim10l1
14.0807	-1.2366	0.571936	-2.16213	0.0306082	0.626935	Spert
8.66809	1.66608	0.770898	2.16121	0.0306788	0.626935	Nubp2
25.2083	-0.858853	0.399151	-2.1517	0.031421	0.639011	Acer3
77.0058	0.502975	0.233749	2.15178	0.0314148	0.639011	Btf3
3.40803	2.89903	1.34865	2.14957	0.0315892	0.641224	Cdc42ep4
34.1744	-0.736505	0.343099	-2.14662	0.0318232	0.644763	Rbm26
5.60611	2.0541	0.95771	2.14481	0.0319682	0.646489	Mfsd13b
9.53786	1.56089	0.730002	2.13819	0.032501	0.653991	Gm973
101.027	-0.47182	0.220765	-2.1372	0.0325815	0.653991	Dbi
211.322	-0.360407	0.168614	-2.13747	0.0325598	0.653991	Nme2
19.9641	1.12923	0.527933	2.13897	0.0324383	0.653991	Hagh
7.28948	1.96647	0.921095	2.13493	0.032767	0.656496	1700020N01Rik
13.4667	1.32539	0.621282	2.13331	0.0328995	0.656714	C2cd6
285.143	0.343562	0.161014	2.13374	0.0328644	0.656714	Rpl38
4.33355	2.46363	1.1563	2.13062	0.0331205	0.659904	Drc1
98.5231	-0.445135	0.209321	-2.12656	0.0334563	0.660226	Rbm8a
240.561	-0.299923	0.140901	-2.12861	0.0332869	0.660226	Dynll1
30.1939	-0.849697	0.39967	-2.126	0.0335035	0.660226	Hist1h4d
20.7921	0.988284	0.464447	2.12787	0.0333478	0.660226	Gm49336
4.84694	2.36101	1.10907	2.12883	0.0332687	0.660226	1700001G11Rik
29.1384	-0.790078	0.371621	-2.12603	0.0335005	0.660226	Pim1
18.4557	-1.03726	0.488489	-2.1234	0.0337201	0.663285	Rbm34
308.474	-0.281196	0.132696	-2.1191	0.0340819	0.665552	Rpl11
57.9966	-1.77918	0.838922	-2.1208	0.0339387	0.665552	Gsg1
3.55258	2.85127	1.34475	2.12031	0.0339803	0.665552	Adcy1
3.19283	2.9648	1.39902	2.1192	0.0340733	0.665552	1700018A04Rik
8.42946	1.64749	0.778193	2.11707	0.0342542	0.66771	Gykl1
42.0534	-0.652759	0.308534	-2.11568	0.0343722	0.668599	Fip1l1
8.85193	1.77352	0.838516	2.11507	0.0344237	0.668599	Ccdc7b
14.4769	-1.25925	0.596456	-2.11122	0.0347536	0.673796	AI507597
15.1599	1.1828	0.560724	2.10941	0.0349091	0.674389	Crat
4.402	2.54331	1.2055	2.10974	0.0348805	0.674389	Tmem132c
14.1042	-1.21665	0.577817	-2.1056	0.035239	0.674728	Prss50
17.2356	-1.04405	0.49561	-2.1066	0.0351525	0.674728	Hk1
34.3937	0.744285	0.35338	2.10619	0.0351878	0.674728	Lpp
14.8341	1.274	0.604953	2.10596	0.035208	0.674728	Snhg9
24.157	0.934712	0.443469	2.10773	0.0350547	0.674728	Haus1
7.18521	1.77632	0.844479	2.10345	0.035426	0.677107	Slc8a1
37.5755	0.730038	0.347448	2.10115	0.0356281	0.677763	Larp7
4.05235	2.51098	1.19442	2.10226	0.0355302	0.677763	Gm11213
2.48969	3.34116	1.59034	2.10091	0.0356486	0.677763	4931417E11Rik
3.90541	2.76215	1.31774	2.09613	0.0360708	0.684585	Gm17359
3.53589	3.1667	1.51293	2.09309	0.0363411	0.687298	Nlrp14
8.36561	-1.64823	0.787312	-2.09349	0.0363056	0.687298	Cep295nl
4.55136	2.60688	1.24807	2.08873	0.036732	0.689859	Hdgfl1
49.1514	0.643358	0.307751	2.09051	0.0365717	0.689859	Gm10260
4.9597	2.18612	1.04628	2.08942	0.0366698	0.689859	Grid1
3.15904	2.93088	1.40225	2.09012	0.0366069	0.689859	Tmem217
21.4824	-0.915701	0.438635	-2.08762	0.0368326	0.690547	1700009N14Rik
16.9288	1.12841	0.541671	2.0832	0.0372328	0.696841	Plk1
2.41919	3.29864	1.58754	2.07782	0.0377257	0.704844	Zfp423
8.30492	1.53322	0.738554	2.07597	0.0378964	0.705592	Wbp2
2.4072	3.26369	1.57171	2.07653	0.0378453	0.705592	A930015D03Rik
4.31952	2.4952	1.20352	2.07326	0.0381483	0.709059	Pdzrn4
9.68896	-1.4519	0.700637	-2.07225	0.0382418	0.709575	Cbx8
9.95418	-1.43329	0.691916	-2.07148	0.0383139	0.709695	Lrrc8b
38.3739	-0.961075	0.464857	-2.06747	0.0386903	0.711783	Fam71e1
2.71135	3.19699	1.54589	2.06806	0.0386345	0.711783	Etaa1os
41.3157	0.75125	0.363168	2.0686	0.0385834	0.711783	Hspb9
6.73287	1.77727	0.859114	2.06872	0.038572	0.711783	Cabyr
17.6741	1.06839	0.517404	2.0649	0.0389323	0.715018	Sord
340.168	-0.281656	0.136561	-2.06249	0.0391613	0.71656	Rpl22
4.37349	2.35062	1.1404	2.06122	0.0392818	0.71656	Pik3ip1
10.0936	1.39626	0.676916	2.06269	0.0391426	0.71656	Nt5c3b
34.9767	0.732184	0.355178	2.06146	0.0392595	0.71656	Actr10
3.09096	-2.86737	1.39272	-2.05883	0.0395105	0.716586	Rgsl1
6.09841	1.88857	0.91779	2.05774	0.0396149	0.716586	Ccdc39
9.60978	-1.52753	0.74167	-2.05959	0.0394382	0.716586	Morn3
4.32023	2.51428	1.22148	2.05838	0.0395536	0.716586	Rwdd2a
107.476	-0.433896	0.210612	-2.06017	0.0393827	0.716586	Mphosph8
112.407	-0.394999	0.192099	-2.05622	0.0397613	0.71786	Eprs
18.8111	0.986576	0.479939	2.05563	0.0398183	0.71786	Pttg1
9.40695	-1.6015	0.779565	-2.05435	0.0399414	0.718878	BC061195
6.10925	1.98148	0.965594	2.05208	0.0401617	0.72164	Rsph9
7.47516	-1.64372	0.801298	-2.05133	0.0402352	0.721761	Lipe
4.41532	2.27363	1.10915	2.04987	0.0403769	0.723102	Tmem178b
8.38018	-1.60348	0.783695	-2.04605	0.0407512	0.723825	Slfnl1
13.5643	1.22761	0.600708	2.04361	0.0409926	0.723825	1700030J22Rik
5.62036	2.03123	0.993426	2.04467	0.0408872	0.723825	Lrriq1
18.4255	1.04853	0.513029	2.0438	0.0409733	0.723825	Ankrd36
2.42609	3.31284	1.61867	2.04665	0.0406927	0.723825	Pgf
9.50579	1.4119	0.690539	2.04464	0.0408905	0.723825	Fhit
5.50715	2.03673	0.996776	2.04332	0.0410205	0.723825	2025-09-12
23.149	-0.852258	0.416893	-2.04431	0.0409233	0.723825	Pdpk1
385.365	0.302458	0.147872	2.0454	0.0408153	0.723825	Rps28
32.2297	0.744206	0.364694	2.04063	0.0412878	0.727351	Psenen
3.7492	2.55146	1.25104	2.03947	0.0414033	0.728199	Gm26512
44.5351	-0.623915	0.306218	-2.03749	0.0416011	0.729231	Pcna
53.6068	-0.60152	0.295318	-2.03686	0.0416645	0.729231	Lig1
3.06418	2.90633	1.4262	2.03781	0.0415689	0.729231	1700018L02Rik
23.1159	-0.849071	0.417351	-2.03443	0.0419083	0.732311	Melk
2.4061	3.30182	1.62351	2.03375	0.0419767	0.732321	Tmem202
2.47885	3.18082	1.56567	2.0316	0.0421941	0.734926	Pln
3.60997	2.59305	1.27794	2.02909	0.0424496	0.738185	Pla2g10
2.45735	3.32217	1.63798	2.02821	0.0425385	0.738542	Arhgap28
2.66519	3.1922	1.57809	2.02282	0.0430915	0.746943	Gm9828
16.3467	1.11501	0.551878	2.02039	0.0433425	0.747418	Fbxo36
5.51157	2.20628	1.09232	2.01982	0.0434019	0.747418	Magi2
14.5715	-1.07796	0.533853	-2.01921	0.043465	0.747418	Tmem33
746.466	-0.219231	0.108476	-2.02101	0.0432784	0.747418	Rplp2
76.7736	-0.479946	0.237683	-2.01927	0.0434591	0.747418	Rnf138
6.497	-1.67405	0.830553	-2.01559	0.0438428	0.750331	Lelp1
3.27127	-2.52957	1.25417	-2.01692	0.043704	0.750331	Dse
6.73128	-1.62348	0.805283	-2.01604	0.043796	0.750331	Hist1h2ak
9.41533	1.45592	0.72301	2.01369	0.0440418	0.752542	Morn1
43.3321	0.635314	0.315903	2.0111	0.0443147	0.756009	Wbp11
7.94311	1.93616	0.963852	2.00877	0.0445618	0.759026	4933432K03Rik
14.5714	1.21569	0.60551	2.00771	0.0446741	0.759741	Zpbp
9.4248	1.7311	0.863409	2.00495	0.0449681	0.76234	1700123L14Rik
4.59237	2.39647	1.19501	2.0054	0.0449204	0.76234	Gm31045
5.63282	2.02649	1.01189	2.00269	0.0452107	0.765252	Gm10138
96.5932	-0.437689	0.218775	-2.00064	0.0454315	0.767785	Rpl10
11.2591	-1.19739	0.600223	-1.99491	0.0460526	0.773441	Espn
25.9492	-0.783479	0.39267	-1.99526	0.0460144	0.773441	Vkorc1l1
25.0851	-0.815322	0.408592	-1.99544	0.0459949	0.773441	Exosc7
9.49233	-1.35174	0.677523	-1.99511	0.0460305	0.773441	Ttc7
3.61135	-2.21052	1.1093	-1.99272	0.0462922	0.776257	4930442L01Rik
21.2496	0.884082	0.443925	1.99151	0.0464245	0.777268	Ptprt
2.31924	3.24227	1.62907	1.99026	0.0465626	0.778373	Gm49953
41.4067	0.669182	0.336955	1.98597	0.0470366	0.785082	Ndufa12
8.37579	1.61741	0.815987	1.98216	0.0474618	0.790957	Agbl5
18.629	1.00391	0.50753	1.97802	0.0479265	0.797043	Shcbp1l
4.43021	-1.9593	0.991376	-1.97634	0.0481162	0.797043	Zbtb37
2.42972	3.30768	1.6732	1.97686	0.0480578	0.797043	Ggt5
6.21746	2.02548	1.02523	1.97564	0.048196	0.797043	Gm5142
16.7137	-0.962652	0.487105	-1.97627	0.0481241	0.797043	Cd47
27.914	0.793252	0.401753	1.97448	0.0483275	0.797995	Sucla2
23.5435	0.850587	0.431287	1.9722	0.0485863	0.800581	Ccdc92
17.6353	1.03495	0.525564	1.96921	0.0489289	0.800581	Gse1
734.752	-0.201599	0.102291	-1.97084	0.0487425	0.800581	Rplp1
22.2041	0.930675	0.472566	1.96941	0.0489064	0.800581	Tmem97
653.084	-0.228928	0.116185	-1.97037	0.0487956	0.800581	Rpl23
5.04515	2.11016	1.07118	1.96994	0.0488452	0.800581	1700052I22Rik
22.9433	-1.16943	0.594365	-1.96752	0.049123	0.80254	Tfam
24.6473	-0.811857	0.413372	-1.96399	0.0495315	0.803139	Glul
2.21495	3.15107	1.60305	1.96567	0.0493363	0.803139	Orai3
11.4974	1.28917	0.656085	1.96495	0.04942	0.803139	Cct6b
4.07398	2.36051	1.20071	1.96594	0.0493061	0.803139	Fut11
7.68111	1.65024	0.840168	1.96417	0.04951	0.803139	Atrnl1
15.9922	1.03808	0.529093	1.962	0.0497619	0.805666	Nxn
2.29925	3.23037	1.64745	1.96083	0.0498991	0.806677	Dnajb13
2.40906	3.16566	1.61577	1.95923	0.0500857	0.807277	Cfap161
21.285	-0.913707	0.466269	-1.95961	0.0500409	0.807277	Ebpl
15.3675	1.1619	0.594529	1.95432	0.0506638	0.813764	Stk39
15.3026	1.0613	0.543527	1.95262	0.050865	0.813764	Ccdc173
2.21677	3.14834	1.61044	1.95496	0.0505882	0.813764	Ttc30a2
16.3761	-1.0265	0.5256	-1.953	0.0508191	0.813764	Ift172
6.90906	1.63972	0.839531	1.95314	0.0508027	0.813764	Mapk10
6.05886	1.77251	0.908792	1.95041	0.0511276	0.816316	Styxl1
5.59784	1.90899	0.978969	1.95	0.0511757	0.816316	Gm45184
2.20186	3.15669	1.62016	1.94838	0.0513693	0.81699	Cflar
51.0741	-0.55374	0.284162	-1.94867	0.0513346	0.81699	Gm26917
57.0004	-0.524996	0.269629	-1.9471	0.0515224	0.818221	Snrnp70
4.39101	2.35826	1.21279	1.94449	0.0518359	0.821991	Tsga10ip
8.34323	1.56514	0.805514	1.94303	0.0520126	0.823583	Cacng4
2.84504	2.79414	1.43873	1.94209	0.0521264	0.824001	Ccdc42
17.9049	0.983501	0.506554	1.94155	0.0521915	0.824001	Cby1
266.851	-3.86901	1.9971	-1.93731	0.0527076	0.830933	Tnp1
50.8935	-0.591012	0.305653	-1.9336	0.0531621	0.835786	Pdcd10
18.0008	0.978842	0.506244	1.93354	0.0531702	0.835786	Mphosph9
3.41263	2.50524	1.29952	1.92783	0.0538765	0.843025	Lamtor3
13.4054	1.17457	0.60942	1.92736	0.0539348	0.843025	Stk33
112.307	-0.406618	0.211047	-1.92667	0.054021	0.843025	Psmb3
12.3028	1.21515	0.630504	1.92727	0.0539464	0.843025	Peli2
6.43557	1.67076	0.866946	1.92718	0.0539575	0.843025	Ammecr1l
3.29543	2.66641	1.3844	1.92603	0.0541001	0.84304	Arc
12.1905	1.14798	0.596313	1.92513	0.0542126	0.843576	Shank2
4.6616	-2.15461	1.12041	-1.92306	0.0544724	0.844388	Asb17
2.2797	3.04604	1.58413	1.92285	0.0544994	0.844388	4930533I22Rik
2.81815	2.76993	1.44023	1.92326	0.054447	0.844388	Lrp2bp
15.2341	-0.989384	0.517223	-1.91288	0.0557636	0.860903	Agfg2
176.561	-0.305012	0.159478	-1.91256	0.0558045	0.860903	Snrpd2
6.28165	1.67271	0.8744	1.91297	0.0557513	0.860903	Fam184a
3.42025	2.55605	1.33823	1.91003	0.0561298	0.863456	Tomm20l
7.97833	-1.36281	0.713489	-1.91006	0.0561255	0.863456	Ccdc122
7.66371	1.5439	0.81186	1.90168	0.0572131	0.872738	Lurap1
3.18567	2.64159	1.388	1.90316	0.05702	0.872738	4930550C14Rik
109.563	1.0446	0.549316	1.90164	0.0572181	0.872738	Gm10076
3.3793	2.54543	1.33822	1.9021	0.0571577	0.872738	Mpped1
3.94211	2.18791	1.14951	1.90334	0.0569962	0.872738	Smoc2
7.8367	-1.42775	0.749597	-1.90469	0.0568202	0.872738	Gm15491
119.429	-0.380374	0.200255	-1.89945	0.0575052	0.875488	Ddx24
9.47379	-1.24624	0.656252	-1.89903	0.0575605	0.875488	Top2b
14.5957	1.09339	0.575989	1.89828	0.0576588	0.875749	Exosc3
2.23972	3.02031	1.5931	1.89587	0.0579767	0.879341	Rnft2
41.4047	-0.615985	0.325095	-1.89478	0.0581214	0.880299	Tex101
20.514	0.894144	0.47297	1.89049	0.0586927	0.886398	1700037H04Rik
10.8399	-1.46597	0.775804	-1.88962	0.058809	0.886398	4930503B20Rik
2.74947	2.72779	1.44422	1.88876	0.0589241	0.886398	Gm47841
68.6055	0.487566	0.257984	1.88991	0.05877	0.886398	Ppp1r14b
5.64189	-1.6099	0.852392	-1.88868	0.0589345	0.886398	5530601H04Rik
8.9737	1.43572	0.761526	1.88531	0.0593876	0.89157	Naa20
9.04617	-1.24714	0.661648	-1.8849	0.0594435	0.89157	Gopc
9.04163	-1.30024	0.69024	-1.88375	0.0595983	0.892653	Tut7
25.6514	-0.771573	0.409964	-1.88205	0.0598296	0.892774	Ncoa1
21.666	0.95852	0.509386	1.88172	0.0598743	0.892774	Ift43
4.13918	2.22697	1.18375	1.88128	0.0599335	0.892774	Cfap44
49.5273	-0.552203	0.293529	-1.88126	0.0599371	0.892774	Ankhd1
10.5983	1.22773	0.653532	1.87861	0.0602981	0.89445	Abca1
13.0694	1.24783	0.664194	1.87871	0.0602842	0.89445	Rnf32
3.67077	2.32577	1.23783	1.87892	0.0602561	0.89445	Yif1a
5.37385	1.76751	0.942747	1.87485	0.0608131	0.900852	Deup1
3.21993	-2.32736	1.24241	-1.87327	0.0610316	0.90285	Tmem47
4.77537	2.25156	1.20246	1.87246	0.0611427	0.903256	Ghrl
6.96967	1.54265	0.824449	1.87113	0.0613275	0.904181	Gm40323
154.137	-0.321088	0.171631	-1.8708	0.0613728	0.904181	Cirbp
3.47669	2.58643	1.38307	1.87006	0.0614758	0.904464	Mthfd1l
20.3539	1.04736	0.561503	1.86528	0.0621422	0.911785	Kcnd2
19.0291	0.890028	0.477073	1.8656	0.0620974	0.911785	Spire1
2.21101	2.99025	1.60405	1.86419	0.0622945	0.912779	4930405D11Rik
58.4966	0.548808	0.294509	1.86347	0.0623964	0.913033	Ddx21
5.20734	1.81365	0.974182	1.86172	0.0626423	0.914155	Lmnb2
4.68114	1.99875	1.07333	1.8622	0.0625753	0.914155	Efhc2
8.59409	1.35613	0.730837	1.85559	0.0635124	0.914182	Ttll4
7.03505	1.57118	0.84679	1.85546	0.0635307	0.914182	Sag
40.9822	0.609093	0.327873	1.85771	0.0632099	0.914182	Smyd3
7.79172	1.44033	0.777886	1.8516	0.0640833	0.914182	Sgms2
128.022	0.427097	0.230141	1.8558	0.0634817	0.914182	Lyar
53.9764	-0.524275	0.2819	-1.85979	0.0629153	0.914182	G3bp2
48.5359	-0.547314	0.294433	-1.85888	0.0630446	0.914182	N4bp2l2
14.6143	-0.97279	0.524935	-1.85316	0.0638591	0.914182	Gpat4
3.98029	2.32917	1.25701	1.85295	0.0638897	0.914182	Ttc29
56.8562	-0.494695	0.267089	-1.85218	0.0640007	0.914182	Rev3l
126.858	-0.349555	0.188542	-1.85399	0.0637404	0.914182	Pafah1b1
4.63975	2.01796	1.08842	1.85404	0.0637341	0.914182	Tlcd1
10.6916	-1.14726	0.617181	-1.85887	0.0630453	0.914182	Cyth1
42.9142	-0.585768	0.314982	-1.85969	0.06293	0.914182	P4hb
29.742	0.737023	0.397841	1.85255	0.0639463	0.914182	Chrac1
22.579	-0.783832	0.422945	-1.85327	0.0638436	0.914182	Plcl2
32.8103	-0.662419	0.357651	-1.85214	0.0640061	0.914182	Mrpl49
7.50345	1.53106	0.827609	1.84998	0.0643164	0.916296	Ankrd35
9.31631	-1.21854	0.659003	-1.84906	0.0644493	0.91698	Rprd1b
33.0246	-0.705421	0.382016	-1.84657	0.0648089	0.920883	Vkorc1
9.13786	1.33224	0.722785	1.84321	0.0652986	0.925407	Grtp1
42.6706	-0.614938	0.33362	-1.84323	0.0652956	0.925407	Atp1b3
2.71568	2.68945	1.46045	1.84152	0.0655458	0.927207	Slc1a2
5.3451	1.81755	0.98842	1.83885	0.0659378	0.927207	Prkab2
20.1267	0.851524	0.46276	1.8401	0.0657539	0.927207	Ppp3ca
3.0552	2.57387	1.40025	1.83814	0.0660414	0.927207	Catsper4
65.5122	-0.482998	0.262833	-1.83766	0.0661126	0.927207	Cbx1
4.09467	-1.91974	1.04348	-1.83975	0.0658056	0.927207	Auh
8.35344	1.57002	0.854329	1.83772	0.0661041	0.927207	Adam2
72.4084	-0.463853	0.252101	-1.83995	0.0657755	0.927207	Dnajc21
47.5387	-0.548657	0.298915	-1.8355	0.0664321	0.930481	Acbd3
3.01546	2.53817	1.38363	1.83443	0.0665907	0.931494	Nrg3
5.684	1.93967	1.05849	1.83249	0.0668782	0.932423	Riiad1
4.64317	1.92261	1.04945	1.83201	0.06695	0.932423	4930599N23Rik
28.1603	-0.777999	0.424751	-1.83166	0.0670025	0.932423	H2afx
4.42291	2.16901	1.18307	1.83338	0.0667465	0.932423	4930403D09Rik
11.5342	-1.24796	0.683484	-1.82588	0.0678686	0.938804	Cst8
146.957	-0.334382	0.183268	-1.82455	0.0680696	0.938804	Eif3c
5.68122	1.65496	0.906497	1.82567	0.0679003	0.938804	Hydin
5.30651	1.94516	1.06538	1.8258	0.0678811	0.938804	1700018B08Rik
5.53997	1.93019	1.05762	1.82504	0.0679955	0.938804	Spata48
26.1428	-0.7205	0.394808	-1.82494	0.0680102	0.938804	Lyst
7.17911	1.45427	0.795844	1.82732	0.067651	0.938804	Bcorl1
3.20911	2.43266	1.33411	1.82343	0.0682377	0.939514	Chrne
3.30075	2.32443	1.27502	1.82305	0.0682951	0.939514	Lmf1
5.24933	1.7739	0.973824	1.82158	0.068518	0.941381	Ovol2
103.444	-0.381889	0.209777	-1.82045	0.0686906	0.942101	Eif3i
21.8227	-2.00642	1.10237	-1.82009	0.0687449	0.942101	1700024P04Rik
7.69111	1.38299	0.760171	1.81931	0.0688636	0.942532	Kcng3
2.12924	2.94022	1.61743	1.81783	0.0690905	0.94259	Rcn1
71.3652	-0.445521	0.244966	-1.81871	0.0689559	0.94259	Arhgap5
7.91987	1.43646	0.790318	1.81757	0.0691297	0.94259	Arhgap31
5.20739	1.83388	1.00958	1.81649	0.069296	0.943666	Piwil1
42.413	-0.574493	0.316561	-1.8148	0.0695552	0.946003	Ctcf
4.42287	2.25796	1.24484	1.81386	0.0696987	0.946762	Cfap97d1
10.1041	1.26637	0.698866	1.81204	0.0699806	0.947604	2810408I11Rik
15.251	1.06877	0.590279	1.81062	0.0701994	0.947604	Spag16
2.26249	-3.00375	1.65857	-1.81105	0.0701337	0.947604	Gm34263
22.4372	-0.817247	0.451135	-1.81154	0.0700578	0.947604	Stk38
49.5034	-0.542006	0.299094	-1.81216	0.0699617	0.947604	Npm3
3.68003	2.22295	1.23103	1.80576	0.0709557	0.95397	Dnah7b
4.20213	-1.83166	1.0162	-1.80246	0.0714735	0.95397	Defb19
6.4868	-1.63753	0.909324	-1.80082	0.071731	0.95397	Fam217b
7.65379	-1.43646	0.796185	-1.80418	0.0712028	0.95397	Plag1
22.6902	-0.771109	0.427723	-1.80282	0.0714158	0.95397	Ptbp3
8.21793	1.54949	0.860168	1.80138	0.0716435	0.95397	Tex48
2.82983	2.6094	1.44883	1.80104	0.0716969	0.95397	Clnk
15.1335	0.984945	0.545531	1.80548	0.0709998	0.95397	Ncapg
9.44422	1.37663	0.76351	1.80303	0.0713836	0.95397	Cblc
6.90572	-1.41227	0.782573	-1.80464	0.0711306	0.95397	Hist1h2bl
20.3467	0.957524	0.530897	1.80359	0.0712949	0.95397	Gm49313
45.0408	-0.56167	0.311612	-1.80247	0.071472	0.95397	Lman1
28.4369	0.690809	0.383841	1.79973	0.0719034	0.955086	Nars
9.55276	1.41583	0.787945	1.79686	0.0723572	0.958801	Kcnmb4os1
3.98435	2.1682	1.20667	1.79684	0.0723607	0.958801	Trim39
66.4573	-0.458003	0.255245	-1.79436	0.0727551	0.959391	Baz1b
3.13861	2.39691	1.33624	1.79377	0.0728494	0.959391	Comp
5.93185	1.61135	0.89762	1.79514	0.0726312	0.959391	Xpot
3.88329	2.04627	1.13967	1.7955	0.0725744	0.959391	Poli
252.481	-0.258058	0.143822	-1.79429	0.0727669	0.959391	Fth1
4.77932	-1.70534	0.951715	-1.79186	0.0731555	0.962248	Slc39a13
3.24799	2.49461	1.39483	1.78848	0.0736993	0.968222	Nwd1
3.13353	2.3792	1.33131	1.78712	0.0739181	0.969801	Miip
43.9856	-0.544113	0.304549	-1.78662	0.0739991	0.969801	Rnf169
2.78003	2.61186	1.46255	1.78583	0.0741271	0.970302	4930414F18Rik
2.92678	2.48161	1.39162	1.78325	0.0745463	0.971789	1700061F12Rik
98.1776	0.374639	0.209999	1.784	0.0744232	0.971789	Calm3
4.40218	1.90932	1.0709	1.78291	0.0746007	0.971789	Chst11
3.91128	2.03294	1.13936	1.78428	0.0743774	0.971789	9630014M24Rik
6.59152	-1.4473	0.812995	-1.78021	0.0750418	0.974718	Sh3rf1
2.55903	2.62814	1.47659	1.77988	0.0750964	0.974718	Slc35g3
14.1952	-0.958926	0.538482	-1.78079	0.0749463	0.974718	Rasgrp2
5.36441	1.66251	0.934996	1.77809	0.0753885	0.977335	Mycbpap
13.8771	0.992967	0.558699	1.77728	0.0755214	0.977885	Ptcra
10.3883	1.18217	0.665551	1.77624	0.075694	0.978946	Kpna6
26.7511	0.748533	0.421936	1.77404	0.0760557	0.982447	1600010M07Rik
68.5852	0.453308	0.255704	1.77278	0.0762649	0.982798	Nop58
417.089	-0.198973	0.112227	-1.77295	0.0762366	0.982798	Rpl17
2.25672	2.86517	1.61768	1.77117	0.0765332	0.983907	4930473H19Rik
4.77158	2.03918	1.1513	1.7712	0.0765282	0.983907	Them6
10.6876	1.15687	0.653399	1.77053	0.0766383	0.984087	Ppp2r1b
3.10217	-2.32586	1.31458	-1.76928	0.0768473	0.985598	Neurl1a
2.28869	2.91877	1.65152	1.76732	0.0771741	0.987432	C8b
41.9847	-0.554877	0.313976	-1.76726	0.0771852	0.987432	4931406P16Rik
3.52888	2.25825	1.27818	1.76677	0.0772661	0.987432	Adgb
87.8785	-0.396998	0.224771	-1.76624	0.077356	0.987432	Gpbp1
8.7313	1.35052	0.764912	1.76559	0.0774643	0.987647	0610009L18Rik
5.2836	1.95307	1.10657	1.76499	0.0775658	0.987775	Izumo4
29.1731	0.671686	0.380969	1.7631	0.0778839	0.990658	Rnf126
2.23491	2.85476	1.62025	1.76193	0.0780815	0.991426	Ddi1
61.753	-0.494823	0.280885	-1.76165	0.078128	0.991426	Selenok
8.70845	1.2496	0.709866	1.76033	0.0783517	0.993098	Phgdh
12.7199	1.04878	0.596968	1.75684	0.0789443	0.994468	Hacd1
5.06515	1.87479	1.06767	1.75596	0.0790944	0.994468	Ccdc63
33.1598	-0.616003	0.350713	-1.75643	0.079015	0.994468	Fam172a
21.4134	0.864337	0.491566	1.75833	0.0786907	0.994468	Ypel1
2.92655	2.49835	1.42283	1.75591	0.0791044	0.994468	Nrm
10.6684	1.17946	0.671418	1.75667	0.0789735	0.994468	Ppm1b
3.21465	2.47775	1.40859	1.75903	0.0785729	0.994468	Tmem262
52.6669	0.539863	0.307769	1.75412	0.0794102	0.997153	Aprt
18.1823	-0.818629	0.466902	-1.75332	0.0795473	0.997713	Pdzd8
37.5671	-0.568529	0.324457	-1.75225	0.0797315	0.998773	Nfyb
3.9545	2.10919	1.20424	1.75147	0.0798647	0.998773	Slc35d2
3.05866	2.36341	1.34958	1.75121	0.0799093	0.998773	Dydc1
66.5022	-0.467384	0.267027	-1.75033	0.0800619	0.999524	Sarnp
37.1635	-0.29469	0.330024	-0.892934	0.371892	0.999821	Mrpl15
18.1069	-0.170676	0.474671	-0.359566	0.719171	0.999821	Lypla1
38.5982	-0.241408	0.386396	-0.624769	0.532123	0.999821	Tcea1
19.8681	0.292478	0.454054	0.644148	0.519479	0.999821	Atp6v1h
56.0196	0.0139557	0.2885	0.0483732	0.961419	0.999821	Rb1cc1
21.911	-0.377221	0.460637	-0.818911	0.412837	0.999821	Pcmtd1
3.81358	0.930212	1.05135	0.884781	0.376275	0.999821	Gm26901
2.1279	-0.0705082	1.34573	-0.0523939	0.958215	0.999821	Sntg1
8.8306	-0.0919709	0.672037	-0.136854	0.891146	0.999821	Rrs1
2.42722	0.158462	1.26395	0.12537	0.90023	0.999821	Mybl1
11.326	0.122393	0.613338	0.199552	0.841831	0.999821	Vcpip1
3.38453	1.22857	1.13134	1.08594	0.277504	0.999821	1700034P13Rik
12.4893	-0.322681	0.573731	-0.562426	0.573826	0.999821	Sgk3
10.6784	-0.170338	0.627706	-0.271366	0.78611	0.999821	Snhg6
7.89465	-0.40022	0.720485	-0.555487	0.578561	0.999821	Tcf24
21.6725	0.304877	0.497756	0.612502	0.540205	0.999821	Cops5
18.2631	0.13024	0.486787	0.26755	0.789046	0.999821	Cspp1
32.8411	-0.110102	0.358793	-0.306868	0.758944	0.999821	Arfgef1
2.50148	0.382232	1.28603	0.297218	0.7663	0.999821	Sulf1
23.3818	-0.0981633	0.445674	-0.220258	0.82567	0.999821	Ncoa2
23.2263	0.237463	0.424158	0.559846	0.575585	0.999821	Tram1
10.3635	-0.761197	0.670179	-1.13581	0.256035	0.999821	Lactb2
3.66841	1.25266	1.09518	1.14379	0.25271	0.999821	Kcnb2
17.8052	0.0886757	0.481874	0.184023	0.853996	0.999821	Terf1
4.85538	1.6517	1.02259	1.61522	0.106264	0.999821	4930444P10Rik
191.593	-0.153032	0.160942	-0.95085	0.34168	0.999821	Rpl7
2.38465	-1.00524	1.26932	-0.791949	0.42839	0.999821	Rdh10
30.0679	0.0397688	0.373469	0.106485	0.915198	0.999821	Stau2
32.3817	0.0151062	0.371815	0.0406282	0.967592	0.999821	Ube2w
60.4184	-0.245752	0.263257	-0.933508	0.350558	0.999821	Eloc
12.3187	-0.22956	0.574179	-0.399806	0.6893	0.999821	Tmem70
6.79526	1.23399	0.816648	1.51104	0.130777	0.999821	Gm28376
18.6963	0.276136	0.469492	0.588158	0.556426	0.999821	Jph1
35.3019	-0.264754	0.352342	-0.751414	0.452404	0.999821	Mcm3
5.79472	0.671023	0.868201	0.77289	0.439588	0.999821	Efhc1
4.70562	0.107751	0.965367	0.111617	0.911127	0.999821	Tram2
24.7267	0.0026783	0.425701	0.0062915	0.99498	0.999821	Kcnq5
41.9086	0.264297	0.324628	0.814152	0.415558	0.999821	Rims1
10.0245	-0.995316	0.660256	-1.50747	0.13169	0.999821	4933415F23Rik
7.63497	0.346311	0.746199	0.4641	0.642576	0.999821	Ogfrl1
78.4361	-0.389932	0.241675	-1.61346	0.106646	0.999821	Smap1
23.7644	0.0419262	0.423391	0.0990247	0.921119	0.999821	Sdhaf4
28.9873	0.201113	0.406957	0.494186	0.621175	0.999821	Fam135a
10.3968	0.0019184	0.680275	0.00282003	0.99775	0.999821	Lmbrd1
16.4104	0.267675	0.50041	0.53491	0.592712	0.999821	Adgrb3
10.5642	0.0823587	0.608837	0.135272	0.892397	0.999821	Phf3
5.34951	-0.106246	0.91436	-0.116197	0.907497	0.999821	4931428L18Rik
10.2317	0.509188	0.66279	0.76825	0.442339	0.999821	Khdrbs2
30.5317	-0.481704	0.366504	-1.31432	0.188738	0.999821	Prim2
7.0442	-0.0311859	0.737075	-0.0423104	0.966251	0.999821	Rab23
4.37327	-0.61898	1.00789	-0.614132	0.539128	0.999821	Bag2
28.6261	0.19137	0.37982	0.503843	0.614372	0.999821	Zfp451
23.8661	0.554922	0.416478	1.33242	0.182723	0.999821	Dst
13.3641	-0.154184	0.537369	-0.286924	0.77417	0.999821	Ccdc115
11.49	0.0176012	0.623999	0.0282071	0.977497	0.999821	Imp4
8.62715	0.766955	0.816722	0.939066	0.347697	0.999821	Prss39
2.55617	1.70371	1.51378	1.12547	0.260392	0.999821	Arhgef4
26.2383	0.106933	0.396172	0.269915	0.787225	0.999821	Fam168b
4.05149	0.21419	0.975912	0.219476	0.826279	0.999821	Plekhb2
2.53412	0.642879	1.27262	0.505162	0.613445	0.999821	Hs6st1
13.1902	-0.825409	0.582335	-1.41741	0.156362	0.999821	Uggt1
2.91818	0.642468	1.17647	0.5461	0.584997	0.999821	Arid5a
12.4715	-0.206184	0.569136	-0.362276	0.717146	0.999821	Kansl3
6.73701	-0.464294	0.767468	-0.604969	0.5452	0.999821	Lman2l
2.9032	-1.55727	1.22455	-1.27172	0.203474	0.999821	Cnnm4
7.72589	-0.0449309	0.708534	-0.0634139	0.949437	0.999821	Cnnm3
3.22773	0.169652	1.21455	0.139683	0.888911	0.999821	Ankrd39
18.871	0.745259	0.499496	1.49202	0.135693	0.999821	Fam178b
131.235	-0.142749	0.184797	-0.772462	0.439841	0.999821	Cox5b
6.36784	0.410368	0.802177	0.511568	0.608953	0.999821	Actr1b
19.8223	-0.721385	0.472961	-1.52525	0.127196	0.999821	Tmem131
6.07932	0.701535	0.837074	0.83808	0.401986	0.999821	Vwa3b
6.02552	-0.779223	0.839848	-0.927815	0.353503	0.999821	Coa5
14.4413	-0.35264	0.518497	-0.68012	0.496428	0.999821	Unc50
2.8769	1.2629	1.25605	1.00545	0.314678	0.999821	Mgat4a
15.3083	0.37439	0.521558	0.717831	0.472862	0.999821	Tsga10
2.90843	-0.613179	1.26344	-0.485323	0.627447	0.999821	Mitd1
34.2699	-0.187596	0.351742	-0.533335	0.593802	0.999821	Mrpl30
3.52107	0.224359	1.07378	0.208943	0.834493	0.999821	Gm15457
29.8565	-0.061537	0.372523	-0.16519	0.868794	0.999821	Txndc9
151.243	0.17725	0.182032	0.973734	0.330189	0.999821	Eif5b
28.5713	-0.0796209	0.381677	-0.208608	0.834754	0.999821	Rev1
25.9415	0.489936	0.447274	1.09538	0.273349	0.999821	Aff3
8.96002	0.0389994	0.690372	0.0564904	0.954951	0.999821	Pdcl3
146.676	-0.319581	0.186227	-1.71608	0.0861465	0.999821	Rpl31
2.67422	0.743591	1.31404	0.565882	0.571474	0.999821	Tbc1d8
11.9534	0.73329	0.600943	1.22023	0.222376	0.999821	Cnot11
8.70544	0.174124	0.74486	0.233767	0.815166	0.999821	Rnf149
2.73086	-0.534624	1.18538	-0.451016	0.651978	0.999821	Creg2
2.66502	0.568267	1.25604	0.452427	0.650962	0.999821	Rfx8
16.7423	-0.542819	0.487894	-1.11257	0.265892	0.999821	Map4k4
29.9138	-0.341358	0.374559	-0.911359	0.362106	0.999821	Mrps9
6.01131	-0.672273	0.798663	-0.841749	0.399929	0.999821	Tgfbrap1
3.19175	1.05221	1.2638	0.832578	0.405083	0.999821	AI597479
4.25699	0.027997	0.97067	0.028843	0.97699	0.999821	Nck2
15.7059	-0.425082	0.512405	-0.829582	0.406775	0.999821	Uxs1
29.1657	0.322767	0.375976	0.858478	0.390628	0.999821	Tpp2
3.54167	1.78739	2.83915	0.629551	0.528988	0.999821	Gm8251
74.054	-0.0709926	0.234095	-0.303264	0.761689	0.999821	Tex30
2.48425	0.213424	1.36742	0.156078	0.875971	0.999821	Poglut2
2.67212	-0.0917004	1.2082	-0.0758983	0.9395	0.999821	Bivm
4.89736	-0.184548	0.884636	-0.208615	0.834749	0.999821	Ercc5
37.0666	-0.0755506	0.335457	-0.225217	0.821811	0.999821	Wdr75
5.07354	0.903274	0.919834	0.981996	0.326102	0.999821	Dnah7c
5.91056	0.608595	0.904792	0.672635	0.501179	0.999821	Slc39a10
4.44987	0.674801	0.955323	0.706359	0.479965	0.999821	Tmeff2
5.33924	0.624133	0.910455	0.685518	0.493017	0.999821	Nabp1
13.0521	-0.121035	0.561453	-0.215574	0.82932	0.999821	Myo1b
9.65737	-0.614192	0.852107	-0.720793	0.471037	0.999821	Stat4
4.96804	1.00404	0.986749	1.01753	0.308903	0.999821	Stat1
41.1581	-0.252689	0.344731	-0.733002	0.463557	0.999821	Gls
3.56132	0.12747	1.15595	0.110273	0.912193	0.999821	Nab1
4.79395	-0.894481	0.907538	-0.985612	0.324323	0.999821	Nemp2
3.79982	-0.270031	1.04855	-0.257529	0.796771	0.999821	Hibch
13.1598	-0.109256	0.635255	-0.171988	0.863447	0.999821	1700019D03Rik
10.283	0.590523	0.66098	0.893406	0.37164	0.999821	Pms1
7.59772	-0.410141	0.709549	-0.57803	0.563244	0.999821	Ormdl1
6.20671	-0.564145	0.852934	-0.661417	0.508345	0.999821	Osgepl1
31.4695	0.179835	0.381124	0.471853	0.637032	0.999821	Asnsd1
4.87966	0.791781	0.932057	0.849499	0.395604	0.999821	Dnah7a
9.8289	0.203896	0.644991	0.316122	0.75191	0.999821	Stk17b
17.8242	0.0803935	0.492491	0.163238	0.870331	0.999821	Hecw2
7.46286	0.333817	0.82122	0.40649	0.684383	0.999821	Ccdc150
11.0895	0.230293	0.604441	0.381002	0.703202	0.999821	Gtf3c3
8.07841	-0.215019	0.73844	-0.29118	0.770914	0.999821	Pgap1
3.03635	1.08761	1.36785	0.795125	0.426541	0.999821	Ankrd44
65.8576	-0.0151096	0.254046	-0.0594759	0.952573	0.999821	Sf3b1
17.0398	-0.161849	0.508033	-0.31858	0.750045	0.999821	Coq10b
99.1851	-0.231659	0.221633	-1.04524	0.295914	0.999821	Hspd1
238.691	-0.128587	0.145122	-0.886057	0.375587	0.999821	Hspe1
15.6032	-0.406771	0.514418	-0.790741	0.429095	0.999821	Mob4
36.6504	-0.145431	0.328943	-0.442118	0.658404	0.999821	Boll
9.73395	0.719989	0.659911	1.09104	0.275255	0.999821	Plcl1
3.74638	1.64083	1.19598	1.37196	0.170077	0.999821	1700003I22Rik
3.22111	-0.10892	1.1056	-0.0985166	0.921522	0.999821	4930558J18Rik
7.12399	0.575496	0.760862	0.756375	0.449425	0.999821	1700066M21Rik
5.02953	-0.231724	0.918208	-0.252365	0.800759	0.999821	Tyw5
4.36224	0.385175	0.970256	0.396983	0.69138	0.999821	Maip1
5.24082	-0.0547902	0.852694	-0.0642554	0.948767	0.999821	Spats2l
18.7277	0.444468	0.474306	0.937091	0.348712	0.999821	Kctd18
31.883	0.612932	0.367034	1.66996	0.0949274	0.999821	Sgo2a
13.0235	0.445782	0.577484	0.771937	0.440152	0.999821	Clk1
13.3293	-0.199704	0.549898	-0.363165	0.716481	0.999821	Ppil3
7.36276	0.870733	0.743332	1.17139	0.241441	0.999821	Nif3l1
34.5013	-0.150418	0.340584	-0.441649	0.658743	0.999821	Orc2
8.02101	0.395085	0.699422	0.564874	0.57216	0.999821	Fam126b
29.9555	-0.317601	0.387261	-0.820121	0.412147	0.999821	Ndufb3
8.70887	1.03375	0.736911	1.40282	0.16067	0.999821	Flacc1
8.27814	-0.917251	0.757756	-1.21048	0.226093	0.999821	Trak2
7.50163	0.247257	0.745719	0.331568	0.740215	0.999821	Stradb
13.4955	-0.193107	0.538389	-0.358676	0.719838	0.999821	Tmem237
2.51387	0.202682	1.3416	0.151074	0.879917	0.999821	G730003C15Rik
8.85417	-0.459938	0.680963	-0.675423	0.499407	0.999821	Als2
2.88294	2.47171	1.46886	1.68274	0.0924255	0.999821	Gm28411
51.102	-0.226236	0.299241	-0.756033	0.449629	0.999821	Sumo1
14.5441	-0.105509	0.521018	-0.202505	0.839522	0.999821	Bmpr2
23.1728	-0.0507086	0.413937	-0.122503	0.902501	0.999821	Fam117b
7.16541	0.814515	0.846188	0.96257	0.335763	0.999821	Ica1l
28.1723	0.111043	0.405671	0.273727	0.784294	0.999821	Wdr12
3.95989	0.584085	1.01387	0.576092	0.564553	0.999821	Carf
23.0615	-0.354532	0.422686	-0.83876	0.401604	0.999821	Nbeal1
4.08756	0.419524	0.989106	0.424145	0.67146	0.999821	Cyp20a1
19.764	-0.601324	0.472677	-1.27217	0.203314	0.999821	Abi2
6.85946	0.881023	0.772864	1.13995	0.254309	0.999821	Raph1
4.14148	0.00547419	1.10638	0.00494782	0.996052	0.999821	Pard3b
10.7227	0.372739	0.62774	0.59378	0.552659	0.999821	Ino80d
3.95419	-1.19238	1.00823	-1.18265	0.236949	0.999821	Ino80dos
21.537	0.202313	0.428669	0.471956	0.636958	0.999821	Ndufs1
130.553	-0.115875	0.180194	-0.643055	0.520188	0.999821	Eef1b2
31.4261	-0.285732	0.392687	-0.727632	0.466839	0.999821	Zdbf2
5.98746	0.318229	0.818793	0.388656	0.69753	0.999821	Adam23
4.98564	-0.0840747	0.890857	-0.0943751	0.924811	0.999821	Mdh1b
7.15309	-0.0184425	0.731985	-0.0251952	0.979899	0.999821	Fastkd2
21.153	-0.164383	0.434842	-0.37803	0.705408	0.999821	Klf7
20.2091	-0.120376	0.440059	-0.273546	0.784434	0.999821	Creb1
3.32338	-1.77151	1.15751	-1.53044	0.125908	0.999821	Mettl21a
19.0923	-0.250995	0.465943	-0.538683	0.590106	0.999821	Ccnyl1
7.37977	-0.243233	0.721876	-0.336946	0.736157	0.999821	Plekhm3
7.50485	0.325264	0.7298	0.445689	0.655822	0.999821	Idh1
19.2218	-0.172993	0.487223	-0.355059	0.722546	0.999821	Pikfyve
6.61547	0.752781	0.808872	0.930655	0.352032	0.999821	Map2
9.25521	-0.251444	0.647311	-0.388444	0.697687	0.999821	Rpe
12.5802	0.172411	0.572971	0.300907	0.763486	0.999821	Kansl1l
10.5253	0.0781676	0.612381	0.127645	0.89843	0.999821	Acadl
16.9535	0.590927	0.516271	1.14461	0.252372	0.999821	Lancl1
3.01936	-0.095162	1.2866	-0.0739637	0.941039	0.999821	Erbb4
11.5622	-0.113604	0.600322	-0.189238	0.849906	0.999821	Bard1
21.647	-0.0360751	0.465424	-0.0775102	0.938218	0.999821	Atic
17.3008	-0.0833903	0.488163	-0.170825	0.864362	0.999821	Fn1
4.50687	0.800861	0.979085	0.817969	0.413375	0.999821	Mreg
4.25699	-0.690618	0.972665	-0.710027	0.477687	0.999821	Pecr
9.8502	-0.20848	0.649658	-0.320908	0.74828	0.999821	Xrcc5
3.63274	0.465576	1.09341	0.425802	0.670252	0.999821	Smarcal1
395.901	0.158414	0.138794	1.14136	0.25372	0.999821	Rpl37a
22.3937	-0.0773131	0.426343	-0.18134	0.8561	0.999821	Igfbp2
5.20484	0.145826	0.913999	0.159547	0.873238	0.999821	Tns1
97.92	-0.0394601	0.22622	-0.174432	0.861526	0.999821	Arpc2
38.4708	0.551309	0.360563	1.52902	0.126259	0.999821	Aamp
25.8858	-0.144191	0.411724	-0.350214	0.726178	0.999821	Pnkd
35.0683	-0.0874142	0.337359	-0.259113	0.795548	0.999821	Usp37
12.2271	-0.117795	0.567527	-0.207557	0.835575	0.999821	Cnot9
13.3692	0.100033	0.56142	0.178179	0.858582	0.999821	Zfp142
4.17853	0.566282	1.02779	0.550973	0.581652	0.999821	Bcs1l
4.57285	0.143991	0.976429	0.147467	0.882763	0.999821	Rnf25
3.24464	1.52555	1.20737	1.26354	0.206397	0.999821	Stk36
4.73812	0.706137	0.925792	0.762738	0.44562	0.999821	Cfap65
4.95418	0.167637	0.883392	0.189765	0.849494	0.999821	Nhej1
7.09741	-0.314447	0.734549	-0.428081	0.668592	0.999821	Cnppd1
11.9199	0.915715	0.643295	1.42348	0.154598	0.999821	Retreg2
3.35663	-0.402653	1.1092	-0.363012	0.716596	0.999821	Zfand2b
2.58198	2.45405	1.42135	1.72656	0.0842465	0.999821	Abcb6
5.36827	-0.455184	0.888136	-0.512516	0.60829	0.999821	Atg9a
11.1568	0.424446	0.613878	0.691417	0.489303	0.999821	Stk16
6.2005	-0.110445	0.796182	-0.138718	0.889673	0.999821	Tuba4a
12.7578	0.156355	0.558095	0.280158	0.779356	0.999821	Dnajb2
13.2723	-0.218021	0.621353	-0.350882	0.725677	0.999821	Dnpep
3.62307	-0.21994	1.07729	-0.204161	0.838228	0.999821	Gmppa
4.91806	-0.202563	0.882775	-0.229462	0.81851	0.999821	Stk11ip
2.27343	1.4951	1.40906	1.06106	0.288663	0.999821	Sgpp2
15.1064	-0.081753	0.526343	-0.155323	0.876567	0.999821	Farsb
31.9224	-0.104861	0.397903	-0.263535	0.792138	0.999821	Acsl3
7.80791	-0.309058	0.728031	-0.424512	0.671192	0.999821	Utp14b
20.7201	0.684075	0.465533	1.46944	0.141712	0.999821	Wdfy1
9.41732	0.88843	0.697815	1.27316	0.202961	0.999821	Mrpl44
10.4333	0.356309	0.619434	0.575217	0.565144	0.999821	Serpine2
86.6757	-0.143332	0.216665	-0.661537	0.508268	0.999821	Cul3
5.12077	0.610647	0.899619	0.678784	0.497275	0.999821	Rhbdd1
26.7707	0.11939	0.384755	0.310302	0.756331	0.999821	Mff
24.1956	0.237278	0.413073	0.574421	0.565683	0.999821	Agfg1
74.4816	0.212412	0.24026	0.884091	0.376647	0.999821	Trip12
22.6043	-0.21791	0.439414	-0.495911	0.619957	0.999821	Cab39
5.75515	0.330754	0.831135	0.397955	0.690663	0.999821	Itm2c
57.1313	-0.0030279	0.267676	-0.0113118	0.990975	0.999821	Psmd1
13.7971	0.0386596	0.535648	0.0721736	0.942464	0.999821	Armc9
3.85197	0.856386	1.08172	0.791688	0.428542	0.999821	C130036L24Rik
687.439	-0.154573	0.103116	-1.49902	0.133868	0.999821	Ptma
20.1155	0.363952	0.449966	0.808843	0.418606	0.999821	Pde6d
5.27799	-0.415338	0.856979	-0.484653	0.627923	0.999821	Cops7b
13.0017	0.648505	0.560707	1.15659	0.247442	0.999821	Dis3l2
38.1539	0.199634	0.339276	0.588411	0.556257	0.999821	Eif4e2
39.3658	-0.0719188	0.323321	-0.222438	0.823973	0.999821	Gigyf2
10.6636	0.43148	0.630515	0.68433	0.493767	0.999821	Atg16l1
23.2565	0.11357	0.41501	0.273656	0.784349	0.999821	Dgkd
5.77125	-0.110604	0.837394	-0.132082	0.89492	0.999821	Usp40
55.7024	-0.901012	0.937387	-0.961196	0.336454	0.999821	Dnajb3
21.014	-0.249298	0.438389	-0.568667	0.569582	0.999821	Hjurp
37.4464	0.0571349	0.343031	0.166559	0.867717	0.999821	Agap1
2.35618	1.94693	1.45245	1.34044	0.180101	0.999821	4933400F21Rik
2.20512	0.115327	1.34164	0.08596	0.931498	0.999821	Iqca
29.647	0.29636	0.372281	0.796066	0.425993	0.999821	Cops8
5.41446	-0.101095	0.841251	-0.120172	0.904347	0.999821	Lrrfip1
15.4745	0.32351	0.5165	0.62635	0.531085	0.999821	Rbm44
28.1277	0.243076	0.377014	0.644739	0.519096	0.999821	Ube2f
32.5046	-0.328119	0.376873	-0.870635	0.383953	0.999821	Ilkap
5.19711	-0.651277	0.915202	-0.711621	0.4767	0.999821	Hes6
14.5321	0.00507375	0.575492	0.00881637	0.992966	0.999821	Traf3ip1
2.23817	-0.274722	1.39905	-0.196363	0.844326	0.999821	Asb1
8.62867	0.215771	0.680738	0.316966	0.751269	0.999821	Hdac4
28.7729	0.00978777	0.378336	0.0258706	0.979361	0.999821	Ndufa10
32.8298	0.685285	0.3933	1.7424	0.0814385	0.999821	Cops9
2.3177	-0.0826021	1.34767	-0.0612925	0.951126	0.999821	Rnpepl1
4.90877	0.405403	0.924737	0.438399	0.661097	0.999821	Capn10
6.7825	-0.462801	0.757267	-0.611147	0.541102	0.999821	Mterf4
7.82008	0.655269	0.722219	0.9073	0.364248	0.999821	Pask
21.3757	0.258165	0.459203	0.562201	0.573979	0.999821	Ppp1r7
35.1737	-0.200541	0.348579	-0.575309	0.565082	0.999821	Hdlbp
2.69411	-0.480237	1.20366	-0.39898	0.689908	0.999821	2025-09-02
8.97655	0.0374884	0.692169	0.0541607	0.956807	0.999821	Farp2
13.16	0.360246	0.569864	0.632163	0.527281	0.999821	Stk25
3.24815	0.0644878	1.09952	0.0586507	0.95323	0.999821	Bok
8.57602	0.449644	0.737622	0.609586	0.542136	0.999821	Thap4
2.16512	-0.548427	1.33793	-0.409906	0.681875	0.999821	Gm10550
13.2358	0.123893	0.548889	0.225715	0.821423	0.999821	Atg4b
17.8499	0.501516	0.493274	1.01671	0.309292	0.999821	Dtymk
6.7019	-0.215392	0.791169	-0.272246	0.785433	0.999821	Ing5
15.7561	-0.234336	0.502057	-0.466753	0.640677	0.999821	Fam174a
5.60402	1.29047	0.902574	1.42977	0.152784	0.999821	Slco6c1
3.79252	-0.63257	1.00251	-0.630985	0.52805	0.999821	D1Ertd622e
8.08259	-0.224158	0.698548	-0.320891	0.748293	0.999821	Ppip5k2
10.595	0.118406	0.620091	0.190949	0.848566	0.999821	Gin1
7.73474	-0.750261	0.712227	-1.0534	0.292157	0.999821	Pam
4.45229	-0.238454	1.00111	-0.238189	0.811735	0.999821	Gm28403
15.4777	0.110296	0.53297	0.206945	0.836053	0.999821	Pign
29.7629	-0.24686	0.364954	-0.676415	0.498777	0.999821	Relch
6.51851	-0.0192783	0.837584	-0.0230165	0.981637	0.999821	Zcchc2
25.2046	-0.200452	0.392561	-0.510627	0.609612	0.999821	Phlpp1
7.36677	0.655239	0.768969	0.8521	0.394159	0.999821	Kdsr
20.0868	-0.256323	0.507345	-0.505224	0.613401	0.999821	Vps4b
2.64251	1.01388	1.41184	0.718124	0.472681	0.999821	Dsel
89.1314	-0.232854	0.22615	-1.02965	0.303176	0.999821	Tsn
20.216	-0.141271	0.449319	-0.314412	0.753208	0.999821	Nifk
17.6372	-0.186111	0.494818	-0.376121	0.706827	0.999821	Clasp1
3.64578	0.247568	1.0541	0.234862	0.814316	0.999821	Tfcp2l1
8.66316	0.386504	0.710197	0.544222	0.586289	0.999821	Gli2
5.49833	-0.213736	0.840795	-0.254208	0.799335	0.999821	Ralb
2.16885	0.411099	1.35147	0.304186	0.760986	0.999821	Tmem185b
28.5935	0.174102	0.384365	0.452959	0.650579	0.999821	Epb41l5
39.0674	-0.287401	0.362091	-0.793725	0.427356	0.999821	Ptpn4
3.71354	0.261762	1.16928	0.223867	0.822861	0.999821	Tmem177
6.43514	-0.678236	0.79035	-0.858147	0.390811	0.999821	3110009E18Rik
12.1059	0.0577594	0.579137	0.0997336	0.920556	0.999821	Insig2
6.72396	-0.236374	0.774114	-0.305347	0.760102	0.999821	Ccdc93
39.6485	-0.011093	0.319549	-0.0347146	0.972307	0.999821	Ddx18
39.2098	-0.0886704	0.321035	-0.276202	0.782393	0.999821	Actr3
3.10764	0.452933	1.13039	0.400688	0.68865	0.999821	Slc35f5
29.4243	0.0432974	0.391657	0.110549	0.911974	0.999821	Nckap5
6.79236	0.512143	0.770588	0.664613	0.506298	0.999821	Mgat5
10.6385	0.0696093	0.601721	0.115684	0.907903	0.999821	Ccnt2
8.49861	0.823253	0.722399	1.13961	0.254449	0.999821	Zranb3
36.8007	0.193408	0.334174	0.578763	0.562749	0.999821	R3hdm1
52.1529	0.0823914	0.286956	0.287122	0.774019	0.999821	Ubxn4
33.084	-0.192783	0.352736	-0.546535	0.584698	0.999821	Mcm6
20.0504	0.23993	0.4443	0.540018	0.589185	0.999821	Dars
2.2491	2.20133	1.48123	1.48615	0.137239	0.999821	Thsd7b
7.30599	0.755791	0.80345	0.940683	0.346867	0.999821	Cd55b
3.69653	2.02263	1.22245	1.65457	0.0980114	0.999821	Zp3r
3.02738	-0.116125	1.2	-0.0967709	0.922908	0.999821	Pfkfb2
4.11908	-1.7723	1.02737	-1.72508	0.0845132	0.999821	Yod1
6.18888	0.502169	0.810953	0.619233	0.535763	0.999821	Mapkapk2
4.74752	-0.98139	0.961087	-1.02113	0.307195	0.999821	Eif2d
19.5881	-0.75155	0.454434	-1.65382	0.0981649	0.999821	Srgap2
2.54178	-0.659698	1.24432	-0.530169	0.595995	0.999821	Slc41a1
50.9662	-0.185891	0.280528	-0.662648	0.507556	0.999821	Nucks1
6.28748	0.878923	0.830467	1.05835	0.289897	0.999821	Elk4
10.9819	0.231931	0.60338	0.384386	0.700692	0.999821	Dstyk
3.40886	0.83296	1.1251	0.740342	0.459093	0.999821	Rbbp5
3.67275	0.862626	1.06319	0.811354	0.417163	0.999821	Nfasc
20.3275	0.295009	0.449558	0.65622	0.511682	0.999821	Mdm4
5.25247	1.31907	0.980838	1.34484	0.178678	0.999821	Pik3c2b
9.8243	-0.592148	0.62164	-0.952558	0.340814	0.999821	Ppp1r15b
7.83201	-0.567798	0.747571	-0.759524	0.447539	0.999821	Plekha6
3.01123	0.680336	1.18804	0.572652	0.56688	0.999821	Etnk2
142.797	-0.172009	0.188873	-0.910716	0.362445	0.999821	Snrpe
10.1835	0.213356	0.624225	0.341793	0.732507	0.999821	Btg2
31.8639	-0.0601807	0.405252	-0.148502	0.881947	0.999821	Tmem183a
3.45877	-0.246143	1.04641	-0.235226	0.814033	0.999821	Cyb5r1
15.8972	0.188203	0.508119	0.370391	0.711091	0.999821	Adipor1
13.7423	-0.178347	0.553942	-0.32196	0.747483	0.999821	Klhl12
6.59067	-0.345973	0.786085	-0.440121	0.659849	0.999821	Rabif
78.7105	0.0638111	0.246264	0.259116	0.795546	0.999821	Kdm5b
2.22971	0.45082	1.3782	0.327109	0.743586	0.999821	Syt2
28.2675	-0.0256545	0.386866	-0.0663138	0.947128	0.999821	Ppp1r12b
27.1946	-0.33657	0.391938	-0.858734	0.390487	0.999821	Ube2t
2.78204	1.21313	1.34184	0.904084	0.365951	0.999821	Arl8a
39.1551	-0.0234048	0.330218	-0.0708768	0.943496	0.999821	Timm17a
7.45261	0.0407973	0.727149	0.0561058	0.955257	0.999821	Ipo9
4.87781	0.527887	0.934304	0.565006	0.57207	0.999821	Nav1
8.94171	0.0449017	0.660328	0.067999	0.945786	0.999821	Phlda3
5.54424	0.153126	0.842119	0.181834	0.855713	0.999821	Tmem9
3.18705	-0.458255	1.09747	-0.417554	0.676273	0.999821	Kif21b
11.102	-0.0502384	0.607887	-0.0826443	0.934134	0.999821	Camsap2
4.35979	-1.45665	1.01621	-1.43342	0.151739	0.999821	Ddx59
10.6735	-0.440229	0.617779	-0.7126	0.476094	0.999821	Kif14
17.0513	-0.326014	0.477981	-0.682064	0.495198	0.999821	Zfp281
2.94574	0.359969	1.17644	0.305982	0.759618	0.999821	Nr5a2
7.60326	0.135165	0.780088	0.173268	0.862441	0.999821	Nek7
5.16377	0.507808	0.913298	0.556016	0.5782	0.999821	2310009B15Rik
12.9254	-0.231426	0.545653	-0.424127	0.671473	0.999821	Dennd1b
9.58454	-0.164385	0.647342	-0.253939	0.799543	0.999821	Zbtb41
18.195	0.241684	0.470586	0.51358	0.607546	0.999821	Aspm
20.2765	-0.365492	0.461122	-0.792615	0.428002	0.999821	Cdc73
11.4434	-0.44385	0.657966	-0.674579	0.499943	0.999821	Glrx2
5.50958	0.0542608	0.85619	0.0633747	0.949468	0.999821	Ro60
27.6003	-0.229	0.396612	-0.577392	0.563675	0.999821	Uchl5
8.91817	0.288888	0.67648	0.427045	0.669346	0.999821	Odr4
196.925	-0.125788	0.156431	-0.80411	0.421333	0.999821	Tpr
14.2566	0.666152	0.538573	1.23688	0.21613	0.999821	Ivns1abp
44.962	-0.0668657	0.299274	-0.223426	0.823204	0.999821	Swt1
3.57311	0.963606	1.093	0.881613	0.377986	0.999821	Trmt1l
10.1636	0.463035	0.640548	0.722873	0.469758	0.999821	Rnf2
2.62318	0.623712	1.26351	0.493635	0.621564	0.999821	Edem3
4.93221	0.456449	0.919836	0.496229	0.619733	0.999821	1700025G04Rik
3.76217	-0.721228	1.00445	-0.718033	0.472737	0.999821	Tsen15
9.8058	0.658894	0.656246	1.00403	0.315362	0.999821	Rgl1
36.5702	0.176145	0.338511	0.520352	0.602818	0.999821	Arpc5
44.6515	-0.16695	0.309842	-0.538821	0.59001	0.999821	Smg7
3.57458	0.0906066	1.07192	0.0845272	0.932637	0.999821	Lamc1
48.8788	0.0938867	0.301855	0.311032	0.755776	0.999821	Dhx9
2.44238	-0.815433	1.29481	-0.629768	0.528846	0.999821	Npl
3.76056	-1.21607	1.03673	-1.17299	0.2408	0.999821	Teddm2
2.16658	1.39492	1.45308	0.959974	0.337068	0.999821	Ier5
14.5195	-0.465282	0.517926	-0.898355	0.368996	0.999821	Stx6
16.4781	0.00279177	0.513102	0.00544097	0.995659	0.999821	Xpr1
57.0743	-0.028622	0.289839	-0.0987513	0.921336	0.999821	Acbd6
4.80183	1.54192	0.974981	1.58148	0.113768	0.999821	Qsox1
20.1831	-0.189216	0.450111	-0.420376	0.674211	0.999821	Cep350
18.5717	0.0626829	0.464937	0.13482	0.892754	0.999821	Tor1aip1
12.7212	0.28601	0.573126	0.499035	0.617755	0.999821	Tor1aip2
9.43897	0.5562	0.654075	0.850361	0.395124	0.999821	Tdrd5
6.66149	1.15024	0.825616	1.39319	0.163564	0.999821	4930518J20Rik
4.12878	1.31578	1.06906	1.23078	0.218404	0.999821	Axdnd1
15.0105	0.072044	0.53257	0.135276	0.892394	0.999821	Gm2000
2.14872	1.60897	1.44138	1.11627	0.264307	0.999821	Soat1
19.2429	0.00805945	0.484559	0.0166325	0.98673	0.999821	Abl2
6.85256	-0.0994444	0.774241	-0.128441	0.8978	0.999821	Fam20b
52.0915	-0.0613271	0.30238	-0.202815	0.83928	0.999821	Ralgps2
11.6903	-1.27584	1.42678	-0.894212	0.371208	0.999821	Tex35
37.0665	0.363067	0.346271	1.0485	0.294407	0.999821	Rasal2
20.6797	-0.162263	0.438229	-0.370269	0.711182	0.999821	Cop1
95.9765	-0.156275	0.216693	-0.721181	0.470798	0.999821	Mrps14
164.648	-0.178012	0.161663	-1.10113	0.270841	0.999821	Cacybp
59.3488	-0.281149	0.27074	-1.03845	0.299062	0.999821	Rabgap1l
3.62898	-0.734867	1.04492	-0.703278	0.481882	0.999821	Gm36975
25.5834	-0.100054	0.453959	-0.220403	0.825557	0.999821	Rc3h1
19.2264	-0.25409	0.453679	-0.560065	0.575435	0.999821	Gas5
4.48928	0.114989	0.939992	0.12233	0.902638	0.999821	Dars2
5.69924	0.999657	0.852424	1.17272	0.240907	0.999821	Cenpl
4.20575	-0.189214	0.985148	-0.192067	0.84769	0.999821	Klhl20
4.0802	1.97223	1.25774	1.56807	0.116865	0.999821	Ankrd45
28.3996	0.555012	0.400718	1.38504	0.166039	0.999821	Suco
3.77546	0.839306	1.05642	0.794479	0.426916	0.999821	Dnm3
6.26679	0.380269	0.830807	0.45771	0.647161	0.999821	Eef1aknmt
14.4887	-0.248069	0.558601	-0.44409	0.656978	0.999821	Vamp4
157.831	0.0265606	0.177947	0.149261	0.881347	0.999821	Prrc2c
3.90308	0.416881	1.05045	0.396857	0.691473	0.999821	Gorab
26.1955	-0.550224	0.401668	-1.36985	0.170735	0.999821	Kifap3
4.22703	-0.661633	0.967819	-0.683633	0.494207	0.999821	Scyl3
17.9084	-0.135149	0.514381	-0.26274	0.792751	0.999821	BC055324
3.757	-0.0970089	1.02654	-0.0945005	0.924712	0.999821	Slc19a2
16.4084	0.898153	0.541803	1.65771	0.0973757	0.999821	Ccdc181
6.42825	0.543541	0.816082	0.666037	0.505387	0.999821	Blzf1
9.97183	0.459101	0.665231	0.690138	0.490108	0.999821	Nme7
2.92598	1.15198	1.21593	0.947404	0.343433	0.999821	Atp1b1
4.32708	-1.24014	1.08242	-1.14572	0.251911	0.999821	Sft2d2
15.0781	0.200405	0.515813	0.388524	0.697629	0.999821	Tiprl
2.1507	-0.530467	1.48415	-0.357422	0.720776	0.999821	Gpr161
27.3205	-0.417446	0.396893	-1.05178	0.292899	0.999821	Dcaf6
152.295	0.28368	0.178371	1.59039	0.111747	0.999821	Mpc2
7.37522	-0.147447	0.786213	-0.187541	0.851236	0.999821	Adcy10
5.9964	0.520405	0.816442	0.637406	0.52386	0.999821	Mpzl1
11.0989	-0.355833	0.648167	-0.548984	0.583016	0.999821	Creg1
29.5004	0.184461	0.38887	0.474352	0.635249	0.999821	Pou2f1
55.6894	0.38083	0.274941	1.38514	0.166011	0.999821	Mael
2.95787	-0.239634	1.29321	-0.185302	0.852992	0.999821	Tada1
10.5909	-0.342675	0.60285	-0.568425	0.569746	0.999821	Pogk
24.5583	-0.0964179	0.43621	-0.221035	0.825065	0.999821	Uck2
31.273	-0.248961	0.366712	-0.678902	0.4972	0.999821	Tmco1
11.1749	0.499169	0.609477	0.819013	0.412779	0.999821	Aldh9a1
3.79094	0.0784977	1.02823	0.0763428	0.939146	0.999821	Mgst3
7.2245	0.0302861	0.759725	0.0398645	0.968201	0.999821	Pbx1
9.00183	0.398259	0.694381	0.573545	0.566276	0.999821	Nuf2
4.89338	0.928733	0.946091	0.981653	0.326271	0.999821	Hsd17b7
11.0602	0.489207	0.621593	0.78702	0.43127	0.999821	Uap1
5.97521	0.149131	0.828733	0.179951	0.857191	0.999821	Uhmk1
5.40634	0.598449	0.876587	0.682703	0.494794	0.999821	Nos1ap
11.1991	0.228108	0.599918	0.380232	0.703773	0.999821	Atf6
7.02911	-0.704749	0.779745	-0.90382	0.366091	0.999821	Dusp12
18.516	-0.182265	0.458321	-0.397679	0.690867	0.999821	Sdhc
31.8125	-0.272198	0.364393	-0.746991	0.455069	0.999821	Ndufs2
2.4315	-1.68216	1.30573	-1.28829	0.197645	0.999821	B4galt3
17.3464	0.289676	0.479868	0.603658	0.546071	0.999821	Ufc1
3.89105	1.24866	1.05382	1.18488	0.236064	0.999821	Dedd
6.04553	0.242779	0.847724	0.286389	0.77458	0.999821	Nit1
2.12697	-2.11534	1.50349	-1.40695	0.159441	0.999821	Arhgap30
8.70751	1.11039	0.721852	1.53825	0.123986	0.999821	Usf1
5.71712	-0.644943	0.830365	-0.776698	0.437337	0.999821	F11r
4.87498	0.403716	0.900028	0.448559	0.65375	0.999821	Ncstn
26.3048	-0.563196	0.394212	-1.42866	0.153102	0.999821	Copa
10.7643	0.240337	0.622287	0.386215	0.699337	0.999821	Pex19
13.7665	-0.335327	0.566276	-0.592162	0.553742	0.999821	Dcaf8
5.89242	-0.926239	0.868704	-1.06623	0.28632	0.999821	Atp1a4
5.54592	-0.204192	0.873581	-0.233741	0.815186	0.999821	Igsf8
3.43397	-0.539687	1.04795	-0.514995	0.606556	0.999821	Pigm
2.15968	1.36694	1.45769	0.937741	0.348377	0.999821	Igsf9
4.94237	0.834304	1.01681	0.820514	0.411923	0.999821	Tagln2
20.8039	-0.491214	0.434672	-1.13008	0.258443	0.999821	Fh1
5.89827	-0.0593981	0.863689	-0.0687725	0.945171	0.999821	Chml
21.9613	-0.564468	0.428418	-1.31756	0.18765	0.999821	Exo1
18.3793	0.0276389	0.485571	0.0569203	0.954609	0.999821	Cep170
8.87693	0.736282	0.674192	1.0921	0.274791	0.999821	Sdccag8
56.0337	0.025805	0.278229	0.0927471	0.926104	0.999821	Akt3
7.58696	-0.272071	0.746583	-0.364422	0.715543	0.999821	Zbtb18
2.28953	-1.96568	1.46357	-1.34307	0.17925	0.999821	1700016C15Rik
16.184	-0.124622	0.604467	-0.206169	0.836659	0.999821	Adss
2.87908	0.66462	1.23661	0.537452	0.590956	0.999821	Catspere2
32.7341	-0.176091	0.364629	-0.482931	0.629145	0.999821	Desi2
6.6914	0.400451	0.842094	0.475542	0.634401	0.999821	Cox20
198.903	-0.0248171	0.160756	-0.154378	0.877312	0.999821	Hnrnpu
15.1898	0.938179	0.548153	1.71153	0.0869835	0.999821	Efcab2
2.99557	-0.536638	1.39728	-0.384059	0.700935	0.999821	Kif26b
10.3008	0.0308268	0.622025	0.0495588	0.960474	0.999821	Tfb2m
22.9879	0.5695	0.432592	1.31648	0.188012	0.999821	Sccpdh
32.7331	0.0571093	0.358744	0.159192	0.873518	0.999821	Ahctf1
45.4222	-0.346506	0.305655	-1.13365	0.256941	0.999821	Cdc42bpa
6.27592	0.393998	0.834713	0.472016	0.636915	0.999821	Coq8a
82.7906	-0.214136	0.224413	-0.954203	0.339981	0.999821	Parp1
6.23257	0.677853	0.801344	0.845894	0.397612	0.999821	Lin9
314.587	-0.215324	0.126913	-1.69663	0.0897667	0.999821	H3f3a
34.0757	-0.16266	0.345176	-0.471238	0.63747	0.999821	Sde2
6.32901	-0.78966	0.776683	-1.01671	0.309292	0.999821	Pycr2
23.4715	-0.219709	0.415364	-0.528955	0.596836	0.999821	Nvl
27.198	-0.289779	0.415061	-0.69816	0.485077	0.999821	Cnih4
34.7345	-0.115174	0.34408	-0.334729	0.73783	0.999821	Wdr26
11.3888	0.927273	0.653652	1.4186	0.156014	0.999821	Dnah14
19.0536	0.157441	0.480874	0.327406	0.743361	0.999821	Lbr
83.8151	0.274171	0.230364	1.19016	0.233982	0.999821	Enah
47.3123	-0.160105	0.292733	-0.546933	0.584424	0.999821	Srp9
5.85618	-0.478061	0.842594	-0.567368	0.570464	0.999821	Degs1
20.4298	0.0441326	0.458983	0.0961531	0.923399	0.999821	Fbxo28
13.1088	-0.146155	0.572997	-0.255071	0.798668	0.999821	Trp53bp2
3.47001	-0.522317	1.05944	-0.493012	0.622004	0.999821	Susd4
12.3764	0.808944	0.609865	1.32643	0.184697	0.999821	Disp1
6.30464	-0.510543	0.799918	-0.638244	0.523315	0.999821	Brox
8.14107	0.329417	0.712115	0.46259	0.643658	0.999821	Aida
18.9922	0.0850632	0.482714	0.176219	0.860122	0.999821	Mia3
8.91445	0.0529054	0.672913	0.0786215	0.937334	0.999821	Taf1a
7.08163	1.02727	0.816361	1.25836	0.208263	0.999821	2025-03-02
3.55175	-0.916521	1.03715	-0.88369	0.376864	0.999821	Mark1
13.9588	-0.0355628	0.53511	-0.0664588	0.947013	0.999821	Rab3gap2
15.9417	0.739032	0.529279	1.3963	0.162624	0.999821	Iars2
17.1888	0.574564	0.502457	1.14351	0.252827	0.999821	Rrp15
5.196	0.968615	0.950028	1.01956	0.307935	0.999821	Spata17
3.42154	0.91674	1.31221	0.698622	0.484788	0.999821	1700007P06Rik
13.4977	-0.565713	0.555548	-1.0183	0.308537	0.999821	Gpatch2
6.2292	-0.157984	0.789104	-0.200206	0.841319	0.999821	Kctd3
4.86237	0.490463	0.94244	0.520419	0.602772	0.999821	Kcnk2
4.02189	0.518554	1.01168	0.512568	0.608254	0.999821	Ptpn14
15.8008	0.131571	0.504568	0.260759	0.794278	0.999821	Smyd2
4.38372	0.646923	0.996531	0.649175	0.516225	0.999821	Rps6kc1
29.1279	-0.227133	0.381649	-0.595137	0.551752	0.999821	Angel2
2.27513	-0.0201803	1.37453	-0.0146816	0.988286	0.999821	Vash2
2.46409	1.39287	1.32838	1.04855	0.294385	0.999821	Tatdn3
5.64858	-0.595178	0.857039	-0.694459	0.487395	0.999821	Nsl1
3.14782	-0.0519684	1.10617	-0.0469805	0.962529	0.999821	Batf3
3.14012	-0.605173	1.12346	-0.538667	0.590117	0.999821	Pacc1
8.55186	0.326121	0.695163	0.469129	0.638977	0.999821	Ppp2r5a
17.3345	-0.028054	0.480866	-0.0583405	0.953477	0.999821	Dtl
16.9274	-0.469774	0.486333	-0.965951	0.334069	0.999821	Ints7
19.8176	0.409554	0.47272	0.866377	0.386283	0.999821	Lpgat1
13.1968	0.828079	0.568663	1.45618	0.145342	0.999821	Nek2
4.66647	0.761884	0.931736	0.817703	0.413527	0.999821	Slc30a1
2.74254	2.34065	1.41586	1.65317	0.098297	0.999821	Gm26670
4.92637	-0.58056	0.950927	-0.610519	0.541518	0.999821	Rcor3
6.0061	0.667656	0.823154	0.811095	0.417311	0.999821	Sertad4
19.6692	0.45103	0.483223	0.933379	0.350624	0.999821	Syt14
6.15226	0.178792	0.803791	0.222436	0.823975	0.999821	Utp25
2.69602	-0.432858	1.29952	-0.333091	0.739066	0.999821	A130010J15Rik
4.27385	0.476505	0.993196	0.47977	0.631391	0.999821	Cr1l
9.14941	0.398902	0.67993	0.586681	0.557418	0.999821	Fam171a1
123.291	0.0158385	0.20736	0.0763819	0.939115	0.999821	Nmt2
6.28363	0.934874	0.839427	1.1137	0.265406	0.999821	Rpp38
3.85147	-0.033149	1.13451	-0.0292187	0.97669	0.999821	Dclre1c
31.2482	-0.111481	0.369114	-0.302023	0.762634	0.999821	Suv39h2
35.8764	0.0203654	0.332904	0.0611749	0.95122	0.999821	Hspa14
9.55684	-0.173264	0.646255	-0.268105	0.788618	0.999821	Fam107b
10.0765	-0.441928	0.655061	-0.674636	0.499907	0.999821	Prpf18
4.40368	0.725011	0.989551	0.732667	0.463762	0.999821	Bend7
4.09431	-0.698895	0.968201	-0.721849	0.470387	0.999821	Mcm10
5.63528	0.103545	0.921383	0.11238	0.910522	0.999821	Optn
68.356	-0.327353	0.250337	-1.30765	0.190991	0.999821	Camk1d
13.6691	-0.717407	0.56646	-1.26648	0.205343	0.999821	Cdc123
16.1708	-0.16143	0.527669	-0.305929	0.759658	0.999821	Nudt5
12.1602	0.500129	0.578858	0.863991	0.387593	0.999821	Sec61a2
2.15416	0.911605	1.37983	0.660664	0.508828	0.999821	Dhtkd1
42.5907	0.328226	0.331993	0.988655	0.322832	0.999821	Upf2
6.01857	0.020229	0.815437	0.0248075	0.980209	0.999821	Proser2
7.07156	0.278606	0.750678	0.371139	0.710534	0.999821	Usp6nl
54.9125	-0.00450689	0.279077	-0.0161493	0.987115	0.999821	Celf2
21.9913	-0.666452	0.423068	-1.57528	0.115191	0.999821	Taf3
94.0764	0.10778	0.218157	0.494047	0.621273	0.999821	Atp5c1
16.1724	-0.051733	0.512634	-0.100916	0.919617	0.999821	Kin
5.87376	0.687945	0.851756	0.807679	0.419276	0.999821	Gm13261
21.5757	-0.154152	0.431993	-0.356839	0.721212	0.999821	Sfmbt2
8.1667	-0.271949	0.744039	-0.365504	0.714736	0.999821	Prkcq
35.2547	-0.412058	0.346504	-1.18919	0.234367	0.999821	Rbm17
5.89298	0.259113	0.826478	0.313515	0.753889	0.999821	Fbh1
3.20273	0.379368	1.10059	0.344696	0.730323	0.999821	Ankrd16
5.36229	0.133475	0.872485	0.152983	0.878412	0.999821	Mindy3
6.25705	0.280378	0.821191	0.341429	0.732781	0.999821	Rsu1
4.27019	-0.522827	1.17163	-0.44624	0.655424	0.999821	Trdmt1
7.31706	-0.0231245	0.72827	-0.0317527	0.974669	0.999821	Stam
4.25378	1.68844	1.06175	1.59024	0.111781	0.999821	Cacnb2
7.82131	0.324073	0.717268	0.451817	0.651401	0.999821	Nsun6
5.90179	0.891407	0.893776	0.997349	0.318595	0.999821	Arl5b
4.4233	-0.08369	0.998656	-0.0838026	0.933213	0.999821	Plxdc2
58.5623	-0.274356	0.267379	-1.02609	0.304848	0.999821	Mllt10
51.4928	-0.164292	0.291318	-0.56396	0.572781	0.999821	Dnajc1
13.6305	-0.0413915	0.550192	-0.0752311	0.940031	0.999821	Commd3
15.588	-0.448392	0.524211	-0.855366	0.392349	0.999821	Bmi1
5.75966	1.20255	1.04544	1.15028	0.25003	0.999821	Spag6
2.95299	0.00475817	1.17543	0.00404803	0.99677	0.999821	Pip4k2a
5.03377	0.831532	0.934106	0.89019	0.373364	0.999821	Armc3
3.65075	1.80412	1.19947	1.5041	0.132555	0.999821	4921504E06Rik
2.15128	2.37426	1.57649	1.50605	0.132055	0.999821	Etl4
14.7607	-0.296429	0.540683	-0.54825	0.58352	0.999821	Arhgap21
4.70104	-0.00535884	0.984216	-0.00544478	0.995656	0.999821	Thnsl1
9.5886	-0.837305	0.633164	-1.32241	0.18603	0.999821	Pdss1
32.6313	-0.0349265	0.356347	-0.0980126	0.921922	0.999821	Abi1
15.4911	-0.162564	0.496981	-0.327102	0.743591	0.999821	Acbd5
14.5539	0.447812	0.57116	0.784039	0.433017	0.999821	Mastl
32.6357	0.241368	0.374899	0.643821	0.519691	0.999821	Yme1l1
12.1031	-0.0163983	0.594476	-0.0275845	0.977994	0.999821	Spopl
8.24702	0.651941	0.734602	0.887475	0.374823	0.999821	Cacna1b
60.6676	-0.224931	0.294218	-0.764503	0.444567	0.999821	Ehmt1
6.49288	-0.0774624	0.826242	-0.0937527	0.925306	0.999821	Arrdc1
44.2678	-0.415835	0.300007	-1.38608	0.165721	0.999821	Zmynd19
21.8802	-0.0331632	0.425528	-0.0779343	0.93788	0.999821	Mrpl41
6.73679	0.434826	0.795037	0.546925	0.58443	0.999821	Pnpla7
5.133	-0.342471	0.896286	-0.382101	0.702387	0.999821	Nsmf
7.83374	-0.991247	0.727181	-1.36314	0.17284	0.999821	Nrarp
14.8285	0.0827422	0.521641	0.158619	0.873969	0.999821	Nelfb
5.33416	-1.3561	0.890728	-1.52246	0.127893	0.999821	Fam166a
345.151	-0.072503	0.132811	-0.545912	0.585127	0.999821	Tubb4b
2.73256	0.742072	1.22358	0.606476	0.544199	0.999821	Rnf208
8.45633	0.560706	0.70925	0.790562	0.4292	0.999821	Ndor1
2.87015	0.364268	1.28933	0.282526	0.777541	0.999821	Tmem203
9.4526	0.577922	0.679998	0.849888	0.395387	0.999821	Tprn
40.7068	0.163595	0.323501	0.505701	0.613066	0.999821	Ssna1
15.5066	-0.348317	0.50463	-0.690242	0.490042	0.999821	Anapc2
2.54291	-1.19598	1.24335	-0.961908	0.336096	0.999821	Grin1
10.7732	-0.38804	0.670295	-0.578909	0.56265	0.999821	Man1b1
2.64515	-0.849868	1.19137	-0.713352	0.475628	0.999821	Dpp7
4.60539	1.08885	0.970209	1.12229	0.261741	0.999821	Uap1l1
2.22028	0.409064	1.34418	0.304322	0.760883	0.999821	Sapcd2
3.2678	0.345704	1.18487	0.291765	0.770466	0.999821	Npdc1
3.38713	-0.180871	1.05729	-0.17107	0.864169	0.999821	Abca2
2.76219	0.778973	1.31741	0.591292	0.554325	0.999821	Paxx
2.21926	1.724	1.52493	1.13054	0.258249	0.999821	C8g
4.03685	1.12744	1.02816	1.09656	0.272836	0.999821	Fbxw5
5.04507	0.783712	0.939879	0.833843	0.404369	0.999821	Traf2
86.8338	0.205534	0.229283	0.896418	0.37003	0.999821	Edf1
18.2234	-0.0973501	0.468247	-0.207903	0.835304	0.999821	Rabl6
4.97324	1.20878	1.00347	1.2046	0.228358	0.999821	Ccdc183
7.65505	0.234452	0.73755	0.31788	0.750576	0.999821	Tmem141
7.26576	-0.141535	0.737613	-0.191883	0.847834	0.999821	Bmyc
32.9365	0.363789	0.35768	1.01708	0.309116	0.999821	Sohlh1
33.4219	0.239342	0.360427	0.664052	0.506657	0.999821	Camsap1
33.4694	-0.0682487	0.353092	-0.193289	0.846733	0.999821	Ubac1
3.15544	-0.0508608	1.16333	-0.04372	0.965128	0.999821	Tmem250-ps
5.19484	-0.328526	0.85246	-0.385386	0.699951	0.999821	Qsox2
3.32376	0.459836	1.13339	0.405717	0.684951	0.999821	Gpsm1
13.0715	0.861811	0.581646	1.48168	0.138426	0.999821	Dnlz
5.37874	-0.759504	0.846349	-0.897388	0.369512	0.999821	Snapc4
18.0306	-0.27904	0.472972	-0.589972	0.55521	0.999821	Entr1
15.1952	0.7771	0.527828	1.47226	0.140951	0.999821	Pmpca
5.09437	-0.351935	0.914481	-0.384847	0.700351	0.999821	Sec16a
13.2393	0.443402	0.566259	0.783038	0.433605	0.999821	Egfl7
2.44482	-1.7827	1.35493	-1.31572	0.188269	0.999821	Agpat2
11.6151	0.406232	0.592697	0.685396	0.493094	0.999821	Dipk1b
11.2595	0.528499	0.606827	0.870922	0.383797	0.999821	Surf6
7.73008	0.128388	0.721872	0.177854	0.858838	0.999821	Med22
5.32406	0.214952	0.869179	0.247304	0.804673	0.999821	Surf1
3.74356	-0.104623	1.07237	-0.0975629	0.922279	0.999821	Surf2
16.6949	0.421244	0.533914	0.788974	0.430127	0.999821	Surf4
9.92348	-0.783389	0.626782	-1.24986	0.211351	0.999821	Rexo4
4.1687	-0.667766	0.955612	-0.698784	0.484687	0.999821	Cacfd1
4.47526	0.102494	0.935595	0.109549	0.912767	0.999821	Vav2
55.4382	-0.153682	0.282291	-0.544411	0.586159	0.999821	Brd3
30.0116	-0.0203206	0.374549	-0.0542534	0.956733	0.999821	Wdr5
4.11227	-0.414056	1.03767	-0.399024	0.689875	0.999821	Rxra
3.37273	-0.335153	1.1818	-0.283596	0.77672	0.999821	Col5a1
2.75683	-0.87228	1.27364	-0.68487	0.493426	0.999821	Ppp1r26
4.49316	-0.375536	0.933107	-0.402458	0.687347	0.999821	Mrps2
16.157	0.0532368	0.535316	0.0994492	0.920782	0.999821	Ralgds
5.04727	0.712486	0.941318	0.756903	0.449108	0.999821	Gtf3c5
2.3785	-0.271985	1.39616	-0.19481	0.845542	0.999821	Tsc1
15.5795	-0.564639	0.631257	-0.894468	0.371072	0.999821	Spaca9
7.21098	0.687048	0.8297	0.828068	0.407632	0.999821	Ak8
4.38252	0.492243	0.973471	0.505657	0.613097	0.999821	Gtf3c4
14.4785	0.513417	0.582237	0.881801	0.377884	0.999821	Ddx31
9.62121	-0.13974	0.647682	-0.215755	0.829179	0.999821	Cfap77
10.015	-0.308401	0.632514	-0.48758	0.625848	0.999821	Ttf1
42.3825	0.123472	0.317209	0.389244	0.697095	0.999821	Setx
9.44976	-0.242261	0.640791	-0.378065	0.705382	0.999821	Med27
13.3356	-0.381392	0.56997	-0.669145	0.503403	0.999821	Rapgef1
9.5045	0.605317	0.715689	0.845782	0.397674	0.999821	Trub2
6.28088	0.746835	0.835775	0.893584	0.371545	0.999821	Coq4
4.06237	-0.417288	0.980022	-0.425795	0.670258	0.999821	Slc27a4
13.3811	-0.0404657	0.551618	-0.0733583	0.941521	0.999821	Urm1
21.8059	0.122019	0.43329	0.28161	0.778243	0.999821	Gle1
56.5991	0.16356	0.270931	0.603697	0.546045	0.999821	Sptan1
4.76734	1.11391	0.961301	1.15875	0.246557	0.999821	Wdr34
52.9415	0.168576	0.292945	0.575453	0.564985	0.999821	Set
8.12121	-0.204116	0.711461	-0.286896	0.774192	0.999821	Zdhhc12
6.92669	-0.342582	0.766518	-0.446933	0.654924	0.999821	Zer1
4.02365	0.25251	0.993901	0.25406	0.799449	0.999821	Tbc1d13
9.85682	-0.0460812	0.671108	-0.0686642	0.945257	0.999821	Endog
8.19357	0.186613	0.785269	0.237642	0.812158	0.999821	Spout1
7.01231	0.65148	0.843523	0.772332	0.439918	0.999821	Lrrc8a
17.1456	0.116903	0.497537	0.234964	0.814237	0.999821	Nup188
18.8936	0.137041	0.461713	0.296811	0.766611	0.999821	Sh3glb2
15.7576	0.493788	0.519243	0.950976	0.341617	0.999821	Ptpa
9.13732	-0.469356	0.647264	-0.725138	0.468367	0.999821	Ier5l
7.46903	0.353359	0.758382	0.465938	0.64126	0.999821	Ntmt1
4.01421	-0.252711	1.05615	-0.239275	0.810893	0.999821	Asb6
3.22087	0.0823061	1.10864	0.0742408	0.940819	0.999821	Prrx2
4.88857	0.771445	0.910293	0.847469	0.396734	0.999821	Tor1b
12.8438	0.988784	0.583244	1.69532	0.090015	0.999821	Tor1a
20.9507	-0.162376	0.467432	-0.347379	0.728307	0.999821	BC005624
4.63035	0.375145	0.920354	0.407609	0.683561	0.999821	Usp20
7.16543	0.816671	0.772571	1.05708	0.290474	0.999821	Fnbp1
2.41106	1.95909	1.44279	1.35785	0.174512	0.999821	D330023K18Rik
8.61932	0.466205	0.694029	0.671738	0.501751	0.999821	Gpr107
2.57126	-0.668485	1.28985	-0.518264	0.604274	0.999821	Ass1
8.15886	-0.0649452	0.713998	-0.0909599	0.927524	0.999821	Fubp3
5.63162	0.730706	0.875242	0.834861	0.403796	0.999821	Exosc2
13.6234	-0.0757314	0.546956	-0.13846	0.889877	0.999821	Abl1
2.31214	0.203638	1.30102	0.156522	0.875622	0.999821	Fibcd1
2.32338	-0.41566	1.3971	-0.297517	0.766072	0.999821	Aif1l
24.5832	0.108258	0.414112	0.261421	0.793768	0.999821	Nup214
2.73121	1.539	1.31763	1.16801	0.242804	0.999821	Fam78a
14.7035	-0.0124974	0.534485	-0.0233821	0.981346	0.999821	Prrc2b
5.09661	0.00912104	0.882502	0.0103354	0.991754	0.999821	Pomt1
4.35404	0.397115	1.01156	0.392575	0.694633	0.999821	Uck1
100.368	-0.147234	0.217191	-0.6779	0.497835	0.999821	Swi5
7.06514	-0.070982	0.74308	-0.0955241	0.923899	0.999821	Golga2
2.29906	0.0879234	1.3125	0.0669893	0.94659	0.999821	Dnm1
10.3004	-0.179405	0.6315	-0.284093	0.776339	0.999821	Ciz1
55.1595	-0.323598	0.27475	-1.17779	0.238879	0.999821	1110008P14Rik
8.46309	0.20964	0.6899	0.30387	0.761227	0.999821	Ptges2
7.97438	0.482266	0.725291	0.664927	0.506097	0.999821	Slc25a25
3.47595	-0.789434	1.06941	-0.738199	0.460393	0.999821	Fam102a
9.47309	-0.0236873	0.647135	-0.0366033	0.970801	0.999821	Dpm2
3.04985	0.93534	1.35851	0.688507	0.491134	0.999821	Ak1
12.333	0.326661	0.568474	0.574629	0.565542	0.999821	Fpgs
25.0696	0.423533	0.40959	1.03404	0.301117	0.999821	Cdk9
3.07839	-0.59312	1.1185	-0.530283	0.595916	0.999821	Sh2d3c
15.083	-0.339266	0.522818	-0.648919	0.516391	0.999821	Tor2a
2.64575	0.572928	1.24254	0.461095	0.64473	0.999821	Cfap157
7.19591	0.435901	0.764424	0.570234	0.568519	0.999821	Stxbp1
6.30639	0.897322	0.824475	1.08835	0.276439	0.999821	Lrsam1
2.20791	0.447263	1.33935	0.333942	0.738424	0.999821	Slc2a8
9.78258	-0.257664	0.642614	-0.400962	0.688448	0.999821	Garnl3
14.5078	-0.0761794	0.527906	-0.144305	0.88526	0.999821	Ralgps1
2.81338	-0.0323154	1.16724	-0.0276853	0.977913	0.999821	Zbtb34
10.5973	0.164636	0.621915	0.264725	0.791221	0.999821	Zbtb43
5.71682	-0.369597	0.870574	-0.424544	0.671169	0.999821	Mvb12b
5.22032	-0.453965	0.86328	-0.52586	0.598985	0.999821	Pbx3
37.4666	-0.00402407	0.331791	-0.0121283	0.990323	0.999821	Mapkap1
9.33916	0.583297	0.704964	0.827413	0.408003	0.999821	Gapvd1
90.6843	-0.326712	0.216258	-1.51075	0.130852	0.999821	Hspa5
10.4233	0.130028	0.715625	0.181698	0.85582	0.999821	Rabepk
34.7112	-0.110622	0.345933	-0.31978	0.749135	0.999821	Fbxw2
36.1027	-0.27706	0.340432	-0.813849	0.415732	0.999821	Psmd5
36.7574	-0.213992	0.343991	-0.622086	0.533885	0.999821	Cntrl
31.1166	-0.0384485	0.387274	-0.09928	0.920916	0.999821	Dab2ip
42.8886	0.0885176	0.316741	0.279464	0.779889	0.999821	Ndufa8
12.9718	-0.197298	0.557762	-0.353732	0.72354	0.999821	Rbm18
10.8214	0.0538832	0.604617	0.0891196	0.928987	0.999821	Mrrf
2.75321	0.462047	1.19644	0.386184	0.69936	0.999821	Pdcl
22.7374	-0.205306	0.423047	-0.485302	0.627462	0.999821	Rc3h2
5.04196	-0.127494	0.904367	-0.140976	0.887889	0.999821	Zbtb6
34.1764	-0.303795	0.343052	-0.885567	0.375851	0.999821	Rabgap1
106.54	-0.167475	0.20042	-0.835617	0.40337	0.999821	Strbp
35.9269	-0.504964	0.345811	-1.46023	0.144227	0.999821	Dennd1a
3.44571	0.159226	1.08942	0.146158	0.883797	0.999821	Lhx2
4.79297	0.440523	0.918311	0.47971	0.631434	0.999821	Nek6
77.9967	-0.228161	0.230475	-0.989959	0.322194	0.999821	Psmb7
52.023	-0.0748239	0.286743	-0.260944	0.794136	0.999821	Nr6a1
2.5752	0.582453	1.2588	0.462705	0.643576	0.999821	Nr6a1os
2.14764	-0.334915	1.41149	-0.237277	0.812442	0.999821	Wdr38
50.0969	0.255144	0.305645	0.834772	0.403846	0.999821	Arpc5l
10.394	-0.291138	0.612994	-0.474944	0.634827	0.999821	Golga1
25.4983	-0.31963	0.39354	-0.812192	0.416682	0.999821	Scai
20.8644	0.0879085	0.444561	0.197742	0.843247	0.999821	Ppp6c
2.98391	0.849419	1.24176	0.684045	0.493947	0.999821	Lrp1b
50.1983	-0.21423	0.28774	-0.744527	0.456558	0.999821	Gtdc1
10.332	-0.236805	0.635794	-0.372456	0.709553	0.999821	Acvr2a
16.4229	0.615157	0.514665	1.19526	0.231987	0.999821	Orc4
26.7728	0.0939219	0.421664	0.222741	0.823737	0.999821	Mbd5
9.03095	0.319322	0.677455	0.471354	0.637388	0.999821	Epc2
6.73934	0.870463	0.805002	1.08132	0.279556	0.999821	Kif5c
2.18242	0.612903	1.36951	0.447535	0.654489	0.999821	Lypd6
17.9367	0.253079	0.484251	0.522621	0.601238	0.999821	Mmadhc
67.3264	0.0209539	0.248648	0.0842712	0.932841	0.999821	Rif1
7.75541	0.0475515	0.758241	0.0627129	0.949995	0.999821	Neb
15.7433	-0.188124	0.517059	-0.363836	0.715981	0.999821	Arl5a
2.3546	-0.147063	1.33551	-0.110118	0.912316	0.999821	A430018G15Rik
2.95926	0.591099	1.18123	0.500408	0.616788	0.999821	Cacnb4
26.8688	-0.094711	0.39695	-0.238597	0.811418	0.999821	Stam2
11.6199	0.642164	0.642967	0.998751	0.317915	0.999821	Fmnl2
45.8393	-0.253184	0.306627	-0.825705	0.408972	0.999821	Prpf40a
15.9583	0.195095	0.52118	0.374333	0.708157	0.999821	Arl6ip6
6.71878	-0.215957	0.821501	-0.262881	0.792642	0.999821	Gpd2
2.33225	1.71895	1.39332	1.23371	0.217311	0.999821	Ccdc148
9.67504	-0.679606	0.659992	-1.02972	0.303142	0.999821	Pkp4
9.32834	0.503609	0.677593	0.743232	0.457341	0.999821	Tanc1
9.0723	-0.33996	0.660684	-0.514559	0.606862	0.999821	Wdsub1
30.7706	0.193306	0.365874	0.528342	0.597262	0.999821	Baz2b
29.798	-0.258969	0.379224	-0.682891	0.494676	0.999821	2025-03-07
4.1943	-0.041548	0.975172	-0.0426058	0.966016	0.999821	Ly75
11.7898	0.344083	0.61276	0.56153	0.574436	0.999821	Rbms1
5.98048	-0.702856	0.832815	-0.843951	0.398697	0.999821	Tank
36.2138	-0.175087	0.357496	-0.48976	0.624304	0.999821	Psmd14
4.65622	0.298807	0.962605	0.310415	0.756245	0.999821	Gca
9.10406	0.357023	0.687197	0.519535	0.603388	0.999821	Cobll1
10.6868	0.408462	0.640318	0.637904	0.523536	0.999821	Galnt3
16.7915	0.202614	0.488665	0.414627	0.678415	0.999821	Ttc21b
20.7284	0.193232	0.458564	0.421385	0.673474	0.999821	B3galt1
3.70563	0.916188	1.1164	0.820663	0.411838	0.999821	4933409G03Rik
4.43343	0.00269186	1.0017	0.0026873	0.997856	0.999821	4932414N04Rik
19.8192	-0.0205921	0.447513	-0.0460146	0.963299	0.999821	Cers6
25.9928	0.516927	0.414952	1.24575	0.212856	0.999821	Spc25
4.54684	0.40916	1.13894	0.359246	0.719411	0.999821	Bbs5
120.128	-0.339369	0.196255	-1.72922	0.0837692	0.999821	Ppig
13.3195	0.862355	0.580638	1.48518	0.137495	0.999821	Phospho2
5.19415	-0.0292295	0.892217	-0.0327605	0.973866	0.999821	Klhl23
156.593	-0.190282	0.167823	-1.13383	0.256868	0.999821	Ssb
8.29578	0.983567	0.743434	1.323	0.185834	0.999821	Mettl5
29.433	0.341556	0.380962	0.89656	0.369954	0.999821	Ubr3
2.63083	1.13337	1.27614	0.888124	0.374474	0.999821	Gad1os
12.8743	0.991542	0.592871	1.67244	0.0944372	0.999821	Gorasp2
32.092	0.124805	0.364484	0.342415	0.732039	0.999821	Tlk1
5.79575	0.0103292	0.836205	0.0123524	0.990144	0.999821	Mettl8
11.4324	0.283224	0.623613	0.454166	0.649709	0.999821	Dcaf17
29.3255	0.0638674	0.40399	0.158091	0.874385	0.999821	Dync1i2
68.7711	0.205604	0.254118	0.80909	0.418463	0.999821	Hat1
11.3473	-0.0680611	0.58888	-0.115577	0.907988	0.999821	Metap1d
7.66076	-0.020783	0.729653	-0.0284834	0.977277	0.999821	Itga6
7.21835	0.191073	0.744205	0.256747	0.797374	0.999821	Pdk1
2.20521	1.04468	1.48637	0.702843	0.482153	0.999821	Rapgef4
4.34495	-0.55265	0.940355	-0.587704	0.556731	0.999821	Map3k20
36.4774	0.0780604	0.335101	0.232946	0.815803	0.999821	Cdca7
19.6954	-0.180166	0.457729	-0.393608	0.69387	0.999821	Sp3
10.3648	-0.30991	0.651591	-0.475621	0.634345	0.999821	Sp3os
51.0814	-0.0217228	0.280172	-0.077534	0.938199	0.999821	Ola1
47.3017	0.296612	0.744033	0.398654	0.690148	0.999821	Cir1
6.71183	-1.00587	0.762419	-1.31931	0.187066	0.999821	Scrn3
30.5161	-0.045723	0.367108	-0.124549	0.90088	0.999821	Chn1
30.646	-0.301197	0.38394	-0.784491	0.432752	0.999821	Atf2
49.2884	-0.0772905	0.302655	-0.255375	0.798434	0.999821	Atp5g3
18.7471	-0.457022	0.488981	-0.93464	0.349974	0.999821	Lnpk
2.88475	2.47731	1.43648	1.72457	0.0846052	0.999821	Hoxd8
36.7725	-0.217036	0.33922	-0.63981	0.522296	0.999821	Mtx2
18.4657	0.14176	0.539617	0.262705	0.792778	0.999821	Nfe2l2
27.7108	-0.0816325	0.387156	-0.210852	0.833003	0.999821	Agps
11.1493	-0.117914	0.629682	-0.18726	0.851457	0.999821	Cyct
4.50096	0.0326264	0.91676	0.0355888	0.97161	0.999821	Rbm45
13.0295	-0.028851	0.570994	-0.0505276	0.959702	0.999821	Plekha3
7.3184	0.677654	0.750513	0.902921	0.366568	0.999821	Ccdc141
11.4668	-0.137609	0.595884	-0.230933	0.817367	0.999821	Sestd1
58.8941	0.0205782	0.284211	0.0724048	0.94228	0.999821	Zfp385b
7.49318	-0.1266	0.733525	-0.172591	0.862973	0.999821	Cwc22
52.7504	0.0578722	0.288008	0.200939	0.840746	0.999821	Ube2e3
5.79036	0.637771	0.846428	0.753485	0.451158	0.999821	Itprid2
5.83575	1.30759	0.915268	1.42864	0.153107	0.999821	Pde1a
14.451	0.250607	0.548909	0.456555	0.647991	0.999821	Dnajc10
7.51488	0.124308	0.733695	0.169428	0.86546	0.999821	Nckap1
2.27725	0.217384	1.40124	0.155137	0.876713	0.999821	Dusp19
12.3445	0.124651	0.580182	0.214848	0.829886	0.999821	Nup35
85.0126	-0.123187	0.242789	-0.507383	0.611886	0.999821	Zc3h15
2.36213	-0.883937	1.29497	-0.682594	0.494864	0.999821	Itgav
3.46616	-0.185277	1.06141	-0.174557	0.861428	0.999821	Fam171b
7.50865	-0.217064	0.723633	-0.299964	0.764205	0.999821	Ctnnd1
7.75388	-0.383372	0.700532	-0.547258	0.584201	0.999821	Btbd18
97.3005	-0.0248096	0.215934	-0.114895	0.908529	0.999821	Selenoh
3.71535	-0.00339225	1.03365	-0.00328181	0.997382	0.999821	Tmx2
35.8831	-0.545468	0.351494	-1.55186	0.120696	0.999821	Med19
8.91646	0.837976	0.715022	1.17196	0.241214	0.999821	Zdhhc5
7.7488	0.32055	0.71362	0.449188	0.653296	0.999821	Clp1
7.01509	0.240672	0.754054	0.31917	0.749597	0.999821	Timm10
39.3601	-0.167798	0.356338	-0.470896	0.637715	0.999821	Ssrp1
5.10763	-0.0770914	0.888498	-0.0867661	0.930857	0.999821	Tnks1bp1
8.82764	-0.274795	0.704246	-0.390197	0.696391	0.999821	Ptprj
18.5815	-0.512761	0.470955	-1.08877	0.276255	0.999821	Nup160
13.2074	-0.252125	0.561656	-0.448896	0.653507	0.999821	Fnbp4
33.4745	0.332678	0.382465	0.869825	0.384396	0.999821	Mtch2
33.7948	-0.0311801	0.345562	-0.09023	0.928104	0.999821	Ndufs3
5.29711	-0.301544	0.896085	-0.336512	0.736485	0.999821	Kbtbd4
13.7992	-0.0166549	0.531916	-0.0313111	0.975021	0.999821	Ptpmt1
45.1299	-0.130314	0.299137	-0.435634	0.663103	0.999821	Celf1
5.01435	1.42565	0.955475	1.49209	0.135676	0.999821	Rapsn
81.7333	0.455982	0.277716	1.6419	0.100611	0.999821	Psmc3
4.09691	-0.0361715	0.962573	-0.037578	0.970024	0.999821	Madd
2.42009	-0.761109	1.32427	-0.574739	0.565468	0.999821	Acp2
16.0516	-0.391526	0.604179	-0.64803	0.516965	0.999821	Ddb2
2.86061	-0.526709	1.19442	-0.440975	0.659231	0.999821	Pacsin3
7.47035	0.297373	0.735893	0.404098	0.686141	0.999821	Arfgap2
17.3068	0.389177	0.491122	0.792424	0.428113	0.999821	1110051M20Rik
45.8804	0.0224835	0.302981	0.0742074	0.940845	0.999821	Ckap5
2.95816	0.668156	1.16569	0.573184	0.56652	0.999821	Zfp408
8.45093	0.18348	0.690172	0.265847	0.790357	0.999821	Arhgap1
9.16065	-0.026916	0.647525	-0.0415675	0.966843	0.999821	Atg13
24.0476	-0.130433	0.440464	-0.296125	0.767134	0.999821	Ambra1
7.81522	-0.0776069	0.714469	-0.108622	0.913502	0.999821	Dgkz
21.3503	-0.636516	0.435024	-1.46318	0.143419	0.999821	Phf21a
2.70199	0.841113	1.28453	0.654803	0.512594	0.999821	Large2
9.05186	-0.140195	0.726873	-0.192874	0.847057	0.999821	Pex16
3.07439	0.465374	1.18444	0.392906	0.694389	0.999821	Mapk8ip1
6.91566	-1.20046	0.795736	-1.50862	0.131396	0.999821	Cry2
4.8224	0.785159	0.94173	0.833741	0.404427	0.999821	Prdm11
2.25254	0.770139	1.45458	0.529456	0.596489	0.999821	Trp53i11
15.6333	-0.297922	0.506506	-0.58819	0.556404	0.999821	Ext2
10.5071	-0.330635	0.625972	-0.528194	0.597365	0.999821	Alkbh3
12.0781	-0.191094	0.584882	-0.326723	0.743878	0.999821	Hsd17b12
2.78338	0.989883	1.25303	0.789992	0.429532	0.999821	Mir670hg
10.755	-0.240157	0.62729	-0.382848	0.701832	0.999821	Ttc17
2.49625	-1.95293	1.38034	-1.41482	0.157121	0.999821	2810002D19Rik
31.1854	-0.172643	0.354229	-0.487376	0.625992	0.999821	Api5
12.1207	0.0621969	0.583994	0.106503	0.915184	0.999821	B230118H07Rik
3.37324	-0.740273	1.10541	-0.669685	0.503059	0.999821	Traf6
6.82418	0.0528608	0.766527	0.0689614	0.94502	0.999821	Commd9
13.9507	0.320478	0.530448	0.604165	0.545734	0.999821	Ldlrad3
33.6853	-0.393971	0.36693	-1.0737	0.282959	0.999821	Trim44
3.80779	0.449403	1.0478	0.428901	0.667995	0.999821	Fjx1
15.1976	0.149404	0.524216	0.285005	0.77564	0.999821	Pdhx
25.3409	-0.18366	0.401531	-0.457398	0.647385	0.999821	Apip
5.8771	-1.19813	0.820485	-1.46027	0.144215	0.999821	Cat
11.6791	-0.378999	0.578598	-0.655031	0.512448	0.999821	Abtb2
11.9678	0.445967	0.587774	0.758739	0.448009	0.999821	Nat10
55.3703	0.0887841	0.283649	0.313007	0.754276	0.999821	Caprin1
2.55869	1.1191	1.30924	0.854769	0.392679	0.999821	4931422A03Rik
8.29231	-0.0753167	0.716906	-0.105058	0.91633	0.999821	Fbxo3
9.73855	0.973422	0.692304	1.40606	0.159706	0.999821	D430041D05Rik
10.6421	0.638078	0.629512	1.01361	0.31077	0.999821	Hipk3
31.6818	-0.228009	0.376028	-0.606363	0.544274	0.999821	Cstf3
2.69755	-0.462611	1.18959	-0.388881	0.697364	0.999821	Tcp11l1
18.1134	0.319623	0.496312	0.643996	0.519578	0.999821	Depdc7
15.2259	0.221281	0.541795	0.408422	0.682964	0.999821	Qser1
14.6022	0.0173669	0.516806	0.0336043	0.973193	0.999821	Ccdc73
63.557	-0.16881	0.280331	-0.602181	0.547053	0.999821	Eif3m
22.3498	-0.637535	0.428655	-1.48729	0.136938	0.999821	Elp4
14.8316	0.387564	0.544098	0.712305	0.476276	0.999821	Immp1l
19.9817	-0.0283903	0.45518	-0.0623716	0.950267	0.999821	Dnajc24
38.8683	-0.121025	0.348084	-0.347688	0.728075	0.999821	Mpped2
7.72402	0.562989	0.727976	0.773361	0.439309	0.999821	Arl14ep
3.20321	0.558965	1.11492	0.501348	0.616126	0.999821	Mettl15
16.6908	0.304064	0.496325	0.612632	0.54012	0.999821	Kif18a
19.0299	0.138381	0.473296	0.292376	0.769999	0.999821	Lin7c
5.45658	0.522912	0.887643	0.589101	0.555793	0.999821	Lgr4
45.1945	-0.535819	0.311759	-1.7187	0.0856698	0.999821	Ccdc34
4.39737	1.66194	1.04435	1.59136	0.11153	0.999821	4930430A15Rik
8.24607	-0.943331	0.697065	-1.35329	0.175963	0.999821	Nutm1
48.4619	0.0798728	0.305158	0.261742	0.79352	0.999821	Nop10
28.7085	0.0281625	0.38614	0.0729334	0.941859	0.999821	Slc12a6
11.8932	0.420121	0.596465	0.704352	0.481213	0.999821	Emc4
11.2736	0.342473	0.628884	0.544573	0.586048	0.999821	Katnbl1
11.4656	-0.665326	0.588325	-1.13088	0.258105	0.999821	Emc7
19.1813	0.291859	0.473255	0.616707	0.537428	0.999821	Aven
3.28098	-0.391923	1.26518	-0.309776	0.756731	0.999821	Ryr3
4.53941	0.78112	0.949757	0.822442	0.410825	0.999821	Fmn1
6.46506	0.871861	0.82331	1.05897	0.289613	0.999821	Arhgap11a
22.6392	0.165798	0.425947	0.389245	0.697095	0.999821	Aqr
9.02244	0.160138	0.660164	0.242573	0.808336	0.999821	Zfp770
16.1617	0.682288	0.515631	1.32321	0.185766	0.999821	Dph6
11.395	0.775015	0.620962	1.24809	0.211999	0.999821	BC052040
9.52777	0.148892	0.643393	0.231417	0.816991	0.999821	Spred1
19.1492	-0.354782	0.447969	-0.791978	0.428374	0.999821	Fam98b
4.90273	-0.109996	0.895416	-0.122844	0.902231	0.999821	Eif2ak4
150.565	-0.1091	0.169366	-0.64417	0.519465	0.999821	Srp14
21.5809	0.156616	0.427046	0.366744	0.71381	0.999821	Bub1b
20.373	-0.371095	0.448696	-0.82705	0.408209	0.999821	Knstrn
4.5884	-0.288128	0.923166	-0.312109	0.754958	0.999821	Ivd
4.4199	-0.019511	0.928616	-0.0210108	0.983237	0.999821	Bahd1
5.36944	-0.250687	0.853839	-0.293599	0.769064	0.999821	Ccdc32
33.9061	0.22091	0.347322	0.636039	0.524751	0.999821	Knl1
26.1968	0.332987	0.393868	0.845428	0.397872	0.999821	Rad51
7.80121	-0.551666	0.71606	-0.770418	0.441052	0.999821	Rmdn3
2.33052	-0.429632	1.31919	-0.325679	0.744667	0.999821	Gchfr
10.5527	-0.410213	0.615456	-0.666519	0.505079	0.999821	Dnajc17
5.88633	0.422257	0.839201	0.503166	0.614848	0.999821	Zfyve19
9.1552	-0.803887	0.68124	-1.18004	0.237986	0.999821	Spint1
2.4586	-1.11116	1.3495	-0.823392	0.410285	0.999821	Vps18
31.525	-0.0666198	0.367594	-0.181232	0.856186	0.999821	Ino80
5.45766	0.0362585	0.856536	0.0423316	0.966234	0.999821	Exd1
7.18593	0.062179	0.737599	0.0842992	0.932819	0.999821	Chp1
42.7659	-0.227046	0.303318	-0.748541	0.454134	0.999821	Oip5os1
4.73504	0.111427	0.92562	0.120381	0.904181	0.999821	Oip5
27.6118	0.328167	0.420311	0.780772	0.434937	0.999821	Nusap1
6.18399	0.102449	0.805934	0.127118	0.898847	0.999821	Ndufaf1
59.0256	0.0524621	0.278205	0.188574	0.850427	0.999821	Rtf1
2.41695	-0.186362	1.40053	-0.133065	0.894142	0.999821	Itpka
6.84979	0.247815	0.808747	0.306418	0.759286	0.999821	Rpap1
4.15248	-0.427249	0.988274	-0.432318	0.66551	0.999821	Tyro3
32.2504	0.108965	0.354726	0.30718	0.758707	0.999821	Mga
5.96192	0.395604	0.853833	0.463327	0.64313	0.999821	Mapkbp1
4.55711	0.982701	1.05423	0.932152	0.351258	0.999821	Jmjd7
17.4129	-0.520431	0.485878	-1.07111	0.284118	0.999821	Ehd4
5.86712	-0.396321	0.802344	-0.493954	0.621339	0.999821	Vps39
11.9075	-0.0390096	0.586183	-0.0665486	0.946941	0.999821	Tmem87a
2.7887	-0.730285	1.16143	-0.628783	0.529491	0.999821	Ganc
19.3544	0.466044	0.482007	0.966882	0.333603	0.999821	Zfp106
9.90596	0.477141	0.744473	0.640912	0.52158	0.999821	Snap23
7.974	-0.216286	0.724615	-0.298484	0.765334	0.999821	Haus2
18.492	0.320867	0.472613	0.678922	0.497188	0.999821	Stard9
4.72838	-0.0372974	0.896828	-0.0415882	0.966827	0.999821	Ttbk2
5.25078	1.74649	1.07165	1.62972	0.103161	0.999821	AV039307
7.08316	-0.314482	0.754489	-0.416815	0.676814	0.999821	Ccndbp1
5.63986	0.188766	0.874922	0.215752	0.829181	0.999821	Adal
2.85632	-0.161242	1.16146	-0.138827	0.889587	0.999821	Zscan29
6.95624	-0.0298387	0.757688	-0.0393813	0.968586	0.999821	Tubgcp4
17.0128	0.638548	0.498256	1.28156	0.199996	0.999821	Trp53bp1
2.78263	0.507901	1.19649	0.424493	0.671206	0.999821	Map1a
2.95333	0.975588	1.26072	0.773834	0.439029	0.999821	Ppip5k1
12.6435	-0.0479381	0.585332	-0.081899	0.934727	0.999821	Catsper2
118.469	-0.20298	0.202924	-1.00028	0.317177	0.999821	Pdia3
13.7291	0.560912	0.553401	1.01357	0.310786	0.999821	Hypk
2.8619	0.453108	1.24095	0.365131	0.715013	0.999821	Mfap1b
5.09732	-0.0132967	0.911468	-0.0145882	0.988361	0.999821	Mfap1a
17.0616	0.472879	0.498973	0.947705	0.34328	0.999821	Wdr76
61.0171	0.101608	0.275683	0.368569	0.712449	0.999821	Frmd5
57.0019	0.133299	0.274583	0.485462	0.627349	0.999821	Casc4
39.8672	-0.313902	0.328869	-0.954489	0.339836	0.999821	Ctdspl2
35.3821	0.35879	0.373385	0.960911	0.336597	0.999821	Eif3j1
8.3458	-0.0628279	0.699334	-0.0898396	0.928415	0.999821	Spg11
2.27734	1.19583	1.37927	0.867004	0.38594	0.999821	B2m
6.05687	0.83561	0.881465	0.947979	0.34314	0.999821	Trim69
4.16991	-0.571348	1.00239	-0.569984	0.568689	0.999821	Terb2
4.26057	0.81955	0.97756	0.838363	0.401827	0.999821	Shf
9.96916	-0.771673	0.693527	-1.11268	0.265846	0.999821	Slc30a4
7.44091	-0.303324	0.765127	-0.396437	0.691783	0.999821	Bloc1s6
7.92533	1.19993	0.764319	1.56993	0.116432	0.999821	Sqor
7.41067	0.365023	0.751774	0.485549	0.627287	0.999821	Sema6d
5.66223	-0.463828	0.870718	-0.532695	0.594244	0.999821	Slc24a5
26.2378	0.322108	0.415564	0.77511	0.438275	0.999821	Myef2
67.2635	-0.365664	0.262986	-1.39043	0.164397	0.999821	Dut
3.74556	-0.478268	1.11773	-0.427893	0.668729	0.999821	Cep152
12.6432	-0.703151	0.57356	-1.22594	0.220221	0.999821	Eid1
9.51742	0.120571	0.706513	0.170657	0.864494	0.999821	Secisbp2l
25.4064	0.0096407	0.409893	0.0235201	0.981235	0.999821	Cops2
3.73788	-0.0300634	1.00916	-0.0297907	0.976234	0.999821	Galk2
3.11848	0.655444	1.13345	0.578272	0.56308	0.999821	Fam227b
5.14288	0.730709	0.891291	0.819832	0.412312	0.999821	Dtwd1
12.3566	-0.210663	0.567505	-0.371209	0.710482	0.999821	Gabpb1
29.4869	-0.186597	0.367172	-0.508201	0.611312	0.999821	Usp8
10.2047	0.160831	0.626507	0.25671	0.797402	0.999821	Usp50
33.5502	0.0286759	0.368529	0.0778119	0.937978	0.999821	Trpm7
10.1761	-0.234265	0.614633	-0.381146	0.703095	0.999821	Sppl2a
5.55286	-0.802447	0.849344	-0.944785	0.344769	0.999821	Ap4e1
9.89615	-0.553545	0.636346	-0.86988	0.384366	0.999821	Blvra
9.27534	-0.0121534	0.661194	-0.0183809	0.985335	0.999821	Ncaph
3.24173	0.185926	1.12105	0.165849	0.868276	0.999821	1810024B03Rik
36.2027	-0.0842723	0.337768	-0.249497	0.802976	0.999821	Snrnp200
10.1897	-0.0507334	0.613949	-0.0826345	0.934142	0.999821	Ciao1
4.06216	-0.596693	0.99284	-0.600996	0.547842	0.999821	Tmem127
16.4081	-0.134688	0.494854	-0.272177	0.785486	0.999821	Stard7
4.46702	0.538748	0.940865	0.572609	0.566909	0.999821	Dusp2
10.2034	-0.387108	0.630124	-0.614336	0.538993	0.999821	Gpat2
2.20903	-0.223007	1.37686	-0.161967	0.871332	0.999821	Fahd2a
3.36739	0.0274636	1.06659	0.0257489	0.979458	0.999821	Kcnip3
47.0773	0.0852364	0.295686	0.288267	0.773142	0.999821	Mrps5
28.9341	0.437037	0.406095	1.07619	0.28184	0.999821	Nphp1
6.79052	-0.369036	0.772909	-0.477464	0.633031	0.999821	Mtln
35.3237	-0.104801	0.33481	-0.313016	0.754269	0.999821	Bub1
10.0503	1.0983	0.673056	1.63181	0.10272	0.999821	Bcl2l11
26.5299	-0.400369	0.398378	-1.005	0.314898	0.999821	Anapc1
16.4384	-0.354737	0.510727	-0.694572	0.487323	0.999821	Tmem87b
9.90785	-0.29352	0.634775	-0.462399	0.643795	0.999821	Zc3h8
4.98761	0.816569	0.910496	0.89684	0.369805	0.999821	Gm10762
22.2664	0.194341	0.445832	0.435907	0.662904	0.999821	Zc3h6
10.8292	0.995547	0.732373	1.35935	0.174037	0.999821	Ttl
4.37909	0.792776	0.957338	0.828104	0.407611	0.999821	Polr1b
4.99373	0.324422	0.908775	0.356988	0.721101	0.999821	Chchd5
8.88321	-0.643993	0.666252	-0.96659	0.333749	0.999821	Slc20a1
15.8382	0.175677	0.499977	0.35137	0.725311	0.999821	Ckap2l
14.3543	-0.98909	0.637323	-1.55194	0.120676	0.999821	Stk35
134.867	-0.193209	0.180831	-1.06845	0.285316	0.999821	Snrpb
45.6634	-0.117168	0.299456	-0.39127	0.695598	0.999821	Nop56
8.51113	1.03157	0.713883	1.44501	0.148454	0.999821	Idh3b
5.56986	-0.40685	0.881602	-0.46149	0.644447	0.999821	Ebf4
7.21601	0.143972	0.74713	0.1927	0.847194	0.999821	Cpxm1
2.91942	-0.322667	1.193	-0.270468	0.7868	0.999821	Pced1a
10.6896	0.226476	0.603781	0.375097	0.707588	0.999821	Vps16
17.5683	-0.369772	0.500294	-0.73911	0.45984	0.999821	Ptpra
29.358	-0.101211	0.386654	-0.261761	0.793506	0.999821	Mrps26
4.9322	0.422941	0.963773	0.438839	0.660778	0.999821	Ubox5
25.7818	-0.0877117	0.392781	-0.22331	0.823295	0.999821	Ddrgk1
25.3153	-0.30276	0.41047	-0.737594	0.460761	0.999821	Itpa
22.2059	-0.148043	0.444876	-0.332773	0.739305	0.999821	4930402H24Rik
22.6447	0.0927334	0.422036	0.219728	0.826083	0.999821	Atrn
2.41213	1.35434	1.49862	0.903725	0.366141	0.999821	Gfra4
2.17805	0.599225	1.34229	0.446419	0.655294	0.999821	Cdc25b
2.24027	0.429479	1.36073	0.315625	0.752287	0.999821	Mavs
16.4417	0.106507	0.541616	0.196647	0.844104	0.999821	Pank2
10.3762	0.398852	0.627825	0.635291	0.525239	0.999821	Rnf24
3.17169	-0.130919	1.12998	-0.115859	0.907764	0.999821	Prnp
12.2401	-0.190083	0.583693	-0.325656	0.744685	0.999821	Slc23a2
8.83765	-0.357558	0.6756	-0.529245	0.596636	0.999821	Tmem230
3.84551	1.07516	1.16038	0.92656	0.354155	0.999821	AV099323
6.45512	0.122233	0.798139	0.153148	0.878282	0.999821	Cds2
3.0615	0.868954	1.18967	0.730415	0.465137	0.999821	1700026D11Rik
17.5496	-0.133767	0.474124	-0.282134	0.77784	0.999821	Gpcpd1
2.3013	-0.0740857	1.34627	-0.0550302	0.956114	0.999821	Shld1
38.4702	-0.374631	0.324135	-1.15579	0.247768	0.999821	Trmt6
10.427	0.11323	0.632401	0.179047	0.857901	0.999821	Mcm8
14.3841	0.617906	0.561376	1.1007	0.271027	0.999821	Crls1
20.0108	0.432151	0.465189	0.92898	0.352899	0.999821	Tmx4
17.195	0.445083	0.495594	0.898081	0.369143	0.999821	Plcb4
11.006	-0.992686	0.697208	-1.4238	0.154504	0.999821	Ankef1
3.30951	-0.254449	1.09965	-0.231392	0.81701	0.999821	Mkks
13.4405	0.166996	0.54296	0.307567	0.758412	0.999821	Slx4ip
3.40664	-1.74112	1.24803	-1.39509	0.162988	0.999821	Jag1
11.7675	-0.281976	0.595488	-0.473521	0.635841	0.999821	Btbd3
16.2896	-0.343024	0.530236	-0.646928	0.517679	0.999821	Tasp1
69.4757	0.0586409	0.243948	0.240383	0.810033	0.999821	Esf1
6.05585	0.285352	0.807237	0.353492	0.723719	0.999821	Ndufaf5
32.1698	-0.132605	0.354721	-0.373828	0.708532	0.999821	Macrod2
12.0224	0.38295	0.576393	0.66439	0.50644	0.999821	Kif16b
26.2097	0.125252	0.408888	0.306323	0.759359	0.999821	Snrpb2
30.5974	-0.194909	0.370177	-0.526528	0.598521	0.999821	Dstn
77.6859	-0.175262	0.227785	-0.769417	0.441646	0.999821	Rrbp1
41.0053	0.082024	0.31502	0.260377	0.794573	0.999821	Snx5
10.2642	0.121825	0.615469	0.197939	0.843093	0.999821	Mgme1
9.49138	-0.121868	0.635307	-0.191825	0.847879	0.999821	Kat14
3.54174	-0.0727943	1.04742	-0.0694987	0.944593	0.999821	Dzank1
11.2571	0.690152	0.617029	1.11851	0.26335	0.999821	Polr3f
6.7091	0.470652	0.821009	0.57326	0.566469	0.999821	Rbbp9
11.038	-0.508772	0.595021	-0.855049	0.392524	0.999821	Sec23b
6.84749	-0.411015	0.744632	-0.55197	0.580969	0.999821	Smim26
28.3395	0.179518	0.379818	0.472643	0.636468	0.999821	Dtd1
3.72685	1.568	1.16172	1.34972	0.177104	0.999821	Slc24a3
10.6332	0.455332	0.670672	0.678918	0.49719	0.999821	Rin2
19.3482	-0.331587	0.466326	-0.711063	0.477045	0.999821	Crnkl1
3.31566	1.80799	1.28473	1.40729	0.159341	0.999821	Cfap61
8.45454	0.72815	0.694428	1.04856	0.29438	0.999821	Ralgapa2
19.7396	-0.2088	0.442601	-0.471758	0.6371	0.999821	Kiz
77.347	-0.0886696	0.233244	-0.380157	0.703829	0.999821	Xrn2
14.9736	0.314451	0.521036	0.603511	0.546169	0.999821	Nxt1
5.65581	-0.388168	0.860879	-0.450897	0.652064	0.999821	Gzf1
2.73462	-0.10261	1.29297	-0.07936	0.936746	0.999821	Zfp120
2.72617	1.40214	1.26563	1.10786	0.267922	0.999821	3300002I08Rik
7.37358	0.041821	0.74051	0.056476	0.954963	0.999821	Gm10130
2.91093	-0.422833	1.1423	-0.370159	0.711264	0.999821	Apmap
11.2729	-0.454091	0.602653	-0.753487	0.451157	0.999821	Entpd6
6.65965	-0.0922776	0.760704	-0.121306	0.903449	0.999821	Pygb
11.2865	-0.178581	0.659516	-0.270775	0.786564	0.999821	Abhd12
6.62902	0.632057	0.781458	0.808818	0.41862	0.999821	Gins1
14.672	0.236351	0.523179	0.451759	0.651442	0.999821	Ninl
7.46136	-0.0174075	0.758289	-0.0229564	0.981685	0.999821	Nanp
2.765	1.58489	1.29097	1.22768	0.219568	0.999821	Gm14152
28.8807	-0.278664	0.374064	-0.744964	0.456294	0.999821	Nsfl1c
3.2708	0.642981	1.16471	0.552052	0.580913	0.999821	Gm14167
70.2185	0.0287191	0.245858	0.116812	0.907009	0.999821	Fkbp1a
14.4201	-0.943727	0.594101	-1.58849	0.112175	0.999821	Psmf1
5.11047	0.528385	0.891402	0.592757	0.553344	0.999821	Rspo4
2.14242	-0.00583837	1.33507	-0.00437308	0.996511	0.999821	Fam110a
6.8776	0.710695	0.771897	0.920712	0.357201	0.999821	Tcf15
42.1293	-0.482275	0.315512	-1.52855	0.126377	0.999821	Csnk2a1
28.4243	-0.566368	0.392567	-1.44273	0.149096	0.999821	Tbc1d20
6.10975	-0.271666	0.802158	-0.338669	0.734859	0.999821	Rbck1
5.72084	-0.49192	0.827536	-0.59444	0.552218	0.999821	Gm14164
5.76799	0.678202	0.958182	0.7078	0.479069	0.999821	Sox12
9.94427	0.399741	0.630029	0.634481	0.525767	0.999821	Zcchc3
[truncated: 8,801 more rows]

## Sheet: Tab 2
DESeq2_Spermatocyte_T_vs_UC
baseMean	log2FoldChange	lfcSE	stat	pvalue	padj	gene
7759.15	-0.823519	0.0603326	-13.6496	2.0287e-42	2.80386e-38	Rps7
2486.43	-0.763043	0.0609705	-12.515	6.18456e-36	4.27384e-32	Rpl27
132.823	-2.48376	0.207233	-11.9854	4.24023e-33	1.95347e-29	4930478M13Rik
205.804	2.09264	0.184952	11.3145	1.11269e-29	3.84463e-26	Adgrb3
2040.45	-0.841696	0.0809618	-10.3962	2.57995e-25	7.13148e-22	Dnttip1
6397.63	-0.484552	0.0540429	-8.96607	3.07276e-19	7.0781e-16	Cox6b2
443.779	1.16064	0.131482	8.82732	1.07218e-18	2.11695e-15	mt-Nd4l
3490.1	-0.54647	0.0633097	-8.6317	6.04461e-18	1.04428e-14	0610009L18Rik
2521.45	-0.512025	0.0607022	-8.43503	3.31107e-17	5.0847e-14	Rpl7a
38.7524	-3.93315	0.468332	-8.39821	4.53335e-17	6.26555e-14	Rad51ap2
78.4221	2.71245	0.328078	8.26771	1.36559e-16	1.7158e-13	Vmn2r60
347.759	-1.27183	0.156097	-8.14773	3.70812e-16	4.27082e-13	Hist1h2aa
1011.3	0.672874	0.0834424	8.06394	7.38751e-16	7.85406e-13	Tpi1
68.0546	-3.11043	0.387312	-8.03082	9.68268e-16	8.92162e-13	Prss50
1573.66	0.671339	0.0835841	8.0319	9.59746e-16	8.92162e-13	1700097N02Rik
62.5948	3.08283	0.384841	8.01066	1.14097e-15	9.85581e-13	Cacna2d1
56.9309	3.56176	0.447125	7.96592	1.63994e-15	1.33327e-12	1700029I15Rik
4039.76	-0.488121	0.061507	-7.93602	2.08766e-15	1.44268e-12	Rps15
24644.1	-0.371571	0.0468203	-7.93611	2.08625e-15	1.44268e-12	Hsp90aa1
1012.01	0.769672	0.0969368	7.93994	2.02283e-15	1.44268e-12	Gm10076
53.1456	-3.03799	0.393923	-7.71212	1.23742e-14	8.14401e-12	Dmc1
113.225	1.75366	0.236372	7.41908	1.17941e-13	7.40937e-11	Mfsd13b
842.566	-0.637211	0.0861302	-7.39823	1.38008e-13	8.2931e-11	Cntrl
38.9442	-3.15136	0.429435	-7.33839	2.16184e-13	1.24495e-10	A830018L16Rik
568.725	-0.749061	0.102347	-7.31883	2.50134e-13	1.38284e-10	Vmn1r181
12272	-0.417122	0.0577063	-7.22836	4.88853e-13	2.59863e-10	Atxn7l3b
1236.95	-0.702111	0.0975264	-7.19919	6.05732e-13	3.10068e-10	Gm50166
4420.83	-0.45604	0.0640407	-7.1211	1.0707e-12	5.28505e-10	Rpl9
58.846	2.69208	0.383975	7.01108	2.36487e-12	1.12706e-09	4930523O13Rik
268.796	1.20218	0.171761	6.99911	2.57589e-12	1.18671e-09	Atxn3
10739.4	-0.37811	0.0541595	-6.98143	2.92193e-12	1.30271e-09	Nasp
51.8913	-3.29722	0.478445	-6.89153	5.51957e-12	2.37167e-09	Glul
2781.96	-0.481867	0.0699923	-6.88458	5.79576e-12	2.37167e-09	1700010B08Rik
129.021	-1.38764	0.201585	-6.88364	5.83436e-12	2.37167e-09	Gm11639
69.3453	-1.98601	0.290607	-6.83401	8.25729e-12	3.26069e-09	Top2b
315.101	0.910308	0.133387	6.82455	8.8204e-12	3.3863e-09	Prkce
3422.02	-0.484644	0.0710725	-6.81901	9.16684e-12	3.42419e-09	Rpl17
162.727	1.89641	0.279424	6.78687	1.14589e-11	4.12873e-09	Tulp2
2133.46	-0.416396	0.0613748	-6.78448	1.16504e-11	4.12873e-09	Vit
53.4472	3.197	0.471834	6.77568	1.23822e-11	4.27836e-09	Sox5
38.9815	-2.48088	0.368823	-6.72647	1.73831e-11	5.85979e-09	Ccdc152
29.6231	-5.31092	0.790171	-6.72123	1.80191e-11	5.92958e-09	Oxct2b
403.103	-1.05033	0.156738	-6.70117	2.06751e-11	6.64535e-09	Dazl
3600.4	-0.420596	0.063498	-6.62377	3.50152e-11	1.09988e-08	Rps10
3548.56	-0.390125	0.0590199	-6.61005	3.84178e-11	1.17994e-08	Rps25
791.124	0.683166	0.10416	6.55878	5.4248e-11	1.62992e-08	Lrmda
59.0987	2.64167	0.405054	6.52178	6.94761e-11	2.04304e-08	Hist1h2bp
1930.05	0.549549	0.085187	6.45109	1.11051e-10	3.14803e-08	Ndufb1-ps
52.0163	-1.99842	0.309817	-6.45033	1.11608e-10	3.14803e-08	Rnaset2a
83.4477	-2.11133	0.327793	-6.44105	1.18649e-10	3.27971e-08	Prdx4
983.743	0.5964	0.0926575	6.43661	1.22175e-10	3.31095e-08	Arl2bp
77.0198	1.87819	0.295371	6.35877	2.0338e-10	5.40561e-08	Ctnna2
290.401	0.985749	0.156174	6.31187	2.75689e-10	7.18925e-08	Slc8a1
3898.7	0.478783	0.0759475	6.30413	2.89813e-10	7.28274e-08	Mt2
90.5005	1.6994	0.269506	6.30562	2.87048e-10	7.28274e-08	Jakmip2
72.0583	-1.8363	0.292703	-6.2736	3.52798e-10	8.70718e-08	Hist1h1a
2632.87	0.464212	0.0745865	6.22381	4.85215e-10	1.17652e-07	Rpl38
474.061	0.790709	0.12788	6.18321	6.28127e-10	1.49678e-07	Pou2f2
1461.63	-0.542373	0.0877742	-6.17919	6.44317e-10	1.50934e-07	Rack1
492.337	0.870752	0.141524	6.15267	7.619e-10	1.75504e-07	Nrxn1
2060.84	-0.385468	0.0628761	-6.1306	8.75491e-10	1.98363e-07	Rpl23a
277.791	-0.935362	0.153326	-6.10048	1.05751e-09	2.35739e-07	Gm50165
20000.5	-0.295415	0.0487558	-6.05907	1.36914e-09	3.00363e-07	Rsph1
961.682	-0.520179	0.0859818	-6.04987	1.4496e-09	3.13045e-07	Hist1h1t
154.492	-1.07283	0.177429	-6.04655	1.4798e-09	3.14651e-07	Paics
258.453	1.09673	0.181698	6.03601	1.57968e-09	3.30799e-07	Atp5mpl
64.0734	2.14581	0.356251	6.02331	1.70886e-09	3.52509e-07	Tmem37
73.8817	2.03029	0.3389	5.99082	2.08788e-09	4.24363e-07	Snhg9
302.467	0.968165	0.16312	5.93528	2.9335e-09	5.87593e-07	1700016J18Rik
160.005	-1.01983	0.172201	-5.92229	3.17488e-09	6.26857e-07	Gm50218
2492.52	-0.400848	0.067927	-5.90116	3.60956e-09	7.01824e-07	Rpl13a
1796.27	0.568095	0.096303	5.89904	3.65613e-09	7.01824e-07	Gm31072
80.231	1.65677	0.281285	5.89003	3.86137e-09	7.31069e-07	1700101I11Rik
95.0378	-2.11902	0.361038	-5.86924	4.37795e-09	8.17672e-07	Sdk1
80.9977	1.70869	0.291837	5.85493	4.7722e-09	8.79421e-07	Rgcc
50.5236	-1.77851	0.305412	-5.82332	5.76885e-09	1.0491e-06	Gm32975
4346.88	-0.353788	0.060802	-5.81868	5.93129e-09	1.06463e-06	Rps8
4950.88	-0.363954	0.0626477	-5.80953	6.26479e-09	1.11007e-06	Rpl15
248.609	0.943887	0.162721	5.80066	6.60547e-09	1.15562e-06	BC049715
1202.67	0.451611	0.078194	5.77552	7.67174e-09	1.32424e-06	Desi1
47.788	-2.21552	0.383735	-5.77357	7.7609e-09	1.32424e-06	Hspa1l
24181.8	-0.293608	0.050944	-5.76335	8.24597e-09	1.3731e-06	Lyar
2160.02	-0.464997	0.0806792	-5.76354	8.23701e-09	1.3731e-06	Rps18
66.0242	-1.80812	0.313842	-5.76124	8.35001e-09	1.37388e-06	Fmr1
1167.24	0.549545	0.095709	5.74183	9.3657e-09	1.52286e-06	Atp5k
708.116	-0.520797	0.0912871	-5.70505	1.1631e-08	1.86921e-06	Efhc1
70.1435	2.61718	0.459066	5.70109	1.19044e-08	1.89116e-06	Spata45
297.472	0.999723	0.175542	5.69506	1.23328e-08	1.93695e-06	Snu13
50.491	2.61474	0.459365	5.69207	1.25509e-08	1.94906e-06	Fndc11
178.886	1.01979	0.179409	5.68418	1.3144e-08	2.01848e-06	Epha7
223.6	1.02704	0.180841	5.67924	1.35291e-08	2.05479e-06	Map4k1
18.7323	-4.17606	0.736159	-5.67277	1.40508e-08	2.11083e-06	Fscn3
30.1329	-2.58642	0.456656	-5.66382	1.48038e-08	2.20003e-06	Ssr4
517.299	0.653862	0.115573	5.65757	1.5353e-08	2.25738e-06	Nkx6-2
736.63	0.564851	0.0998805	5.65527	1.55601e-08	2.26375e-06	4833427G06Rik
2923.94	0.387521	0.0685766	5.65092	1.59595e-08	2.29767e-06	mt-Nd2
14.659	-4.41331	0.789167	-5.59236	2.24004e-08	3.19171e-06	5031439G07Rik
51.2515	-6.98654	1.24979	-5.59017	2.26851e-08	3.19929e-06	Car2
49.0387	2.5896	0.463901	5.58223	2.37449e-08	3.31493e-06	Acrv1
39.306	2.50828	0.450495	5.56783	2.57933e-08	3.5649e-06	4930557F10Rik
515.078	-0.558998	0.100619	-5.55562	2.76635e-08	3.7484e-06	Smarcb1
889.329	-0.49533	0.0891478	-5.55628	2.75589e-08	3.7484e-06	Gm48168
424.3	-0.754346	0.136236	-5.53707	3.07582e-08	4.12728e-06	Ncl
39.2444	-3.24658	0.587811	-5.52317	3.32931e-08	4.42446e-06	1700015G11Rik
52.0168	-1.97931	0.358814	-5.51624	3.46324e-08	4.55861e-06	Stra8
2539.88	-0.364059	0.0662535	-5.49493	3.90854e-08	5.09623e-06	Taf7l2
1889.68	0.416801	0.0760873	5.47793	4.30335e-08	5.55856e-06	Dbil5
499.382	0.610345	0.112519	5.42436	5.8163e-08	7.37496e-06	Fcgr3
5261.31	-0.312043	0.0575142	-5.4255	5.77938e-08	7.37496e-06	Rps23
1658.76	-0.396309	0.0732253	-5.41218	6.22604e-08	7.82273e-06	Tchp
1429.54	-0.435377	0.0805171	-5.40726	6.39966e-08	7.96844e-06	4933415F23Rik
246.274	0.945994	0.175014	5.40524	6.47212e-08	7.98672e-06	Atp5md
40.7449	-2.08508	0.387297	-5.38367	7.29814e-08	8.92634e-06	Kalrn
1319.31	0.444844	0.0828984	5.36614	8.04395e-08	9.75223e-06	Rpl35
13721.2	-0.28381	0.0529441	-5.36056	8.29649e-08	9.97093e-06	Phf7
6221.84	-0.327352	0.0611988	-5.34899	8.84457e-08	1.04409e-05	Magi2
3424.63	0.3883	0.072577	5.35018	8.78689e-08	1.04409e-05	Tomm7
83.1264	1.73522	0.324488	5.34757	8.91413e-08	1.04409e-05	D7Ertd443e
29.327	-3.53821	0.663745	-5.33068	9.78467e-08	1.13642e-05	Spem2
13.3663	-5.53038	1.04096	-5.31276	1.07976e-07	1.24361e-05	1700084D21Rik
6162.31	-0.310644	0.0586058	-5.30057	1.15445e-07	1.31865e-05	Rpl8
43.2508	-2.84498	0.537062	-5.29729	1.17531e-07	1.33148e-05	4921507P07Rik
1496.58	-0.350012	0.0661047	-5.29481	1.1914e-07	1.33872e-05	Ndufb7
155.675	1.2714	0.240291	5.29108	1.21598e-07	1.35533e-05	Gsk3b
101.098	1.63093	0.308569	5.28545	1.25394e-07	1.38646e-05	Vhl
4114.61	-0.305914	0.0580039	-5.27402	1.33468e-07	1.46402e-05	Syngr4
105.552	-1.43781	0.273954	-5.24838	1.53444e-07	1.66988e-05	Tex15
4620.98	-0.309147	0.0590789	-5.23278	1.66982e-07	1.80302e-05	Rps15a
6068.99	-0.31487	0.0602853	-5.223	1.76046e-07	1.88614e-05	Pgam2
34.2905	2.3743	0.456381	5.20245	1.96676e-07	2.09097e-05	Gm2245
2940.94	0.385813	0.0742127	5.19874	2.00639e-07	2.10444e-05	Rps27
53.8752	-1.80858	0.34791	-5.19842	2.00989e-07	2.10444e-05	Taf7l
13479.2	0.308224	0.0595613	5.1749	2.28029e-07	2.36962e-05	mt-Atp6
22.1448	-2.60832	0.50468	-5.16826	2.36278e-07	2.43702e-05	Pdlim5
54.0869	1.72407	0.334093	5.16044	2.46367e-07	2.52225e-05	Pgf
3685.9	-0.308842	0.0598642	-5.15905	2.48207e-07	2.52241e-05	Chchd2
120.887	1.17232	0.227877	5.14455	2.68161e-07	2.7053e-05	Pi4k2b
98.0849	1.3219	0.257395	5.13569	2.81115e-07	2.81543e-05	Rnf4
135.9	1.21845	0.23811	5.11719	3.10115e-07	3.08353e-05	mt-Atp8
744.924	0.496388	0.0971408	5.10998	3.22192e-07	3.18073e-05	Gm26611
1026.41	-0.422187	0.0826994	-5.10508	3.30649e-07	3.21824e-05	Rbm46
62.6887	1.93296	0.378588	5.10571	3.29553e-07	3.21824e-05	Tmem205
79.3952	1.77531	0.34794	5.10234	3.35472e-07	3.24235e-05	4930500H12Rik
54.1004	-1.58295	0.311466	-5.08226	3.72964e-07	3.57968e-05	Gm35667
54.2557	1.68285	0.332466	5.06173	4.15467e-07	3.96012e-05	Idh1
719.402	-0.456424	0.0903377	-5.05242	4.36251e-07	4.12975e-05	Srsf5
418.095	-0.754421	0.150171	-5.02375	5.06728e-07	4.76428e-05	Hist1h2ba
98.9409	-1.1274	0.225838	-4.99206	5.97387e-07	5.57871e-05	4930556C24Rik
182.58	0.855006	0.171406	4.98818	6.09494e-07	5.63569e-05	Lyrm7
843.984	0.579797	0.11625	4.9875	6.11644e-07	5.63569e-05	Them6
17675.9	-0.285005	0.0572046	-4.9822	6.28647e-07	5.754e-05	Rbakdn
91.1987	1.79787	0.361193	4.9776	6.43771e-07	5.85366e-05	Tsga8
6336.84	-0.271846	0.0546881	-4.97085	6.66609e-07	6.02171e-05	Rps27a
2560.53	-0.368701	0.0742262	-4.96726	6.79065e-07	6.03184e-05	Rps5
22.1538	3.89931	0.784731	4.96898	6.73075e-07	6.03184e-05	Gm32872
73.4624	1.4032	0.282517	4.96676	6.80825e-07	6.03184e-05	Pphln1
665.799	-0.492165	0.0991333	-4.96468	6.88145e-07	6.05787e-05	Hypk
50.878	1.85872	0.374867	4.95834	7.10969e-07	6.21918e-05	Gm49442
8887.06	-0.287367	0.0579797	-4.95633	7.18364e-07	6.24435e-05	Tuba3b
1471.71	-0.424387	0.0859725	-4.93631	7.96134e-07	6.8771e-05	4930581F22Rik
3059.47	-0.296635	0.0605532	-4.89875	9.64467e-07	8.27944e-05	Zfp91
1038.84	-0.39592	0.0811206	-4.88064	1.05744e-06	9.02149e-05	Akr1b3
17.2844	-3.80439	0.780217	-4.87607	1.08222e-06	9.17627e-05	Ubqlnl
26.8775	2.67576	0.548936	4.87444	1.09116e-06	9.19572e-05	Gm11651
3994.6	-0.371305	0.0765497	-4.85051	1.23143e-06	0.000103149	1700028J19Rik
120.983	1.07473	0.22176	4.84635	1.25756e-06	0.000104703	Mir670hg
1009.53	-0.48436	0.0999827	-4.84444	1.26969e-06	0.000104863	Hoxa4
34.9245	2.79893	0.577928	4.84304	1.27867e-06	0.000104863	Lyzl6
74.2072	1.34297	0.277331	4.84249	1.28224e-06	0.000104863	Mast4
71.5884	-5.6197	1.16419	-4.82712	1.38523e-06	0.000112619	1700012A03Rik
1071	-0.401678	0.0834543	-4.81315	1.48568e-06	0.000119382	Mrpl55
5542.13	-0.269958	0.0560759	-4.81415	1.4783e-06	0.000119382	1700008K24Rik
6266.66	-0.251938	0.0523936	-4.80857	1.52017e-06	0.000121446	Rpl39l
17.0746	-2.99565	0.624412	-4.79756	1.60614e-06	0.000127577	Rbmx2
165.362	0.872612	0.182142	4.79084	1.66087e-06	0.000131171	Hddc3
376.271	-0.629359	0.13146	-4.78745	1.68917e-06	0.000132648	Keap1
3650.31	-6.19374	1.29844	-4.77015	1.84086e-06	0.000143743	Prm2
2491.01	-0.299171	0.0628552	-4.75968	1.939e-06	0.000150555	Gm20621
1917.29	-0.355305	0.074732	-4.75439	1.99049e-06	0.000152781	Rps3a1
3920.32	-0.266626	0.0560695	-4.75528	1.98176e-06	0.000152781	Rps17
4672.07	-0.283621	0.0596677	-4.75334	2.00082e-06	0.000152781	Rpl30
6376.74	-0.236332	0.0497369	-4.75164	2.01776e-06	0.000153228	Rps13
16.0876	-4.35514	0.916924	-4.74973	2.03692e-06	0.000153838	1700029B22Rik
186.376	0.999894	0.210607	4.74767	2.05772e-06	0.000154564	Otud7a
80.8917	1.23689	0.26085	4.74179	2.11839e-06	0.000158261	Gm34821
101.767	1.19041	0.251134	4.74014	2.13572e-06	0.000158698	Gm550
2114.12	-0.346841	0.0732528	-4.73486	2.19208e-06	0.000161153	Calr
2053.01	-0.292483	0.0617591	-4.73587	2.18117e-06	0.000161153	Cep126
156.641	-0.859014	0.181635	-4.72933	2.25262e-06	0.000164727	Inca1
25.9645	2.74032	0.579855	4.72587	2.29132e-06	0.000165803	Adgrl3
278.022	0.771689	0.163281	4.72614	2.2883e-06	0.000165803	Dpy30
1950.32	-0.385384	0.0816131	-4.72209	2.33433e-06	0.000168035	Mesd
149.434	-0.884799	0.187523	-4.71836	2.37753e-06	0.000170258	Cdk19os
5666.27	-0.275684	0.0586506	-4.70045	2.59591e-06	0.000184939	Rpl23
204.749	0.865136	0.184239	4.69572	2.65665e-06	0.000186564	Ramac
1640.04	-0.34327	0.0731058	-4.69553	2.65922e-06	0.000186564	Nap1l1
19.2383	-3.05388	0.650214	-4.69674	2.64353e-06	0.000186564	Tspan6
204.434	-0.795064	0.16941	-4.69313	2.69061e-06	0.000187813	Meiob
382.603	-0.676363	0.144705	-4.67407	2.95283e-06	0.000205081	Gm21221
287.773	0.661782	0.141657	4.67172	2.98687e-06	0.000206407	Adgrv1
3424.64	-0.299254	0.0640884	-4.6694	3.02083e-06	0.000206687	Morn5
74.4665	-1.27673	0.273404	-4.66976	3.0155e-06	0.000206687	Stk3
49.4921	-1.4478	0.310371	-4.66473	3.09019e-06	0.000210392	1700123J17Rik
1181.25	-0.379598	0.0814385	-4.66116	3.14427e-06	0.000211985	Eif3f
290.013	0.633758	0.135951	4.66166	3.13667e-06	0.000211985	Pttg1ip
4558.89	-0.233396	0.050108	-4.65786	3.19508e-06	0.000212952	Spag17
1326.14	0.354076	0.0760378	4.65658	3.215e-06	0.000212952	4930568E12Rik
1397.47	0.342117	0.0734514	4.65773	3.1972e-06	0.000212952	Pabpn1
417.329	-0.573134	0.123089	-4.65625	3.22024e-06	0.000212952	Iqcb1
41.7985	1.87975	0.40388	4.65423	3.252e-06	0.000214028	Nabp1
262.139	0.67854	0.145827	4.65306	3.27045e-06	0.00021405	Rapsn
93.0956	1.28526	0.276265	4.65225	3.28331e-06	0.00021405	Uchl1
262.341	0.684454	0.147329	4.64575	3.38845e-06	0.000219867	Siah2
11.9342	-3.68674	0.795496	-4.63451	3.57776e-06	0.000231066	Prkcd
3607.51	-0.305364	0.0659931	-4.62721	3.70628e-06	0.000238254	Rpl12
18.6791	4.01355	0.867563	4.62623	3.7238e-06	0.000238271	Gm31818
1540.25	-0.404616	0.0876052	-4.61864	3.86269e-06	0.000243023	Ankar
10.1928	-3.99047	0.863618	-4.62064	3.82551e-06	0.000243023	Mdk
26.8926	-2.31736	0.501684	-4.61916	3.85295e-06	0.000243023	Clmn
138.34	1.10592	0.239463	4.61833	3.86839e-06	0.000243023	Ube2v2
29.3156	2.80139	0.608603	4.60299	4.16459e-06	0.000260447	Atp6v1e2
2253.6	-0.297736	0.064761	-4.59746	4.27667e-06	0.000266251	Rpl31
142.844	-0.889618	0.193754	-4.59149	4.40096e-06	0.000270336	Agtr1b
526.95	0.505127	0.109994	4.59233	4.38325e-06	0.000270336	4933429H19Rik
92.5503	1.17093	0.255015	4.5916	4.39861e-06	0.000270336	Rbpms
154.127	1.07858	0.235003	4.58964	4.44004e-06	0.000271243	1700037C18Rik
11656.2	-0.259092	0.0564714	-4.58802	4.47459e-06	0.000271243	Ggnbp1
1452.96	0.386931	0.0843186	4.58892	4.4555e-06	0.000271243	Znrd1as
228.867	0.705145	0.154093	4.57611	4.73696e-06	0.000285893	Mapre3
713.129	-0.434108	0.0949333	-4.57277	4.8133e-06	0.000288663	Cdk12
697.663	-0.437361	0.0956551	-4.57227	4.82463e-06	0.000288663	Rpp21
28.1584	-2.08845	0.457127	-4.56864	4.90911e-06	0.000292452	Gm364
77.1707	1.65158	0.362063	4.56158	5.07706e-06	0.000301159	1700001C02Rik
6407.23	-0.298862	0.0655374	-4.56018	5.11091e-06	0.000301871	Rps14
739.847	-0.4435	0.0972831	-4.55886	5.14329e-06	0.000302491	Dmac1
1021.81	-0.395883	0.0868868	-4.55631	5.20611e-06	0.000303602	Rabgef1
1920.78	-0.322889	0.0708649	-4.5564	5.2038e-06	0.000303602	Pafah1b1
492.612	0.493549	0.10857	4.54592	5.46969e-06	0.000315773	Sfmbt2
22.2573	2.85997	0.629071	4.54633	5.45882e-06	0.000315773	Lurap1
428.455	0.557086	0.122561	4.54539	5.48336e-06	0.000315773	Gm40709
36.7725	-1.63051	0.359575	-4.53453	5.77307e-06	0.000331077	Mnd1
46.8511	-1.59264	0.351475	-4.53129	5.86249e-06	0.000334816	Jak1
1665.01	-0.306917	0.0679714	-4.51539	6.32012e-06	0.000359467	Ep400
1551.2	-0.37237	0.0826509	-4.50534	6.62674e-06	0.000374406	Rpl5
40.5458	-1.53735	0.341254	-4.50501	6.63696e-06	0.000374406	Pax9
95.7703	1.32267	0.293801	4.50194	6.7337e-06	0.000378319	Psd3
37.1991	2.11414	0.46998	4.49836	6.84784e-06	0.000383174	Dgat2
53.4753	2.02992	0.452015	4.49082	7.09498e-06	0.000393678	Mgat4c
84.7564	1.17381	0.261542	4.48803	7.18841e-06	0.000393678	2900045O20Rik
21.1789	-2.22365	0.495442	-4.48821	7.18243e-06	0.000393678	Hist1h1c
2722.94	-0.290495	0.0647079	-4.48933	7.14459e-06	0.000393678	1700029F12Rik
813.651	0.559573	0.124696	4.4875	7.20646e-06	0.000393678	Tekt4
286.227	0.639954	0.142565	4.48885	7.16075e-06	0.000393678	Fbxl17
3804.33	-0.244877	0.0548184	-4.46705	7.93039e-06	0.000431519	Nkapl
1305.86	-0.332137	0.074383	-4.46523	7.9984e-06	0.000433513	Zfp318
2101.46	-0.352248	0.0789424	-4.46208	8.11667e-06	0.000438205	Rasl2-9
4138.42	-0.256758	0.057593	-4.45815	8.26698e-06	0.000442955	Rpl28
218.968	0.707737	0.158753	4.4581	8.26875e-06	0.000442955	Macrod1
161.643	0.845387	0.189706	4.45631	8.33812e-06	0.000444946	Znrf1
402.634	-0.523788	0.117562	-4.45542	8.37277e-06	0.000445077	Ccs
101.566	-1.3533	0.303928	-4.45268	8.48056e-06	0.00044908	Odf1
385.573	0.629963	0.141568	4.44989	8.59159e-06	0.000453223	Phyhipl
19.7036	-2.32804	0.523303	-4.44874	8.6375e-06	0.000453912	Elavl3
9.31041	-6.42174	1.44393	-4.44742	8.69093e-06	0.00045499	1700008P02Rik
418.161	0.579305	0.130323	4.44516	8.78264e-06	0.000458056	Slc47a2
37844.8	-0.226092	0.0509764	-4.43523	9.19742e-06	0.000476096	Ldhc
15085.8	-0.241471	0.0544425	-4.43533	9.1932e-06	0.000476096	Calm1
2003.52	-0.274979	0.0621353	-4.42549	9.62255e-06	0.000496243	Srrm2
41.1666	2.22661	0.503552	4.42181	9.78777e-06	0.000502693	Tmem190
122.522	0.97376	0.220253	4.42109	9.82035e-06	0.000502693	Prkca
26.6627	2.64369	0.599832	4.40739	1.04625e-05	0.000533587	1700094D03Rik
168.023	0.958264	0.217757	4.40061	1.07947e-05	0.000548503	1700034J05Rik
59.7406	1.35243	0.307745	4.39463	1.10964e-05	0.000561771	Fadd
1719.23	-0.323069	0.0736513	-4.38647	1.15208e-05	0.000581126	Eif3e
29.0566	-1.78267	0.406532	-4.38507	1.15948e-05	0.000582736	Hist1h1e
61.9062	-4.67399	1.06967	-4.36957	1.24491e-05	0.000623405	Paqr5
119.938	-0.893835	0.204864	-4.36306	1.28258e-05	0.000639948	Rbm14
205.666	0.691774	0.158879	4.3541	1.33613e-05	0.000664269	Gm33340
76.6022	1.14947	0.264159	4.35144	1.35247e-05	0.000669983	Rhno1
160.953	-0.755466	0.173699	-4.34928	1.36587e-05	0.000673	Atmin
827.639	-0.368373	0.084709	-4.34869	1.3695e-05	0.000673	Aplp2
53.3146	1.43838	0.330805	4.34811	1.37317e-05	0.000673	Atp8b1
75.8918	1.56584	0.360195	4.34719	1.37896e-05	0.000673448	1700016D06Rik
20.7598	2.56354	0.59125	4.33579	1.45235e-05	0.000706792	Gm19951
264.619	-0.64285	0.148889	-4.31764	1.57707e-05	0.000764797	Dusp19
1644.64	-0.34065	0.07893	-4.31585	1.58989e-05	0.000768319	Rpl10a
27.4294	-5.62145	1.30437	-4.30971	1.63468e-05	0.000787208	Acte1
784.981	-0.382577	0.0887983	-4.30839	1.64451e-05	0.000789193	Glipr1l2
80.8414	1.09841	0.256635	4.28003	1.86865e-05	0.000893655	Sumf2
89.8374	1.2044	0.282039	4.27034	1.95174e-05	0.000930174	Scamp2
182.377	0.920629	0.215952	4.26313	2.01587e-05	0.000957435	Arf4
7035.68	-0.282156	0.0662828	-4.25684	2.07333e-05	0.000978002	Acyp1
11.2063	-3.33297	0.782826	-4.25761	2.06627e-05	0.000978002	Ccnb3
674.071	0.45633	0.107411	4.24844	2.15261e-05	0.00100851	Wwox
4616.79	-0.297892	0.0701096	-4.24895	2.14777e-05	0.00100851	Rplp1
1063.38	-0.321216	0.0756901	-4.24383	2.19738e-05	0.00102601	Nemp1
36.3858	2.08283	0.491447	4.23817	2.25352e-05	0.00104868	2900092C05Rik
937.199	-0.365985	0.0864926	-4.2314	2.32241e-05	0.00107712	Gm31138
80.526	1.55009	0.366407	4.23051	2.33158e-05	0.00107755	Spaca1
576.999	-0.442266	0.104559	-4.22981	2.33894e-05	0.00107755	Trpd52l3
1164.93	0.320461	0.0758636	4.22418	2.39812e-05	0.00110114	Actb
25.6602	-2.6545	0.628833	-4.22131	2.42888e-05	0.00111158	Ccsap
21.8273	-3.11915	0.739084	-4.2203	2.43982e-05	0.00111289	1700020A23Rik
3779.3	-0.253884	0.0601774	-4.21893	2.45465e-05	0.00111598	Nipbl
5854.5	-0.276803	0.0657555	-4.20958	2.55849e-05	0.00115937	Rpl11
48.914	1.62455	0.385998	4.20871	2.56831e-05	0.00116002	Fbxl13
37.5918	-1.6817	0.400394	-4.20011	2.66782e-05	0.00120104	Lrba
23.4526	-2.07833	0.495734	-4.19242	2.75995e-05	0.00123848	Atad5
235.847	0.65465	0.156227	4.19038	2.78487e-05	0.00124562	Reep5
7532.69	-0.198474	0.0474135	-4.18603	2.83873e-05	0.00126561	Rpl32
447.277	-0.492272	0.117645	-4.18438	2.85948e-05	0.00126669	Rab14
13.6819	5.48573	1.31089	4.18475	2.85484e-05	0.00126669	1700029E06Rik
389.312	0.498506	0.11921	4.18176	2.89266e-05	0.0012773	Slc16a7
87.8638	1.05479	0.25232	4.18039	2.9101e-05	0.00128091	Exph5
1025.99	-0.343412	0.0823467	-4.17032	3.04173e-05	0.00133459	Cep164
22.1211	2.54752	0.611603	4.16532	3.10914e-05	0.00135986	Slc16a6
82.6344	-1.6021	0.384722	-4.16431	3.12302e-05	0.00136162	Spata18
875.46	-0.346876	0.0833273	-4.16281	3.14357e-05	0.00136627	Cep350
46.0358	1.45068	0.348602	4.16143	3.16258e-05	0.00137022	Gm31597
6647.87	-0.234888	0.0564841	-4.15849	3.20359e-05	0.00138365	Smim24
610.774	0.411103	0.0989497	4.15467	3.2576e-05	0.00139391	Sox2ot
50.229	1.65202	0.397536	4.15566	3.24349e-05	0.00139391	Gm17359
46.2707	1.62584	0.391317	4.1548	3.25572e-05	0.00139391	Sh3yl1
2150.29	-0.263528	0.0634946	-4.15039	3.31903e-05	0.00141581	Hsp90ab1
585.855	-0.409411	0.0987077	-4.14771	3.35819e-05	0.00142811	Maco1
3110.24	-0.226478	0.0546188	-4.14651	3.37577e-05	0.00143118	Drap1
32.053	1.88194	0.454183	4.14357	3.41942e-05	0.00143212	8030451A03Rik
2098.44	-0.275475	0.0664776	-4.14387	3.41494e-05	0.00143212	Eif3k
106.331	0.966888	0.233311	4.1442	3.40996e-05	0.00143212	4930422I22Rik
11.8631	-3.48496	0.840663	-4.14549	3.39093e-05	0.00143212	Gm11634
1424.4	-0.28365	0.068517	-4.13985	3.47533e-05	0.00145113	Eef1g
4996.5	-0.222764	0.053938	-4.12999	3.62775e-05	0.00151021	Rp9
937.066	-0.352067	0.0852706	-4.12882	3.64623e-05	0.00151335	Rwdd1
1026.84	0.333101	0.0806925	4.12803	3.65888e-05	0.00151405	1700020N01Rik
55.1881	1.43247	0.347588	4.12117	3.76946e-05	0.00155263	1700067K01Rik
1173.01	-0.306003	0.074257	-4.12086	3.77458e-05	0.00155263	Ak9
116.997	-0.886601	0.215204	-4.11982	3.79172e-05	0.00155506	Emx2
107.08	0.997772	0.242481	4.11485	3.87426e-05	0.00158421	Gm7008
176.04	-0.6986	0.169833	-4.11344	3.89799e-05	0.00158844	Anapc5
3461.54	-0.224712	0.0546363	-4.11288	3.9076e-05	0.00158844	Spata24
98.0219	1.02787	0.250239	4.10756	3.99866e-05	0.00162069	Acer2
50.1598	2.145	0.522952	4.10172	4.10097e-05	0.00165729	Fam209
30.9122	2.12597	0.518747	4.09828	4.16238e-05	0.00167721	Tnrc18
123.903	0.916643	0.224155	4.08933	4.32624e-05	0.00173817	2610318M16Rik
7.98649	-3.69638	0.904201	-4.08801	4.3509e-05	0.00174301	Cmc4
15.9803	4.7959	1.17417	4.08451	4.41706e-05	0.0017644	4930451I11Rik
29.7031	2.50833	0.615175	4.07742	4.55375e-05	0.00181376	Spaca4
7953.33	-0.215407	0.052839	-4.07666	4.5687e-05	0.00181448	Ldhal6b
5096.38	-0.250777	0.0616338	-4.06883	4.72505e-05	0.0018712	Rpl35a
74.5391	1.07958	0.265559	4.06531	4.79683e-05	0.0018942	Eppin
27.1729	2.0871	0.513488	4.06456	4.81232e-05	0.0018949	Slc22a14
7.44931	5.59795	1.37768	4.0633	4.83838e-05	0.00189975	Chrna9
328.874	-0.536345	0.1322	-4.05706	4.96939e-05	0.0019407	Cmc2
1297.98	-0.324675	0.0800284	-4.057	4.97075e-05	0.0019407	Cfap53
48.8945	1.62775	0.40176	4.05154	5.08822e-05	0.0019754	Fam78a
5942.53	-0.253725	0.0626229	-4.05164	5.08605e-05	0.0019754	Rpl18
4846.18	-0.201613	0.0497888	-4.04936	5.13575e-05	0.00198827	Cox7b2
23.4682	-1.86321	0.46119	-4.04002	5.34476e-05	0.0020634	Bmpr2
81.9365	1.55867	0.386569	4.03207	5.52875e-05	0.00212849	1700021F07Rik
1030.55	-0.306675	0.0762148	-4.02382	5.72608e-05	0.00218503	Smim8
92.5581	1.14476	0.2845	4.02377	5.72732e-05	0.00218503	Clip1
22.9501	2.32781	0.578355	4.02489	5.70028e-05	0.00218503	Pde4a
843.318	-0.368872	0.0916839	-4.0233	5.73885e-05	0.00218503	Fgf14
55.6568	1.29632	0.322312	4.02195	5.77194e-05	0.00219159	Tbc1d23
75.8436	-1.0229	0.254521	-4.0189	5.84694e-05	0.00221399	Ddb2
394.703	0.492955	0.122699	4.0176	5.87933e-05	0.00222017	Ndfip2
14100.7	-0.237941	0.0592753	-4.01417	5.96557e-05	0.0022466	Asrgl1
28246	-0.1813	0.0453994	-3.99343	6.5124e-05	0.00244587	Meig1
11.853	5.2607	1.31787	3.99182	6.55671e-05	0.0024492	1700066B17Rik
64.5771	1.2601	0.315666	3.99187	6.55553e-05	0.0024492	Stpg1
12.8777	-3.24658	0.814105	-3.98791	6.66585e-05	0.00248325	Gm5893
40.6437	1.52171	0.382053	3.98297	6.80581e-05	0.00252858	4933424G06Rik
17.5278	3.03832	0.763326	3.98037	6.88085e-05	0.00254743	4930525C09Rik
360.3	-0.595344	0.149586	-3.97993	6.89343e-05	0.00254743	Kcnq3
216.225	0.666103	0.167647	3.97325	7.08994e-05	0.00261307	Rnf113a2
497.332	0.474205	0.119405	3.97139	7.14558e-05	0.00262657	A730035I17Rik
18.1267	2.87729	0.724906	3.96919	7.21188e-05	0.00264244	1700030F04Rik
45.0077	1.68921	0.425634	3.96869	7.22699e-05	0.00264244	D11Wsu47e
61.0051	1.17765	0.296892	3.96659	7.29089e-05	0.00265877	Zfp768
924.156	-0.313731	0.079357	-3.95341	7.7044e-05	0.00279482	4933406I18Rik
1060.68	-0.320022	0.080948	-3.95343	7.70399e-05	0.00279482	Myl6
121.229	-0.96579	0.244675	-3.94724	7.90567e-05	0.00286032	Luzp1
53.9804	1.25976	0.319483	3.94311	8.04306e-05	0.00290243	Ube2g2
2570.7	-0.286569	0.0727495	-3.93912	8.17803e-05	0.00293581	Rpl18a
48.7484	1.85847	0.471792	3.93918	8.17605e-05	0.00293581	Tssk1
68.5226	1.20142	0.305133	3.93736	8.23823e-05	0.00294976	Gm11973
19.9969	2.42141	0.615561	3.93366	8.36606e-05	0.0029849	Catsper4
382.863	-0.481647	0.122454	-3.93328	8.37957e-05	0.0029849	Galntl6
31.7599	2.49882	0.635933	3.92938	8.51641e-05	0.00302584	Lyzl1
35.3028	1.59004	0.404731	3.92864	8.5429e-05	0.00302747	Ppm1h
1242.4	-0.313066	0.0797245	-3.92685	8.60668e-05	0.00304227	Pdia6
61.955	1.22541	0.312209	3.92497	8.6739e-05	0.00305821	Ap2a2
13.2958	3.91298	0.997429	3.92307	8.74279e-05	0.00307466	1700027F06Rik
1029.01	-0.342955	0.087438	-3.92227	8.7719e-05	0.00307707	Mrpl11
90.5276	-0.9226	0.235302	-3.92092	8.82109e-05	0.00308649	Ktn1
6861.45	-0.217149	0.0554082	-3.91907	8.8891e-05	0.00310243	AA467197
26.4628	-1.93506	0.494023	-3.91695	8.96754e-05	0.00312192	Bclaf3
51.2901	-1.26993	0.325401	-3.90267	9.51358e-05	0.00329414	Adh4
587.959	-0.45387	0.116337	-3.90135	9.56587e-05	0.00329414	Ccdc110
73.0753	1.14214	0.292786	3.90096	9.58139e-05	0.00329414	Rbm7
351.763	-0.474462	0.121583	-3.90236	9.52592e-05	0.00329414	2310039H08Rik
9.77202	-3.28716	0.842566	-3.90136	9.56536e-05	0.00329414	Gm6760
7.81423	-5.32325	1.36482	-3.90033	9.606e-05	0.0032944	Gm12970
27.1629	2.09407	0.537043	3.89927	9.6484e-05	0.00330075	1700105P06Rik
660.617	0.393703	0.101102	3.89414	9.85474e-05	0.00336302	Bcl7c
33.6049	-5.30284	1.36232	-3.89249	9.9219e-05	0.0033776	Ttc24
67.8438	1.11311	0.286009	3.89188	9.94699e-05	0.00337782	Ccdc116
80.8894	0.998841	0.256952	3.88727	0.000101379	0.00343422	Nt5c3b
23.7652	2.6434	0.680204	3.88618	0.000101832	0.00344113	1700041C23Rik
40.6383	-3.66855	0.944811	-3.88284	0.000103244	0.00348034	Prkar2a
8534.78	-0.246946	0.0636142	-3.88194	0.000103628	0.00348477	Ddt
97.7283	0.897281	0.231579	3.87462	0.000106792	0.00358246	Ckmt2
42.5158	-2.02304	0.522667	-3.8706	0.000108566	0.00363316	Akap1
93.4955	0.901411	0.23299	3.86887	0.000109339	0.00365017	Lmntd1
2041.05	-0.312294	0.0809851	-3.85619	0.000115167	0.0038272	1700108J01Rik
1510.58	0.4118	0.106791	3.85613	0.000115195	0.0038272	Tomm22
32.2746	1.95059	0.506061	3.85446	0.000115985	0.0038368	Tmem210
14.2819	2.96263	0.768647	3.85435	0.00011604	0.0038368	Tmem249
707.394	-0.388783	0.100926	-3.85214	0.000117088	0.00386222	Hint3
44.6453	-1.67947	0.436193	-3.85028	0.000117983	0.0038825	Rpl39
1350.39	0.296812	0.077101	3.84965	0.000118287	0.00388324	Rdx
515.68	-0.419268	0.108938	-3.84868	0.000118756	0.00388941	Htatip2
548.18	0.434889	0.113014	3.8481	0.00011904	0.00388947	Rnf181
100.174	0.938141	0.243882	3.8467	0.000119719	0.00390243	Ttll9
41.356	2.19186	0.571131	3.83775	0.000124167	0.00403792	Spaca3
270.977	0.604489	0.157581	3.83604	0.000125032	0.00405651	Kpna2
27.9147	-1.63334	0.425871	-3.8353	0.000125411	0.00405927	Cpeb1
24.2186	2.00269	0.522301	3.83437	0.000125888	0.00406518	Rhou
422.858	-0.421068	0.109857	-3.83287	0.000126658	0.00408052	Brca2
4574.12	-0.247464	0.0645787	-3.83197	0.000127122	0.00408592	Fhl4
29.9574	1.84314	0.481183	3.83044	0.000127914	0.00409237	Kcnu1
14994.3	-0.216929	0.0566247	-3.831	0.000127625	0.00409237	Rpl13
36.684	-1.46598	0.382897	-3.82866	0.000128845	0.00411263	Rpl36a
309.986	0.526256	0.137554	3.82581	0.000130341	0.00415078	Gm30025
150.708	0.754491	0.19788	3.81288	0.000137356	0.00436413	Nrg1
9231.73	-0.17771	0.0466575	-3.80883	0.000139626	0.00442609	Rps20
511.31	-0.395654	0.104018	-3.80369	0.000142559	0.0045087	AY702103
7796.3	-0.240641	0.0633149	-3.80071	0.000144285	0.00455288	Larp1b
185.894	0.634243	0.166907	3.79998	0.000144709	0.00455587	Trim14
43.3876	-4.03913	1.06348	-3.79803	0.000145853	0.00458144	Spem1
681.148	-0.358306	0.0943707	-3.7968	0.000146578	0.00459377	Rbm8a
58.9866	-1.21496	0.320427	-3.79171	0.000149616	0.00467839	Hspd1
139.012	0.721861	0.190483	3.78963	0.000150871	0.00470565	Plxdc1
598.139	0.3903	0.103005	3.78914	0.000151169	0.00470565	Cystm1
6.74126	-3.99777	1.0557	-3.78684	0.000152576	0.00473876	Gm12688
39.0676	-1.45553	0.384443	-3.78608	0.00015304	0.00474252	Esd
45.7485	1.46697	0.387677	3.78401	0.000154324	0.00477161	Taf13
919.149	-0.307449	0.081275	-3.78283	0.000155057	0.00478358	Gm16835
1212.32	-5.01465	1.32616	-3.78134	0.000155987	0.00480155	Tnp2
2304.71	-0.26609	0.0704327	-3.77793	0.000158136	0.0048569	Rpl7
1308.12	-0.311116	0.0823991	-3.77572	0.000159547	0.00487855	6430531B16Rik
683.454	0.390853	0.103505	3.77616	0.000159262	0.00487855	Hsbp1l1
9.83487	4.99311	1.32411	3.77091	0.000162655	0.0049626	1700025M24Rik
35.7529	-1.73531	0.460414	-3.76901	0.000163895	0.0049894	Lrrc57
1127.14	0.284524	0.075521	3.76749	0.000164899	0.00500895	Med10
19.6959	2.4441	0.649371	3.7638	0.00016735	0.00507223	1700061G19Rik
93.4605	1.12512	0.298991	3.76304	0.00016786	0.00507657	Artn
11.7055	4.35787	1.1583	3.76229	0.000168367	0.00508078	Gm31510
3234.13	-0.213254	0.0566981	-3.76123	0.000169081	0.0050912	Limd2
10.0417	5.0339	1.33857	3.76065	0.000169471	0.00509187	Gm50302
16.6154	-2.18155	0.580237	-3.75976	0.00017008	0.00509907	Hprt
13.0189	3.44569	0.917123	3.75707	0.000171917	0.005143	Rab31
183.246	0.705362	0.188071	3.7505	0.000176481	0.00526814	Bcas1
13.627	4.58454	1.22281	3.74919	0.000177409	0.00528442	1700092C10Rik
1170	-0.281219	0.0750768	-3.74575	0.000179856	0.0053343	Rrbp1
356.903	0.547269	0.146094	3.74601	0.00017967	0.0053343	Gm26787
443.425	-0.410407	0.109625	-3.74372	0.000181315	0.00536608	Ankhd1
171.688	-0.694039	0.185685	-3.73772	0.0001857	0.00548411	Cst3
1816.69	-0.264457	0.0707878	-3.73591	0.000187035	0.00550435	Bag1
251.445	0.55393	0.148279	3.73572	0.000187182	0.00550435	Mycbpap
34.8196	-1.67016	0.447406	-3.73299	0.000189219	0.00555242	Neto2
34.6797	1.59963	0.428687	3.73146	0.000190376	0.00557456	Sult5a1
34.0986	-6.25759	1.68191	-3.72054	0.0001988	0.00580891	Nudt16l2
59.4391	1.78916	0.480993	3.71972	0.000199441	0.00581534	Tex33
33.4605	1.86487	0.502103	3.71412	0.000203909	0.00593309	Fyb
14.0447	2.99907	0.807934	3.71202	0.000205615	0.00597018	Pdzrn4
1567.76	-0.259812	0.0700497	-3.70896	0.000208111	0.00602999	Ccp110
6.24403	-4.97939	1.34285	-3.70807	0.000208843	0.00603823	Odf3b
44.7317	-1.39379	0.375933	-3.70756	0.000209269	0.00603823	Scml2
526.65	0.482874	0.130286	3.70625	0.000210347	0.00604408	Eno1
6708.35	-0.225482	0.0608297	-3.70677	0.000209919	0.00604408	Cmtm2b
929.795	0.393378	0.10619	3.70448	0.000211823	0.00607387	Gstt2
51.9351	1.24802	0.337269	3.70038	0.000215276	0.0061601	Arl15
154.807	-0.726614	0.196638	-3.69518	0.000219727	0.0062485	Slamf7
75.2637	-0.950245	0.25722	-3.69428	0.000220507	0.0062485	Gm34411
6.85977	-3.70782	1.0036	-3.69454	0.000220288	0.0062485	6430548M08Rik
19.3113	2.21056	0.598395	3.69415	0.000220626	0.0062485	Arhgef3
24.9771	2.14596	0.580645	3.69582	0.000219181	0.0062485	Mir99ahg
52.9181	-3.98436	1.07996	-3.68937	0.000224806	0.00634464	Tppp2
26.3694	1.80074	0.488109	3.68922	0.000224939	0.00634464	Zfp474
39.4589	1.73401	0.470188	3.6879	0.000226114	0.00636482	Fam24a
34	1.54265	0.418492	3.68621	0.000227623	0.00639425	Epha3
120.59	2.30963	0.626991	3.68367	0.000229901	0.00644516	Frat2
1328.66	-0.280425	0.0761429	-3.68288	0.000230616	0.00645211	Psmb5
18.7116	2.45578	0.667211	3.68067	0.000232622	0.00649508	Gm14329
2650.08	-0.224107	0.0609789	-3.67516	0.000237705	0.00661458	Eif3c
22.7963	-1.92414	0.523576	-3.67499	0.000237859	0.00661458	Fmr1nb
133.306	-0.708034	0.192939	-3.66973	0.00024281	0.00673872	Smpdl3a
452.47	-0.447151	0.122092	-3.66242	0.000249845	0.00692005	Kcnk10
21.2172	-4.93945	1.3502	-3.65831	0.000253881	0.00701778	Defb33
605.576	0.358542	0.0980389	3.65714	0.000255048	0.00703597	Ndufa3
240.611	0.706304	0.193218	3.65549	0.000256695	0.0070673	Gm2694
28.8618	2.04073	0.559318	3.6486	0.000263675	0.00724502	Erich6
20.3655	2.16448	0.593991	3.64396	0.000268476	0.00734158	Ttll3
109.416	-3.82792	1.05049	-3.64393	0.000268506	0.00734158	Tssk6
13.3672	2.80549	0.769964	3.64367	0.000268782	0.00734158	Ccdc166
41.646	1.50363	0.412729	3.64314	0.000269327	0.00734195	4930555F03Rik
243.228	0.570956	0.156775	3.64187	0.000270662	0.00736382	Mipep
2494.59	-0.237446	0.0652233	-3.6405	0.00027211	0.00738867	Cenpf
5.68216	-5.00283	1.37615	-3.63539	0.000277563	0.00752195	1700008B11Rik
21.4528	2.07433	0.571836	3.62749	0.000286189	0.00772557	Inpp1
54.5678	1.71966	0.474064	3.62749	0.000286194	0.00772557	Slxl1
3195.13	-0.216301	0.0596425	-3.62663	0.000287144	0.00773193	Rps16
718.76	0.377379	0.104068	3.62627	0.000287549	0.00773193	Cdc34
83.7284	-0.845761	0.23345	-3.62288	0.000291342	0.00781871	Trnau1ap
50.8705	1.48313	0.409624	3.62071	0.000293798	0.00786935	1700015F17Rik
56.8032	1.37539	0.379948	3.61995	0.000294661	0.00787718	Usp50
394.757	-0.412432	0.113962	-3.61904	0.000295698	0.00787983	Socs7
179.99	-0.617628	0.170669	-3.61886	0.0002959	0.00787983	1700007H22Rik
43.1243	1.32136	0.365354	3.61666	0.000298433	0.00793201	Crip2
5.56928	-4.34164	1.20175	-3.61276	0.000302958	0.00803681	Dppa4
19.7996	-1.81263	0.501848	-3.61192	0.000303942	0.00804747	Lamp2
2291.31	0.333642	0.0924027	3.61074	0.000305327	0.00806869	Rps28
1411.91	-0.28355	0.0786098	-3.60706	0.000309686	0.00812175	Cd55b
1510.46	-0.252676	0.0700407	-3.60756	0.000309095	0.00812175	Rsrc1
57.2872	1.18552	0.328568	3.60814	0.000308401	0.00812175	Large1
17.7246	-1.96232	0.544	-3.60722	0.000309499	0.00812175	Prdm9
45.0633	-1.56798	0.434805	-3.60618	0.000310743	0.00813405	M1ap
151.267	0.680063	0.188709	3.60376	0.000313641	0.00819438	4930412C18Rik
10.3648	-2.91884	0.810274	-3.60229	0.000315426	0.00822547	Cpne3
224.114	-0.523608	0.145442	-3.60012	0.000318071	0.00827884	Gm33301
30.9607	-1.57901	0.438738	-3.59897	0.000319475	0.00829974	Usp26
1373.57	-0.294318	0.0818373	-3.59639	0.000322668	0.00836613	Rpl3
347.329	0.515172	0.143265	3.59593	0.000323241	0.00836613	mt-Nd3
8053.32	-0.185491	0.0516747	-3.58959	0.000331199	0.00855607	Dkkl1
268.178	0.560128	0.156263	3.58453	0.000337691	0.00870752	Wfdc3
28.3193	1.68534	0.470262	3.58382	0.000338604	0.00871479	Srms
3147.22	-0.239042	0.0668096	-3.57796	0.000346286	0.00889595	Srpk1
125.093	-0.720894	0.201529	-3.57712	0.000347395	0.00890788	Gm30159
98.6	0.815956	0.228221	3.57529	0.000349836	0.0089373	Rdm1
1631.54	-0.264323	0.0739264	-3.57549	0.000349575	0.0089373	2025-09-12
246.242	-0.50885	0.142448	-3.57219	0.00035401	0.00901687	Gm16158
86.3165	0.995381	0.278661	3.57201	0.000354255	0.00901687	Sufu
642.009	-0.335078	0.0938558	-3.57014	0.000356797	0.00906487	3830406C13Rik
956.905	-0.294686	0.0826736	-3.56445	0.000364623	0.00924672	Ndufb2
8693.26	-0.227316	0.0637887	-3.56357	0.000365838	0.00926054	Spink2
49.9695	1.30555	0.366433	3.56286	0.000366839	0.0092689	Cacna1d
841.265	0.332168	0.0932664	3.5615	0.000368747	0.00930009	Laptm4a
183.162	0.799591	0.224874	3.55573	0.000376938	0.00946399	4933402J10Rik
1179.9	-0.265308	0.0746195	-3.55547	0.0003773	0.00946399	Cops3
3266.88	-0.261509	0.0735404	-3.55599	0.000376565	0.00946399	Pabpc6
8956.63	-0.198344	0.0558205	-3.55325	0.000380508	0.00952717	Cox4i1
341.149	-0.540111	0.152047	-3.55227	0.000381919	0.00954522	4930447C04Rik
595.323	-0.352027	0.0991352	-3.55098	0.000383798	0.00957486	Dhx36
329.501	-0.496377	0.139917	-3.54765	0.000388678	0.00967914	Selenoi
29.2196	-1.57815	0.445077	-3.54579	0.000391436	0.00973027	Smarcad1
142.562	0.691619	0.195221	3.54275	0.000395974	0.00982542	Rogdi
9025.42	-0.209034	0.0590338	-3.54091	0.000398743	0.00987638	Calm3
161.357	-0.618199	0.174915	-3.53429	0.000408875	0.0101092	Gm36246
33.7733	1.70741	0.483203	3.53353	0.000410054	0.0101203	Gm27211
3661.15	0.265414	0.0751643	3.53112	0.000413799	0.0101945	mt-Nd1
52.4152	1.15629	0.327808	3.52734	0.000419755	0.0103228	Gm15441
152.909	-0.670379	0.19013	-3.52589	0.00042206	0.0103611	Rock2
29.9217	1.53475	0.435769	3.52194	0.000428402	0.0104981	Grin2b
876.462	-0.342257	0.0972589	-3.51903	0.000433127	0.0105316	Rsrp1
8.35438	-4.33578	1.23219	-3.51876	0.000433577	0.0105316	1700034G24Rik
9.86924	-2.60755	0.740885	-3.51951	0.00043235	0.0105316	Inpp5f
450.016	-0.47624	0.13528	-3.5204	0.000430891	0.0105316	1700026F02Rik
691.838	-0.340269	0.0966878	-3.51925	0.000432769	0.0105316	Crebrf
1651.51	-0.237334	0.067548	-3.51355	0.000442154	0.0107211	Prc1
20.9648	2.21787	0.632129	3.50857	0.000450527	0.010905	Tes
526.052	-0.447663	0.127674	-3.50629	0.000454392	0.0109793	Ankrd7
291.73	0.475801	0.135773	3.5044	0.000457645	0.0110386	Dnaaf3
92.3534	1.04935	0.29951	3.50357	0.000459065	0.0110536	Fgf12
233.754	-0.551764	0.157604	-3.50095	0.00046361	0.0111436	Atg4d
1720.22	-0.258115	0.0737789	-3.4985	0.000467889	0.0112269	Rps3
4687.55	0.590666	0.168913	3.49686	0.000470761	0.0112762	Rps29
153.234	-0.61127	0.174867	-3.49563	0.000472936	0.0113087	3110083C13Rik
656.201	-0.357127	0.102311	-3.49061	0.000481914	0.0115035	Churc1
381.944	0.44026	0.126152	3.48991	0.000483189	0.0115141	Snx9
22.4192	1.82553	0.523373	3.488	0.000486647	0.0115765	Cyp51
186.054	0.609642	0.174927	3.48513	0.000491907	0.0116815	Sirt4
90.5578	-0.789811	0.226727	-3.48353	0.000494845	0.0117311	Olfr1186
151.342	0.666196	0.191275	3.48293	0.000495952	0.0117372	Mfap5
157.48	-0.60328	0.173664	-3.47384	0.000513059	0.0121213	Zfp335os
3991.25	-0.253498	0.0729874	-3.47317	0.00051434	0.0121309	Cfap97
166.163	-0.591569	0.170691	-3.46573	0.0005288	0.0124507	Kcnq5
4282.31	-0.193186	0.0557683	-3.46408	0.000532042	0.0125057	Npm1
26.3812	-5.23098	1.51206	-3.4595	0.000541178	0.0126989	Oxct2a
675.504	-0.319151	0.092274	-3.45873	0.00054272	0.0127135	Knl1
35.0211	1.63695	0.473355	3.45819	0.000543821	0.0127177	Pvt1
29.8412	1.67819	0.48541	3.45726	0.000545691	0.0127399	Spsb2
15.853	2.40318	0.695389	3.45588	0.000548504	0.0127839	4930474N09Rik
788.382	-0.29368	0.0850259	-3.45401	0.000552319	0.0128512	Wdr33
335.978	-0.425089	0.123115	-3.45278	0.000554847	0.0128857	1700012C14Rik
34.2231	-1.71898	0.497913	-3.45238	0.000555668	0.0128857	Fam243
90.9996	-1.1506	0.333469	-3.4504	0.000559763	0.0129412	Auts2
556.608	-0.338977	0.0982452	-3.45031	0.000559933	0.0129412	4930598N05Rik
12.6265	2.75007	0.797463	3.44853	0.000563657	0.0130055	Dram1
21.1709	-1.65168	0.479714	-3.44304	0.000575206	0.0132295	Decr1
53.4503	1.53595	0.446108	3.44301	0.000575277	0.0132295	Cast
675.972	-0.38426	0.111718	-3.43955	0.00058269	0.0133555	Pfdn2
29.9486	-1.54056	0.447865	-3.43978	0.000582186	0.0133555	Dicer1
82.7118	0.909193	0.264415	3.4385	0.000584942	0.0133849	Atad1
577.591	-0.42273	0.122959	-3.43797	0.000586083	0.0133888	4932412D23Rik
2460.87	-0.217881	0.0634117	-3.43598	0.000590419	0.0134656	Rpgrip1
9.8205	4.09114	1.19153	3.43353	0.000595784	0.0135656	4930474N05Rik
1061.67	-0.307159	0.0894721	-3.43302	0.000596904	0.0135688	Cox6a1
194.753	0.662496	0.193134	3.43023	0.000603062	0.0136638	Spata7
40.9518	-1.46075	0.425791	-3.43067	0.000602093	0.0136638	Rpl10
207.374	0.597381	0.174215	3.42899	0.00060584	0.0137043	4930448E22Rik
26.9186	1.81069	0.529103	3.42218	0.000621213	0.0140137	Ankrd61
1191.99	-0.269545	0.0787676	-3.42203	0.000621548	0.0140137	Qrich2
255.545	-0.523497	0.153096	-3.4194	0.000627586	0.0141039	Tmem218
31.6563	1.57214	0.459764	3.41946	0.000627466	0.0141039	Grip1
4.98839	4.99129	1.45998	3.41873	0.000629143	0.0141159	Cd72
617.76	-0.326322	0.0954922	-3.41726	0.000632543	0.0141248	4930458A03Rik
1201.49	-0.256179	0.0749664	-3.41725	0.000632582	0.0141248	B9d1
286.267	0.468707	0.13716	3.41723	0.000632608	0.0141248	1700041B01Rik
15.7279	-2.01997	0.592065	-3.41174	0.000645489	0.0143892	Tuba4a
1432.75	-0.240603	0.070592	-3.40837	0.000653532	0.014545	Bbip1
12.4624	2.71912	0.798215	3.4065	0.000658023	0.0146214	1700023H06Rik
627.849	-0.37431	0.110023	-3.40211	0.00066867	0.0148342	Crtam
15.357	2.57761	0.758016	3.40047	0.000672698	0.0148996	Gm28411
16.2092	2.23899	0.658544	3.39991	0.000674088	0.0149065	Steap1
69.0604	-3.47216	1.02235	-3.39624	0.000683189	0.0150836	1700042G07Rik
123.032	-0.677221	0.199442	-3.39558	0.00068484	0.015096	Lama2
473.872	0.364631	0.107502	3.39186	0.000694206	0.0152538	Pla2g12a
363.29	-0.421315	0.124212	-3.39191	0.000694081	0.0152538	Polr2g
41.4174	-1.16521	0.343601	-3.39116	0.00069597	0.0152683	Apbb1
11.0726	3.58319	1.05693	3.3902	0.000698407	0.0152974	Gm45604
123.034	-0.671037	0.198014	-3.38883	0.000701907	0.0153498	Snx17
875.8	-0.337551	0.0996673	-3.38677	0.000707201	0.0154411	Ndufaf8
10.6556	3.10823	0.91844	3.38425	0.000713719	0.0155589	Got1
1355.17	-0.255386	0.0754892	-3.38308	0.000716767	0.0156007	Rps27l
1857.26	-0.261848	0.0774093	-3.38265	0.000717908	0.015601	Sbds
1731.45	-0.310066	0.0917105	-3.38092	0.000722436	0.0156747	Rpl22l1
168.978	0.598998	0.177293	3.37857	0.000728629	0.015754	4930470P17Rik
59.4433	1.02307	0.302839	3.37824	0.000729509	0.015754	Gm16731
23.1511	1.85859	0.550066	3.37884	0.000727916	0.015754	Dennd6b
1039.44	-3.87262	1.1466	-3.37749	0.000731495	0.0157722	Tnp1
2101.29	-0.239132	0.070824	-3.37643	0.000734329	0.0158087	1700026D11Rik
15.7253	2.24506	0.665289	3.37457	0.000739314	0.0158912	Brsk2
152.449	0.610632	0.180984	3.37395	0.000740988	0.0159025	Stk10
147.746	-0.618399	0.183389	-3.37206	0.000746088	0.0159871	Gm49313
92.4126	-3.75976	1.11624	-3.36825	0.000756482	0.0161847	Cabs1
507.645	0.384035	0.114097	3.36588	0.000763004	0.0162377	Uck2
55.1928	1.17639	0.349449	3.36642	0.000761511	0.0162377	Plcb4
647.409	0.353877	0.10512	3.36642	0.000761515	0.0162377	Pet100
58.891	1.5062	0.447523	3.36564	0.000763655	0.0162377	1700030N03Rik
399.36	-0.415568	0.123552	-3.36349	0.000769623	0.0163394	1700063H04Rik
12.9539	-2.12295	0.631751	-3.36042	0.000778229	0.0164968	Pola1
23.3558	-1.5894	0.47304	-3.35997	0.000779523	0.0164989	Cited1
13.3193	2.55653	0.761925	3.35535	0.00079264	0.0166744	Tmem141
400.957	-0.382894	0.1141	-3.35576	0.000791471	0.0166744	Emg1
9.89047	3.41999	1.01917	3.35567	0.00079173	0.0166744	Utf1
47.4337	1.12793	0.33612	3.35574	0.000791537	0.0166744	1810009A15Rik
238.023	0.588533	0.175488	3.35369	0.000797422	0.0167495	Crls1
74.5302	0.925285	0.275958	3.353	0.000799409	0.0167658	4933421O10Rik
1102.41	-0.28387	0.0847113	-3.35102	0.000805138	0.0168603	Ndufa9
13.1406	2.55367	0.763059	3.34663	0.000818012	0.017104	4933400F21Rik
14.0735	2.63147	0.786966	3.34381	0.000826359	0.0172524	Gm32052
72.9817	0.97018	0.290231	3.34278	0.000829426	0.0172903	Btg4
11.1389	3.15751	0.945084	3.34099	0.000834816	0.0173654	4930556G01Rik
368.272	0.46646	0.139692	3.3392	0.000840186	0.0173654	Camk2n1
240.604	0.60498	0.18114	3.33986	0.000838221	0.0173654	Chchd3
12848.1	-0.198847	0.0595261	-3.3405	0.000836291	0.0173654	Morf4l1
222.515	-0.546147	0.163562	-3.33908	0.000840567	0.0173654	Lsm7
9.64471	3.39779	1.01727	3.34012	0.000837429	0.0173654	Rhobtb3
93.291	0.806468	0.242176	3.33009	0.000868179	0.0179091	Pim3
1270.21	-0.319085	0.0958951	-3.32744	0.00087649	0.0180536	Ccdc96
93.0275	-3.4392	1.03438	-3.32489	0.000884546	0.0181924	Dnajb8
702.333	-0.300035	0.0902832	-3.32327	0.000889687	0.0182578	Zbtb32
292.006	0.643908	0.19377	3.32306	0.000890368	0.0182578	Ube2e2
31.0246	-1.36604	0.411347	-3.3209	0.000897286	0.0183724	Pet2
64.2232	1.00612	0.303121	3.31921	0.000902718	0.0184563	Gm43701
18.5912	-1.72851	0.521884	-3.31206	0.000926117	0.0189067	Alcam
38.6787	1.90491	0.57549	3.31006	0.000932769	0.0190145	Gtsf1l
212.782	-0.539211	0.162932	-3.30942	0.000934879	0.0190294	Neb
3413.48	-0.197023	0.0595655	-3.30767	0.000940769	0.0191211	Morn2
34.4854	1.34848	0.407852	3.3063	0.000945351	0.0191749	Lonrf1
86.7644	0.808472	0.244543	3.30606	0.000946187	0.0191749	Tmem216
84.2408	-0.819057	0.247836	-3.30484	0.000950323	0.0192024	Ppp2r3a
11.9458	2.66366	0.805929	3.30508	0.000949503	0.0192024	Gm26844
1544.72	-0.311575	0.094307	-3.30384	0.000953693	0.019222	Rpl14
1606.17	-0.275458	0.0833779	-3.30373	0.000954076	0.019222	Glt8d1
193.655	-0.535812	0.162235	-3.30269	0.000957634	0.0192656	Msh3
13.8941	-2.85755	0.866003	-3.2997	0.000967866	0.0194144	Cby3
18.8062	1.94456	0.589385	3.2993	0.000969246	0.0194144	Gypc
829.602	0.290512	0.0880442	3.29961	0.000968183	0.0194144	mt-Nd5
448.792	-0.412693	0.125258	-3.29473	0.000985168	0.0197048	1700016K05Rik
35.8248	-1.91526	0.581442	-3.29399	0.000987764	0.0197282	2810408A11Rik
321.307	0.611242	0.185627	3.29284	0.000991792	0.0197395	1700001O22Rik
19.4696	1.87703	0.57005	3.29275	0.000992142	0.0197395	Mir124-2hg
1198.44	-0.260257	0.0790429	-3.29261	0.000992618	0.0197395	Gm26512
305.618	-0.431726	0.131156	-3.29169	0.000995867	0.0197757	Derl2
1267.03	-0.274766	0.0835118	-3.29015	0.00100134	0.0198273	Tra2a
17.1908	2.32734	0.707307	3.29042	0.00100037	0.0198273	Pln
136.324	-0.655205	0.199258	-3.28823	0.00100819	0.0199306	Casp8ap2
1518.77	0.265364	0.0807096	3.28788	0.00100944	0.0199306	Saysd1
494.716	0.362721	0.110456	3.28385	0.00102401	0.0201894	Bola2
37.6522	1.249	0.38056	3.282	0.00103072	0.0202929	B3gntl1
40.4723	-1.25864	0.383832	-3.27914	0.00104125	0.020471	Stxbp5l
559.371	0.330882	0.100919	3.27868	0.00104294	0.020475	Arhgef33
16.2234	2.22544	0.679433	3.27543	0.001055	0.0206824	4930417O13Rik
124.33	-0.759196	0.232396	-3.26683	0.0010876	0.0212914	Tanc2
20.832	2.07331	0.635293	3.26355	0.00110024	0.0215084	Lyzl4
1552.89	-0.224031	0.068697	-3.26114	0.00110966	0.0216618	Cisd1
417.739	-0.39395	0.120855	-3.25969	0.00111535	0.0217352	Hoxd3os1
77.6734	0.866855	0.265957	3.25938	0.00111656	0.0217352	Hapln2
918.275	-0.314645	0.0965641	-3.25841	0.0011204	0.0217793	Tmem234
433.161	-0.359104	0.110327	-3.25491	0.00113429	0.0220182	Hmga2
5.76448	-4.25779	1.30851	-3.25392	0.00113826	0.0220334	4930579D09Rik
401.154	-0.414368	0.127338	-3.25408	0.00113758	0.0220334	Mrpl45
10.2322	-2.30428	0.709122	-3.24949	0.00115613	0.0222987	Sohlh2
412.909	-0.357825	0.110123	-3.24932	0.0011568	0.0222987	Fuca1
185.944	-0.52988	0.163051	-3.24979	0.00115491	0.0222987	Pank4
16.7792	2.12828	0.65523	3.24814	0.00116164	0.0223608	1700029J03Rik
1178.31	-0.266095	0.0819437	-3.24729	0.00116509	0.022396	Gtf2a1l
22.7741	1.73281	0.533777	3.24632	0.00116908	0.0224415	Gm11734
260.838	-0.462658	0.142562	-3.2453	0.00117325	0.0224903	Zbtb3
41.0951	-1.09603	0.337902	-3.24362	0.0011802	0.0225921	Itgb1
42.851	1.18654	0.365913	3.24269	0.00118407	0.0226349	Zfp296
356.284	-0.406474	0.125418	-3.24096	0.00119129	0.0226788	Med19
253.586	-0.449893	0.138807	-3.24115	0.0011905	0.0226788	Gm12763
183.37	-0.537322	0.165764	-3.24149	0.00118905	0.0226788	Tmem208
11.6015	2.82278	0.871867	3.23763	0.00120528	0.0229135	Smad6
168.24	-0.633905	0.195886	-3.23609	0.00121178	0.0229841	Stox1
34.2315	-1.30092	0.40202	-3.23597	0.00121232	0.0229841	Map7d2
15.1953	2.39959	0.741642	3.23551	0.00121426	0.0229895	Hdac5
2508.94	-0.287247	0.0888912	-3.23144	0.00123167	0.0232237	Hspa5
656.78	-0.294111	0.0910132	-3.23152	0.00123133	0.0232237	BC005561
317.445	-0.491516	0.152072	-3.23212	0.00122878	0.0232237	1700025F24Rik
16.7644	2.13825	0.66257	3.22721	0.00125005	0.0235381	Cd59b
94.3739	-0.852225	0.264297	-3.22449	0.00126195	0.0237298	Gm43731
718.139	0.305814	0.0949371	3.22122	0.00127644	0.0239372	Mycbp
169.24	-0.55696	0.172899	-3.2213	0.00127611	0.0239372	4930432B10Rik
215.177	-0.492253	0.15289	-3.21964	0.00128349	0.0240368	A630010A05Rik
425.446	-0.388608	0.120794	-3.21712	0.00129486	0.0241514	Stamos
15.8487	2.5064	0.778969	3.21759	0.00129275	0.0241514	Gm16159
4447.52	-0.211703	0.0658033	-3.21721	0.00129445	0.0241514	Pabpc2
37.2716	1.2775	0.397291	3.21552	0.0013021	0.0242538	Bcar3
26.0057	1.52661	0.475045	3.21361	0.00131077	0.024344	4930558K02Rik
368.27	0.44629	0.138858	3.21401	0.00130896	0.024344	Cfap126
152.477	0.617379	0.192202	3.21214	0.00131751	0.024344	Mocs3
1007.48	0.252907	0.0787343	3.21216	0.00131741	0.024344	Rbbp4
24.5542	-4.48669	1.3967	-3.21236	0.00131651	0.024344	1700009J07Rik
404.153	-0.363664	0.113188	-3.21291	0.00131397	0.024344	4930588A03Rik
3602.51	-0.217012	0.0676401	-3.20833	0.00133507	0.0245371	Acbd6
9.41213	-2.486	0.774713	-3.20893	0.00133229	0.0245371	Btbd18
862.645	0.283795	0.0884479	3.20861	0.00133378	0.0245371	Pcna
31.992	1.45325	0.45296	3.20835	0.00133501	0.0245371	Abhd2
93.6211	-0.736766	0.229755	-3.20675	0.00134243	0.0246053	Gm38186
671.592	-0.333324	0.103969	-3.20601	0.0013459	0.0246053	Thrap3
3607.79	-0.191447	0.0597135	-3.20609	0.00134553	0.0246053	Eif1b
23.8197	1.80397	0.562569	3.20666	0.00134286	0.0246053	Gm41290
1956.24	-0.245435	0.0766138	-3.20353	0.00135754	0.0247548	Rpsa
3427.25	-0.243148	0.0759006	-3.20351	0.00135766	0.0247548	Tpt1
79.6499	-0.815087	0.254623	-3.20115	0.00136879	0.0249249	Fmnl2
27.3455	1.44228	0.450639	3.20052	0.00137179	0.0249468	En2
30.5605	1.90931	0.597083	3.19773	0.00138515	0.0251566	Ccdc63
217.877	0.510448	0.159699	3.19632	0.00139193	0.0252465	Nt5c
794.018	-0.282123	0.088298	-3.19513	0.00139769	0.0252656	Ndufb6
180.865	-0.55965	0.175135	-3.19553	0.00139574	0.0252656	Aurkc
6.99123	-3.80128	1.18977	-3.19497	0.00139846	0.0252656	Gm4665
1174.83	-0.248279	0.077744	-3.19354	0.00140541	0.0253579	Gm3448
9.65431	3.03941	0.951905	3.19298	0.00140814	0.025374	Necab3
498.596	-0.334575	0.104815	-3.19205	0.00141265	0.0254221	Parp1
1169.73	-0.263584	0.0826003	-3.19108	0.00141743	0.025475	Elp5
292.802	0.434978	0.136332	3.19058	0.0014199	0.0254863	Pick1
15.7715	2.40628	0.754783	3.18804	0.00143238	0.0256106	Pdzk1ip1
137.34	0.707647	0.221959	3.18819	0.00143167	0.0256106	Deup1
18.2325	-1.62402	0.509314	-3.18865	0.00142937	0.0256106	Tslrn1
39.6567	1.49224	0.468378	3.18597	0.00144271	0.0257381	Rffl
2078.22	-0.20355	0.0638924	-3.18582	0.00144347	0.0257381	Trim37
18.2207	-1.76891	0.555302	-3.18549	0.0014451	0.0257381	Trap1a
152.182	-0.630372	0.197961	-3.18433	0.00145092	0.0258078	Lig1
3083.13	-0.210163	0.0660068	-3.18396	0.00145275	0.0258078	Smc6
29.3882	1.42885	0.44895	3.18264	0.00145937	0.0258921	Tmx2
2014.08	-0.221737	0.0697246	-3.18018	0.00147181	0.0260794	Ddx46
20.4416	2.3659	0.744103	3.17954	0.0014751	0.0261042	Spata31
1964.14	-0.215428	0.0677625	-3.17916	0.00147705	0.0261052	Hspa4
15.2119	2.04255	0.642708	3.17804	0.00148276	0.0261447	Prnp
12.6624	2.50855	0.789355	3.17798	0.00148307	0.0261447	1700030M09Rik
13.7668	-1.92656	0.606581	-3.17609	0.00149273	0.0262816	Taf1
740.342	0.352174	0.110954	3.17405	0.00150327	0.0264335	Rsph3a
22.4545	1.82408	0.57494	3.17264	0.00151058	0.0265282	Izumo3
2302.41	0.218999	0.069036	3.17225	0.00151265	0.0265308	Ube2d3
1181.09	-0.247527	0.0781306	-3.16812	0.00153429	0.0268763	Ndufa11
74.1971	0.85738	0.270868	3.16531	0.00154918	0.0270344	Gm14424
13.7987	2.37891	0.751535	3.1654	0.00154869	0.0270344	1700123O12Rik
987.087	-0.258513	0.0816526	-3.166	0.00154548	0.0270344	Atp6v0c
285.518	-0.417934	0.132083	-3.16417	0.00155525	0.0271061	Ptcd2
21.8792	1.81028	0.572377	3.16274	0.00156292	0.0272054	Zp3r
332.887	-0.406298	0.12866	-3.15792	0.00158901	0.0276023	Cox19
312.395	-0.501332	0.15876	-3.15779	0.00158971	0.0276023	Cd63
54.083	-1.13258	0.359215	-3.15294	0.00161635	0.028005	Dip2c
10.6256	-2.21285	0.701862	-3.15283	0.00161696	0.028005	Rps6ka3
6.74021	4.42905	1.40518	3.15194	0.00162188	0.0280552	Zfp72
83.6467	-0.893057	0.283477	-3.15036	0.00163067	0.0281258	Pbx3
540.017	-0.328476	0.104278	-3.15	0.00163268	0.0281258	Ccdc73
57.654	-0.889408	0.282337	-3.15016	0.0016318	0.0281258	Me3
25.5112	1.48574	0.471703	3.14975	0.00163411	0.0281258	Prox2
310.459	-0.41123	0.130656	-3.14743	0.00164713	0.0283146	Orai1
58.7412	0.964617	0.306645	3.14572	0.00165681	0.0284457	Pxn
669.78	-0.326785	0.103903	-3.14511	0.00166025	0.0284693	Ppp1r10
1563.76	-0.262819	0.0835904	-3.14413	0.00166579	0.0285289	Nlrp14
617.059	-0.297584	0.0948277	-3.13815	0.00170017	0.0290817	H1fx
265.252	0.464033	0.14792	3.13706	0.00170652	0.0291542	AV039307
136.348	-0.587193	0.187207	-3.13661	0.00170916	0.0291633	AI413582
713.361	-0.281334	0.0898036	-3.13277	0.00173163	0.0295103	Ocel1
120.037	0.65069	0.207746	3.13214	0.00173535	0.0295373	Gm12841
23.8625	1.79877	0.574518	3.13093	0.00174257	0.0295872	Gm40155
13.298	2.36513	0.755358	3.13113	0.00174132	0.0295872	Gm11867
21.8483	1.7888	0.571861	3.12804	0.00175977	0.0298427	Grik1
91.5309	-0.844605	0.27009	-3.12712	0.00176526	0.0298991	H2-D1
38.6169	1.16712	0.373295	3.12654	0.00176879	0.0299222	Fzd3
415.368	0.355082	0.113596	3.12584	0.001773	0.0299567	Cpeb2
16.9089	2.283	0.730728	3.12427	0.00178245	0.0300796	Iqca1l
32.7031	1.25971	0.403468	3.12221	0.00179498	0.0302541	Stard3nl
33.7521	1.66559	0.533841	3.12001	0.00180843	0.0304438	Cabyr
10.0419	3.09871	0.993435	3.11919	0.00181347	0.0304545	4933416O17Rik
53.6575	1.02613	0.328963	3.11931	0.00181278	0.0304545	Gfra2
15.6541	1.99224	0.639249	3.11653	0.00182993	0.0306563	Gchfr
20.3159	1.80321	0.578548	3.11679	0.00182829	0.0306563	1700101O22Rik
1176.32	-0.248201	0.079698	-3.11427	0.00184401	0.0308548	Hnrnpa3
888.789	-0.267462	0.0859166	-3.11304	0.00185169	0.0309458	Pifo
22.3157	1.75838	0.56528	3.11064	0.00186685	0.0311616	Stox2
17.6748	2.21395	0.711972	3.1096	0.00187342	0.0312334	4930513D17Rik
12.6846	2.25406	0.725426	3.10722	0.00188856	0.0313797	Sgms2
23.5141	1.70515	0.548805	3.10702	0.00188984	0.0313797	Fbxo24
241.906	0.574624	0.184957	3.1068	0.00189127	0.0313797	2310010J17Rik
6.80749	4.45797	1.43489	3.10683	0.00189103	0.0313797	Defb14
330.418	-0.415417	0.133782	-3.10518	0.00190166	0.0315141	Ppib
16.8271	1.84525	0.594402	3.10438	0.00190677	0.0315611	F11r
24.4912	1.5325	0.493831	3.10328	0.00191385	0.0316404	Dtna
3100.38	-0.233384	0.0752899	-3.0998	0.0019365	0.0319765	Rpl19
1007.99	0.257526	0.0831002	3.09898	0.00194187	0.032027	Atp5g1
764.33	-0.298965	0.0965012	-3.09805	0.001948	0.0320897	Ube2j2
582.395	-0.314088	0.101441	-3.09627	0.00195972	0.0322444	Exoc3
46.6942	1.42361	0.460022	3.09465	0.00197044	0.0323758	Ccer1
23.4339	1.51193	0.488608	3.09436	0.00197239	0.0323758	Arsb
6.30872	4.30974	1.39311	3.09362	0.0019773	0.0324179	4930535L15Rik
10.0321	2.75517	0.890818	3.09286	0.0019824	0.0324571	Nexn
18.8849	1.96965	0.636901	3.09256	0.00198439	0.0324571	Amotl1
10.872	-2.22667	0.720546	-3.09025	0.00199986	0.0326715	Pts
16666.6	-0.159542	0.0516562	-3.08853	0.00201153	0.0328232	Dnah8
1226.82	0.319708	0.10353	3.08806	0.00201467	0.0328358	Stmn1
9.36701	3.29484	1.06709	3.08768	0.00201723	0.0328389	Slc6a11
10.5055	-2.23187	0.723994	-3.08272	0.00205117	0.0333521	Pcsk1n
575.685	-0.319263	0.103704	-3.07861	0.00207971	0.0336972	Ate1
408	-0.369871	0.120131	-3.07888	0.00207777	0.0336972	Taf7
654.607	-0.306327	0.0994999	-3.07866	0.00207933	0.0336972	Rpp30
15.7389	2.14427	0.696957	3.07662	0.00209361	0.0338826	Cfap77
320.024	-0.423064	0.137587	-3.07488	0.0021059	0.0340416	Derl1
69.8789	0.968532	0.315022	3.07449	0.0021086	0.0340455	Filip1l
779.771	0.369003	0.120065	3.07335	0.00211667	0.0340961	Bcas2
53.844	1.02235	0.332643	3.07341	0.00211629	0.0340961	Sgpp1
98.5274	-0.66737	0.217216	-3.07239	0.00212355	0.0341672	Cd151
222.643	-0.446632	0.145531	-3.06897	0.00214797	0.0345199	Rad50
1014.63	-0.242346	0.0790614	-3.06529	0.00217458	0.0349069	Ndufa13
33.5462	-1.30933	0.427262	-3.06446	0.00218062	0.0349632	Tgs1
973.862	-0.27804	0.0907913	-3.06241	0.00219563	0.0351632	Cdhr4
1306.8	-0.223442	0.0729776	-3.06178	0.00220021	0.0351958	Rps2
49.8569	-1.13475	0.37087	-3.0597	0.00221556	0.0354004	Eml5
26.9261	-2.09241	0.684101	-3.05863	0.00222351	0.0354863	Tepp
16.2809	2.10398	0.68913	3.0531	0.00226492	0.0361054	Pccb
30.2149	1.34909	0.442123	3.05138	0.0022779	0.0362706	Gm45051
97.9065	0.782417	0.256558	3.04967	0.00229094	0.0364362	Enah
2473.52	-0.187616	0.0615356	-3.04891	0.00229677	0.0364869	Sf3b2
979.982	-0.24818	0.0814173	-3.04825	0.00230179	0.0365247	Gm13817
131.938	0.653342	0.214419	3.04703	0.00231116	0.0366313	Gipc2
13.4914	-2.45571	0.80694	-3.04324	0.00234048	0.0370364	1700016C15Rik
3909.77	-0.183817	0.0604127	-3.04269	0.00234476	0.0370364	Rpl27a
44.0741	1.10533	0.363236	3.04302	0.0023422	0.0370364	Hsf2
1504.34	-0.240533	0.079097	-3.04099	0.00235801	0.037132	Lsm4
29.6203	1.54624	0.508483	3.04088	0.00235886	0.037132	Dpf3
36.0096	1.49843	0.492666	3.04148	0.0023542	0.037132	Xpnpep1
4515.14	0.18043	0.0593487	3.04017	0.00236446	0.0371777	mt-Nd4
2327.88	-0.233519	0.0768869	-3.03717	0.0023881	0.0374742	Cyct
3009.21	-0.205943	0.0678094	-3.03709	0.00238874	0.0374742	Macrod2
1359.85	0.257955	0.0850043	3.03461	0.0024085	0.0377413	Sap18
257.573	0.442332	0.145781	3.03422	0.00241155	0.0377464	Bola1
615.406	-0.402047	0.132874	-3.02579	0.00247988	0.0387282	Abhd11
109.517	-0.735282	0.24299	-3.02598	0.00247828	0.0387282	Reep6
7492.51	-0.193745	0.0640928	-3.02288	0.00250383	0.0390581	Tuba3a
4066.3	-0.258697	0.0856424	-3.02067	0.00252217	0.0392998	Mesp1
345.921	0.453308	0.150188	3.01828	0.00254217	0.0395669	Gm10260
515.805	-0.324826	0.10771	-3.01576	0.00256339	0.0398074	CK137956
13.7283	2.39941	0.795577	3.01593	0.00256191	0.0398074	Triml1
201.301	0.502517	0.166783	3.01301	0.00258672	0.0401247	Cep41
55.9312	0.928425	0.308284	3.01159	0.00259888	0.0402229	Gm16080
13.9711	2.30379	0.764939	3.01173	0.00259766	0.0402229	Gm20484
118.609	0.636158	0.211275	3.01105	0.00260346	0.0402488	Prdm8
660.523	0.27992	0.0929844	3.0104	0.00260902	0.0402897	Mdm2
210.03	0.482084	0.160167	3.00989	0.00261342	0.0403126	Golga2
23.1164	1.61037	0.535091	3.00952	0.00261663	0.0403172	Selenov
10.7641	2.50045	0.830946	3.00916	0.00261968	0.0403191	1700124L16Rik
744.102	-0.305784	0.101636	-3.00861	0.00262447	0.040348	0610012G03Rik
178.043	0.562762	0.187089	3.00799	0.00262978	0.0403846	1500002C15Rik
58.4157	-3.24501	1.08008	-3.00441	0.00266097	0.0407279	Lelp1
1361.54	-0.216884	0.0721748	-3.00498	0.00265595	0.0407279	4930469K13Rik
10220	-0.172366	0.057369	-3.00451	0.0026601	0.0407279	Tcp1
675.833	0.314588	0.104784	3.00225	0.00267993	0.0409728	Pde4dip
260.356	0.448312	0.149359	3.00158	0.00268586	0.0410179	Msi2
2459.46	-0.182146	0.0607011	-3.00071	0.00269355	0.04109	Chchd6
36.402	1.14868	0.382959	2.99949	0.00270428	0.0412083	9330020H09Rik
21.1862	1.59224	0.530919	2.99903	0.00270843	0.0412261	Got1l1
1224.16	-0.226428	0.0755296	-2.99787	0.00271875	0.0412922	1700029M20Rik
335.667	-0.453728	0.151339	-2.99809	0.00271673	0.0412922	Atp5g2
103.544	-0.62626	0.209004	-2.99639	0.00273193	0.0414013	A330015K06Rik
51.2893	0.969915	0.323667	2.99664	0.00272969	0.0414013	Hmgcs1
8.2304	-2.33012	0.778815	-2.99187	0.00277273	0.0419736	Dppa5a
26.045	1.56147	0.522025	2.99117	0.00277912	0.0420243	Dnah3
41.9474	1.10945	0.371128	2.98941	0.00279518	0.042083	6430573P05Rik
17.2674	1.7558	0.587163	2.99032	0.00278689	0.042083	Thsd7a
5.85075	4.2143	1.40968	2.98955	0.00279392	0.042083	1700128A07Rik
41.6687	1.0846	0.36277	2.98978	0.00279178	0.042083	Avpi1
1069.46	-0.237871	0.0796272	-2.98731	0.0028144	0.0422803	Eif3i
481.157	-0.32044	0.107259	-2.98755	0.00281227	0.0422803	Ddx42
1191.81	-0.218033	0.073032	-2.98545	0.00283159	0.0424924	Psmc5
294.695	0.418239	0.140124	2.98477	0.00283793	0.0425412	Slco3a1
71.8717	0.83217	0.278882	2.98396	0.00284548	0.0426082	Col2a1
7737.68	-0.239576	0.0803257	-2.98256	0.00285852	0.0427572	H3f3b
35.7838	1.54151	0.517024	2.98151	0.00286835	0.0428255	Klf4
41.985	1.33836	0.448904	2.98141	0.00286929	0.0428255	BC049762
21.8022	1.59328	0.534871	2.97882	0.00289363	0.0430957	Shb
55.34	0.970917	0.325929	2.97892	0.00289263	0.0430957	Gpn1
901.991	-0.281568	0.0945391	-2.97833	0.00289826	0.0431183	Ifitm7
869.474	0.269602	0.0905446	2.97756	0.00290557	0.0431805	Mrgbp
1089.42	-0.243141	0.0817097	-2.97567	0.00292354	0.0434009	Psmb4
9.16226	-2.17748	0.73214	-2.97413	0.0029382	0.0435717	Fam214b
14.8276	1.91858	0.645199	2.97363	0.00294297	0.0435957	Snai3
13.9725	-1.8247	0.61392	-2.97221	0.00295664	0.0437045	Snx16
551.725	-0.334848	0.112657	-2.97228	0.00295597	0.0437045	Alx1
174.397	-0.48588	0.163563	-2.97059	0.00297225	0.0438883	Slk
947.615	-0.255422	0.086069	-2.96765	0.00300088	0.0442638	Ndufv1
8.98268	2.84431	0.958585	2.9672	0.00300526	0.0442811	Mppe1
37.8969	-1.06103	0.357674	-2.96646	0.00301249	0.0443404	Tmem35b
18.1867	1.9599	0.660882	2.96559	0.00302103	0.0444188	Gm44145
57.1345	1.25069	0.421967	2.96394	0.00303726	0.0446099	Spaca7
17.1521	2.12753	0.717883	2.96361	0.00304049	0.04461	4930522H14Rik
327.208	0.473322	0.159732	2.96323	0.00304433	0.044619	1700030J22Rik
903.321	-0.240816	0.0812927	-2.96234	0.00305313	0.0447006	Mrpl35
164.08	-0.576707	0.194727	-2.96162	0.00306028	0.0447578	Ankrd55
5092.99	-0.153874	0.0519783	-2.96036	0.00307279	0.0447986	Rangrf
33.3828	1.23407	0.416812	2.96073	0.00306913	0.0447986	Fbxl15
21.3444	-4.01233	1.35524	-2.9606	0.0030704	0.0447986	Gm614
12.2134	2.85085	0.963454	2.95899	0.0030865	0.0449039	Cxxc5
15.9715	-1.64846	0.557103	-2.95899	0.00308651	0.0449039	Ddx3y
33.543	1.16606	0.394263	2.95757	0.00310078	0.045064	Slc37a1
1703.24	0.220958	0.0747582	2.95564	0.00312026	0.0452994	Sec61g
1287	-0.24135	0.0817292	-2.95304	0.00314659	0.0455859	Ndufa8
9.02756	2.8298	0.958207	2.95322	0.00314477	0.0455859	Gm15743
6678.3	-0.209052	0.07081	-2.95229	0.00315428	0.0456495	Ppp3r2
366.643	-0.384795	0.130496	-2.94872	0.00319094	0.0461318	1700028E10Rik
436.891	0.36024	0.122245	2.94687	0.0032101	0.04633	Cdk14
32.927	1.18202	0.401128	2.94675	0.00321136	0.04633	Cdh12
88.3118	0.783348	0.26601	2.94481	0.00323151	0.0465721	G2e3
8.31874	-2.56558	0.871569	-2.94363	0.00324384	0.0467012	Gm50092
18.1128	-2.19474	0.745866	-2.94254	0.00325527	0.0468169	Sppl2c
142.502	0.653269	0.222137	2.94084	0.00327328	0.047027	Ccser2
8.88539	2.85197	0.970045	2.94004	0.00328166	0.0470985	1700010H22Rik
14.7862	1.92787	0.656795	2.93527	0.00333255	0.0477397	A530072M11Rik
228.197	0.477496	0.162679	2.93521	0.00333325	0.0477397	Epcam
1514.93	-0.215085	0.0732939	-2.93455	0.00334029	0.0477911	Smarca5
8.55321	-2.611	0.890622	-2.93166	0.00337159	0.0481392	Lexm
12.1466	-1.97257	0.672825	-2.93178	0.00337028	0.0481392	Syngr2
140.681	-0.557276	0.190141	-2.93086	0.00338022	0.0481872	4930511A02Rik
103.226	-0.647589	0.220967	-2.93071	0.00338192	0.0481872	Lman1
17.6966	1.85956	0.635582	2.92576	0.00343613	0.0488274	Prr27
124.663	0.592365	0.20248	2.92555	0.00343849	0.0488274	Cdk17
2398.77	-0.180084	0.0615463	-2.92599	0.00343364	0.0488274	Atp5o
22.5935	1.47867	0.505472	2.92532	0.00344099	0.0488274	Abcg8
2477.6	-0.231163	0.0790503	-2.92425	0.00345286	0.0489456	Ccdc39
1371.4	-0.218055	0.0745816	-2.92371	0.00345888	0.0489609	Myo9a
129.213	-0.603749	0.206515	-2.92352	0.00346102	0.0489609	Zc3h13
74.8228	-3.27572	1.12093	-2.92231	0.0034744	0.0490999	Cdrt4
15.2937	-1.82559	0.624962	-2.92113	0.00348767	0.049237	Elavl2
5.9069	4.24221	1.45245	2.92073	0.00349211	0.0492495	Ccdc27
821.124	-0.257142	0.088068	-2.91981	0.00350246	0.049345	Rwdd4a
140.692	0.666234	0.228296	2.91829	0.00351958	0.0495357	Maz
511.485	-0.336303	0.115317	-2.91634	0.00354168	0.0497962	Arf5
579.353	-0.291774	0.100072	-2.91564	0.00354961	0.0498062	Sfpq
8.76073	2.86785	0.983606	2.91565	0.00354944	0.0498062	Vps37b
13.8007	2.16272	0.742087	2.91438	0.00356397	0.0499411	Tex29
675.234	-0.268144	0.0920142	-2.91416	0.00356645	0.0499411	Ccdc191
672.504	-0.296209	0.101724	-2.91188	0.00359256	0.05022	Gon4l
25.0944	-3.38253	1.16179	-2.91147	0.00359727	0.05022	4930512J16Rik
43.934	-0.997208	0.342488	-2.91166	0.00359516	0.05022	4930505M18Rik
1159.21	0.236042	0.0810868	2.91098	0.00360292	0.0502482	Tekt1
290.917	-0.379879	0.130528	-2.91033	0.00361048	0.0503028	Bnip2
766.144	-0.250462	0.0861088	-2.90867	0.00362965	0.0505076	Ubxn11
35.2364	1.69625	0.58322	2.90843	0.00363248	0.0505076	Krt88
12.0565	2.15763	0.742087	2.90751	0.00364318	0.0506055	Gm29371
125.868	1.74766	0.601502	2.90549	0.00366682	0.0507803	Tor1aip1
13.6733	2.06516	0.710854	2.90518	0.00367047	0.0507803	Ankrd63
277.753	-0.391384	0.134677	-2.90609	0.00365975	0.0507803	Samm50
1865.17	-0.212287	0.0730584	-2.90572	0.00366415	0.0507803	Prdx5
199.264	0.482223	0.166082	2.90352	0.00368998	0.0509786	Preb
279.808	-0.392974	0.135353	-2.90333	0.00369218	0.0509786	Larp4
379.177	0.346434	0.119347	2.90274	0.00369913	0.0510177	Gpr180
17.1387	-1.86504	0.642572	-2.90246	0.00370239	0.0510177	Retreg1
3138.26	-0.163143	0.0562544	-2.9001	0.00373047	0.0513535	Naca
62.2379	2.19821	0.758381	2.89856	0.00374883	0.0515548	Spata46
5.55738	4.16946	1.43869	2.89809	0.00375438	0.0515799	4930500F04Rik
19.9509	1.54923	0.534695	2.89742	0.00376248	0.0516049	Cdh4
1173.61	-0.221441	0.0764298	-2.89732	0.00376367	0.0516049	Ift20
9.17098	2.80103	0.967077	2.89639	0.00377488	0.0517072	2310026I22Rik
12.7875	2.26142	0.781262	2.89458	0.0037967	0.0519033	Bcl2l11
2903.39	-0.170927	0.0590467	-2.89478	0.00379419	0.0519033	Ptges3
105.543	-3.17884	1.09874	-2.89318	0.00381364	0.051966	Spata3
41.552	1.17651	0.406679	2.89296	0.00381633	0.051966	Ccdc28a
9.94468	2.92273	1.01023	2.89314	0.00381407	0.051966	Smim6
327.639	0.396213	0.136939	2.89335	0.00381159	0.051966	Psmg2
87.8211	0.699571	0.24204	2.89031	0.00384862	0.0523541	C330013E15Rik
147.779	-0.516958	0.178893	-2.88975	0.00385542	0.0523951	1700036G14Rik
15.111	1.83148	0.633867	2.88937	0.00386009	0.052407	Golim4
260.282	0.601761	0.208301	2.8889	0.00386594	0.0524349	Tent5c
27.7048	1.38917	0.480927	2.88854	0.00387038	0.0524437	Cd55
115.85	0.59798	0.207154	2.88664	0.0038938	0.0527093	Bambi
428.636	-0.310393	0.10756	-2.88577	0.00390455	0.0527532	Aup1
402.326	0.386867	0.134061	2.88576	0.00390467	0.0527532	Ppp2cb
265.615	0.416495	0.144428	2.88375	0.00392974	0.05304	Psmd3
302.358	0.389386	0.135106	2.88209	0.0039505	0.0532162	Psma7
859.899	0.251556	0.0872822	2.8821	0.00395032	0.0532162	Ost4
36.3667	-1.03272	0.358528	-2.88044	0.00397126	0.0534438	Chd6
33.2905	1.5825	0.549565	2.87955	0.00398249	0.0535427	1700093K21Rik
200.473	-0.438483	0.152365	-2.87785	0.00400392	0.0537786	Magoh
156.799	0.666199	0.23161	2.87638	0.00402261	0.0539302	Clpb
23.8611	1.93924	0.6742	2.87635	0.00402301	0.0539302	Efcab9
1163.29	-0.215799	0.0750451	-2.87559	0.00403277	0.0540086	Fam227b
2880.32	-0.166488	0.0579238	-2.87425	0.0040499	0.0541788	Cfap299
99.7997	-2.46864	0.858961	-2.87398	0.00405331	0.0541788	Akap4
799.314	-0.243244	0.0846556	-2.87334	0.00406159	0.054237	R3hdm1
485.132	0.314123	0.10936	2.87238	0.00407399	0.05435	Sav1
85.5137	0.783416	0.272827	2.87147	0.00408565	0.054453	Gm21103
1178.83	0.240728	0.0838835	2.8698	0.00410737	0.0546897	Cops9
1269.77	0.224969	0.0784468	2.86779	0.0041335	0.0549847	Yeats4
22.9159	1.49275	0.520714	2.86673	0.00414734	0.0551157	Cdyl2
6703.4	-0.1381	0.0482408	-2.86271	0.00420029	0.0557658	Rpl26
764.07	-0.264202	0.0923708	-2.86024	0.00423324	0.0560151	Pnisr
88.7252	-0.660586	0.230943	-2.86038	0.00423133	0.0560151	Nfxl1
9.89736	2.59616	0.907723	2.86008	0.00423528	0.0560151	Cfap100
554.292	-0.343821	0.120176	-2.86099	0.00422322	0.0560151	Pfkp
566.552	-0.274572	0.0960689	-2.85807	0.00426224	0.0561714	Rsbn1
1201.06	-0.223732	0.0782815	-2.85805	0.00426254	0.0561714	Dync2h1
12.0972	-1.84324	0.644812	-2.85857	0.00425549	0.0561714	Ern1
1654.32	-0.210958	0.0738177	-2.85782	0.00426564	0.0561714	Ranbp1
122.04	-0.587074	0.205437	-2.85769	0.00426742	0.0561714	Cndp2
8215.43	-0.161194	0.056423	-2.85688	0.00427823	0.0562602	Cetn1
18.1636	1.69233	0.593124	2.85325	0.00432742	0.056853	Hpcal4
72.5431	0.745324	0.261299	2.85238	0.00433931	0.0569457	Tusc2
264.437	0.510803	0.179095	2.85213	0.00434272	0.0569457	Isca1
157.849	0.504406	0.176899	2.85139	0.00435287	0.0570247	Qsox2
293.941	0.445395	0.156223	2.85102	0.00435798	0.0570375	Armc4
75.8348	0.745218	0.261499	2.84979	0.00437475	0.0572028	Stxbp6
8.4457	2.79587	0.982645	2.84525	0.0044377	0.0579712	1700066J03Rik
15.1572	-4.38205	1.54029	-2.84495	0.0044419	0.0579712	Tex46
1756.08	-0.200748	0.0705759	-2.84443	0.00444915	0.0580111	Gmcl1
313.454	0.382023	0.134372	2.84303	0.00446871	0.0582111	Zfp37
97.715	0.730839	0.257091	2.84272	0.00447297	0.0582118	Gm47381
15.1441	2.1025	0.739856	2.84178	0.00448628	0.0582753	Pex5l
423.814	-0.334304	0.11763	-2.84199	0.00448323	0.0582753	Luc7l3
6.99294	-2.79302	0.983021	-2.84126	0.0044936	0.0583155	1700031F10Rik
92.7929	1.83123	0.644583	2.84095	0.00449787	0.0583162	Tescl
35.0013	1.09231	0.385012	2.83709	0.00455274	0.0589171	Wdr38
33.6461	1.23482	0.435219	2.83725	0.00455037	0.0589171	Spata48
365.348	-0.331693	0.116948	-2.83624	0.00456481	0.059018	Ddx27
130.446	0.622471	0.219571	2.83494	0.00458342	0.0590377	1110018N20Rik
4843.43	-0.184107	0.064938	-2.83512	0.00458086	0.0590377	Cdc42ep3
302.254	0.421053	0.148512	2.83515	0.00458041	0.0590377	Dnajc18
27.3687	1.53832	0.542584	2.83518	0.00458006	0.0590377	Ribc1
1967.94	-0.178789	0.063121	-2.83247	0.00461895	0.05944	Ubxn1
14.2709	2.00242	0.70723	2.83136	0.00463502	0.0595913	Zdhhc19
159.421	0.509773	0.180282	2.82764	0.00468919	0.0602318	1300017J02Rik
363.778	-0.339732	0.120196	-2.82649	0.00470609	0.0603366	Man2a2
13.7626	2.08678	0.738223	2.82676	0.00470209	0.0603366	1700001K23Rik
815.212	-0.239685	0.0848166	-2.82592	0.00471452	0.0603886	Gspt1
365.986	-0.33574	0.118874	-2.82432	0.00473803	0.0605582	Acsl3
7.14582	3.70468	1.31174	2.82424	0.00473929	0.0605582	Gm37294
106.257	0.620415	0.219705	2.82386	0.00474492	0.0605582	Phc2
60.8314	0.822905	0.291414	2.82384	0.00474528	0.0605582	Tgfa
20.2098	1.54392	0.54709	2.82205	0.00477171	0.0608393	Gm26620
433.835	0.32571	0.115507	2.81983	0.00480485	0.0612053	1700018B08Rik
10.0269	2.37936	0.84475	2.81665	0.00485273	0.0617584	Gm29283
339.737	0.40668	0.144425	2.81585	0.00486477	0.0618546	Lgals8
634.258	-0.268552	0.095394	-2.81519	0.00487483	0.0619256	Golgb1
797.078	-0.261745	0.0930519	-2.8129	0.00490976	0.062312	Dnajb11
1490.65	-0.199123	0.0708446	-2.8107	0.00494341	0.0626815	Zcrb1
315.565	0.39044	0.138954	2.80984	0.00495654	0.0627904	Henmt1
65.8918	0.844576	0.300846	2.80733	0.00499533	0.0630125	Marcks
34.964	1.14417	0.407498	2.80778	0.00498839	0.0630125	Ank3
21.0786	-2.03314	0.724251	-2.80724	0.00499687	0.0630125	Phactr1
1104.43	-0.237949	0.0847602	-2.80732	0.00499554	0.0630125	H2afy
6.04596	-3.32548	1.1846	-2.80725	0.00499657	0.0630125	Prss52
77.3241	-3.44316	1.22817	-2.80348	0.00505538	0.0636923	H2al2a
14.8236	2.1697	0.774269	2.80226	0.00507462	0.0638764	Pnmal2
13.9403	1.90456	0.679881	2.8013	0.00508964	0.063949	Zfp87
220.442	-0.482173	0.172123	-2.80133	0.00508931	0.063949	Arl14epl
518.876	-0.281288	0.100441	-2.80053	0.0051019	0.0640008	4930593A02Rik
2451.78	0.168337	0.0601104	2.80046	0.00510302	0.0640008	Atp5b
6.6472	3.56046	1.27167	2.79983	0.00511292	0.0640088	Reep3
11.3793	-1.89183	0.675679	-2.79989	0.00511202	0.0640088	Gm47966
13.7385	1.99523	0.712889	2.7988	0.00512932	0.0641559	4930511M06Rik
9.69789	2.52133	0.901008	2.79835	0.00513647	0.0641873	4931407E12Rik
537.134	0.28009	0.100185	2.79571	0.00517851	0.0645958	Atf1
16.1351	-2.29927	0.82241	-2.79577	0.00517765	0.0645958	Vsig1
8.42322	3.20316	1.14627	2.79442	0.00519932	0.064797	1700017J07Rik
16.4447	2.08607	0.746815	2.79328	0.00521757	0.0649658	Prkg1
65.3394	0.888983	0.318389	2.79213	0.0052363	0.0651403	Arl4c
26.2136	-3.61573	1.2971	-2.78755	0.00531087	0.0660086	Tmem239
1440.48	-0.210984	0.0757002	-2.7871	0.00531817	0.0660098	Yif1b
42.5771	1.18715	0.42601	2.78667	0.0053253	0.0660098	Lrp2bp
52.5836	1.25996	0.452096	2.78693	0.00532092	0.0660098	Fam183b
565.397	-0.272531	0.0978122	-2.78626	0.00533197	0.0660333	Ccdc146
63.8069	-0.770923	0.276751	-2.78562	0.00534253	0.0661048	Srbd1
69.2649	0.956504	0.343627	2.78355	0.00537672	0.0664684	Rpf2
218.012	0.450574	0.161969	2.78186	0.00540481	0.0667559	Jazf1
672.097	-0.261094	0.0938672	-2.78153	0.00541037	0.066765	Ssr2
259.949	-0.390165	0.140308	-2.78078	0.00542291	0.0668005	Gm14167
38.0523	-1.16471	0.418799	-2.78106	0.00541809	0.0668005	Hist1h4d
20.7107	1.49412	0.537392	2.78032	0.00543047	0.0668339	Smco4
104.741	-0.651215	0.234329	-2.77906	0.00545171	0.0670211	Sult2a4
578.744	-0.285167	0.102621	-2.77884	0.00545537	0.0670211	Arhgap20
7.2542	-2.32933	0.838378	-2.77837	0.00546318	0.0670369	Atic
3811.6	-0.154517	0.0556181	-2.77818	0.00546637	0.0670369	Immp2l
1620.25	-0.225323	0.0811258	-2.77745	0.00547864	0.067128	Rps19
1419.98	-0.232045	0.0836111	-2.77529	0.00551523	0.0672522	Slco6c1
5.16953	4.01538	1.44678	2.7754	0.00551342	0.0672522	Gm33206
46.1475	0.919851	0.331307	2.77643	0.00549593	0.0672522	Sh3bgrl2
643.243	0.267703	0.0964652	2.77513	0.00551798	0.0672522	Pa2g4
1246.4	-0.2778	0.100063	-2.77626	0.00549888	0.0672522	1700001G11Rik
8.06429	2.70533	0.974795	2.77528	0.00551535	0.0672522	9930014A18Rik
167.263	0.622328	0.2243	2.77454	0.005528	0.0673149	Sod1
166.979	-0.466699	0.168343	-2.77231	0.00556601	0.0677182	1110038F14Rik
119.668	1.59538	0.575551	2.77192	0.00557274	0.0677404	Dcun1d4
98.1137	0.724796	0.261521	2.77147	0.00558042	0.0677742	Plekho1
387.363	-0.345537	0.12469	-2.77116	0.00558562	0.0677778	Osgepl1
96.9655	-0.643295	0.232287	-2.7694	0.00561594	0.0679667	Surf2
105.702	-0.656861	0.237179	-2.76947	0.00561474	0.0679667	4930463O16Rik
265.294	0.439251	0.158593	2.76967	0.00561132	0.0679667	Oxr1
154.207	0.512055	0.184948	2.76865	0.00562899	0.0680431	Fa2h
1213.25	-0.229553	0.0829256	-2.76818	0.00563703	0.0680431	Elfn2
2985.71	-0.176718	0.063837	-2.76827	0.00563546	0.0680431	Ndufb8
10.3844	2.37354	0.858032	2.76626	0.00567026	0.0683845	Lgr5
39.8697	0.980963	0.354767	2.76509	0.00569072	0.0685714	Zfp637
1276.75	-0.224761	0.0812967	-2.76469	0.00569761	0.0685946	Med9os
2139.4	0.200964	0.0727189	2.76357	0.00571724	0.0686948	Fkbp1a
153.649	-0.504065	0.18241	-2.76337	0.00572084	0.0686948	Prss48
1755.2	-0.177432	0.064207	-2.76344	0.00571957	0.0686948	Senp2
7.64599	3.02488	1.09482	2.76289	0.00572923	0.0687359	4930558N11Rik
2239.76	-0.172338	0.0623832	-2.76257	0.00573482	0.0687433	Rab2a
86.7504	-0.671809	0.243272	-2.76155	0.00575274	0.0688336	Zmynd11
5.08059	4.02417	1.45735	2.76129	0.0057573	0.0688336	Gm48912
938.661	-0.243204	0.0880684	-2.76154	0.00575297	0.0688336	Vps28
8.20224	3.32599	1.20507	2.76	0.00578007	0.0689865	Gm15904
466.099	-0.313723	0.113664	-2.76009	0.00577857	0.0689865	Gm45441
264.261	0.390147	0.141463	2.75794	0.00581661	0.0693626	Aars
23.9738	1.66258	0.60365	2.7542	0.00588354	0.0701003	Atp8a2
24.9956	-1.58664	0.576289	-2.75321	0.00590144	0.070253	Azin2
972.794	-0.277673	0.100895	-2.7521	0.00592151	0.0703331	Nrd1
3108.6	-0.155575	0.0565317	-2.75199	0.00592343	0.0703331	Serbp1
675.292	-0.246947	0.0897172	-2.7525	0.00591418	0.0703331	1700088E04Rik
12.0844	2.02547	0.736305	2.75085	0.00594404	0.0705172	Phb
194.901	0.535985	0.194871	2.75046	0.00595109	0.0705403	Taco1os
16.068	-1.52403	0.554312	-2.7494	0.00597045	0.0707091	Ugt8a
6.82041	3.46426	1.26048	2.74837	0.00598932	0.0708112	Gm45463
15.0819	1.68809	0.614197	2.74846	0.00598766	0.0708112	4930484H19Rik
48.9677	-1.39106	0.506195	-2.74807	0.00599468	0.0708141	Tssk3
104.694	-0.622188	0.226565	-2.74618	0.00602938	0.0711632	Tmed3
277.217	0.512598	0.186812	2.74393	0.00607088	0.0715918	Ptprn2
613.081	0.291063	0.106113	2.74295	0.00608895	0.0717437	Ccdc89
11.1545	2.21964	0.810389	2.73898	0.00616299	0.0724942	Izumo1
268.385	0.411956	0.150405	2.73897	0.00616314	0.0724942	Adad2
11.9875	1.96831	0.718755	2.73849	0.00617214	0.0725384	Tmem179
16.79	1.67806	0.613325	2.736	0.00621918	0.0730291	Fam135b
271.991	0.402163	0.147034	2.73518	0.00623461	0.0731011	Dnajb13
483.215	-0.331582	0.121233	-2.73509	0.00623632	0.0731011	Nme1
599.04	-0.256404	0.0937549	-2.73483	0.00624117	0.0731011	Mrpl13
94.1969	0.628653	0.229944	2.73394	0.00625823	0.0732091	Aspm
177.212	0.49871	0.182424	2.73379	0.00626099	0.0732091	Ubl3
247.182	-0.390637	0.142921	-2.73324	0.00627147	0.0732696	Ap1g1
717.308	-0.277047	0.101457	-2.73068	0.00632043	0.073717	Rcor3
40.8633	0.961029	0.351908	2.73091	0.00631598	0.073717	Sall3
21.7693	-1.34476	0.492842	-2.72858	0.00636072	0.074062	E230014E18Rik
707.321	-0.255864	0.0937717	-2.72858	0.00636073	0.074062	4930549G23Rik
15.0338	-2.15077	0.788722	-2.72691	0.00639304	0.0743756	Spatc1
19.5265	-1.39594	0.511972	-2.72659	0.00639923	0.0743849	1700095K22Rik
494.994	-0.315999	0.116003	-2.72405	0.00644873	0.074709	Snrnp40
22.532	1.39094	0.510493	2.7247	0.00643606	0.074709	4932415D10Rik
115.715	0.671949	0.246656	2.72423	0.0064451	0.074709	Sun3
37.7974	-0.928804	0.340962	-2.72407	0.00644829	0.074709	Gpr68
42.1407	-0.894531	0.328482	-2.72323	0.00646479	0.0747698	Nmb
64.3561	0.781134	0.286828	2.72335	0.00646236	0.0747698	Tfb1m
100.296	-0.609836	0.224054	-2.72183	0.00649219	0.0749423	Gm15674
29.2029	1.14299	0.419963	2.72164	0.00649598	0.0749423	Parva
5.00196	3.96949	1.4584	2.72182	0.00649231	0.0749423	Ston1
88.5069	0.753585	0.276918	2.72133	0.00650199	0.0749492	Scamp1
34.3634	1.56665	0.576366	2.71816	0.00656464	0.0756083	1700001J03Rik
17.6624	1.63323	0.60099	2.71756	0.00657643	0.0756262	Gm13165
6.45883	-2.63747	0.97054	-2.71753	0.00657714	0.0756262	Nkap
5.21135	4.05332	1.49171	2.71724	0.00658285	0.075629	9530080O11Rik
25.7234	1.25614	0.462453	2.71625	0.00660269	0.0757939	Dlgap2
774.393	-0.248126	0.0913938	-2.71491	0.00662928	0.076036	Dnajc4
102.243	0.640156	0.235915	2.7135	0.00665766	0.0762386	Gm13889
24.7888	-1.16215	0.428287	-2.71348	0.00665799	0.0762386	Kcnn3
8409.39	-0.154067	0.0568071	-2.71212	0.00668553	0.0764906	H2afz
895.011	0.227548	0.0839206	2.71147	0.00669856	0.0765764	Rnf19b
11.3251	2.27781	0.840237	2.71092	0.00670973	0.0765875	Sun5
1001.86	0.215912	0.0796468	2.71087	0.00671062	0.0765875	Cdh2
48.0875	0.946886	0.349583	2.70862	0.00675646	0.0767615	1700034H15Rik
713.653	0.350135	0.129317	2.70758	0.00677762	0.0767615	1700003H04Rik
296.377	-0.358375	0.132353	-2.70772	0.00677479	0.0767615	Ppih
136.837	-0.57238	0.211413	-2.7074	0.00678119	0.0767615	Zcwpw1
195.621	-0.469345	0.173352	-2.70748	0.00677968	0.0767615	Col28a1
370.364	0.32567	0.12022	2.70896	0.00674946	0.0767615	Gm10244
100.285	-0.62756	0.231706	-2.70843	0.00676029	0.0767615	Usp3
5780.69	-0.189995	0.0701764	-2.70739	0.0067814	0.0767615	Tmem97
12.27	1.95702	0.72251	2.70864	0.0067559	0.0767615	Pole2
62.1379	0.797065	0.294259	2.70872	0.00675436	0.0767615	Gsc2
1163.55	-0.216287	0.0799093	-2.70665	0.00679658	0.0768704	Ddx39
10.2772	-1.86655	0.690579	-2.70288	0.00687412	0.0776838	Tex16
294.634	-0.371714	0.137584	-2.70172	0.00689825	0.0778928	Gm8739
7.86434	2.93625	1.08713	2.70091	0.00691496	0.077978	Col9a3
12.8066	2.39918	0.888394	2.70058	0.00692185	0.077978	Nipsnap3a
233.135	-0.401066	0.148513	-2.70054	0.00692273	0.077978	Mtus2
233.179	-0.413053	0.152969	-2.70024	0.0069289	0.077984	Dpp3
157.208	0.522886	0.193711	2.69931	0.00694827	0.0781384	Sqle
7.41242	-2.27339	0.84259	-2.6981	0.00697368	0.0783603	Cask
1053.31	-0.225435	0.0836165	-2.69606	0.00701648	0.0787773	Ppa2
5.89955	-2.50935	0.931021	-2.69527	0.00703322	0.0789011	Mtmr1
71.9828	-0.695218	0.257985	-2.6948	0.00704317	0.0789447	Metap1d
759.421	-0.249558	0.092616	-2.69454	0.00704853	0.0789447	Rock1
5.28288	-2.98203	1.10733	-2.693	0.00708129	0.0792474	Rad21l
12.0464	-2.32094	0.862352	-2.69141	0.00711516	0.079562	Zcchc13
47.7839	0.885555	0.329272	2.68944	0.00715729	0.0799684	Tmem159
104.211	-0.568041	0.211396	-2.68709	0.00720774	0.080467	E530011L22Rik
2120.24	-0.19163	0.071402	-2.68382	0.0072786	0.0810624	Prps1l1
863.586	-0.218151	0.0812837	-2.68382	0.00727867	0.0810624	Pspc1
64.5584	0.761703	0.283812	2.68383	0.00727833	0.0810624	Gm9748
27.826	1.21159	0.45183	2.68153	0.00732874	0.0815543	Limk1
1255.52	-0.230171	0.0858749	-2.68031	0.00735539	0.0817159	Trim69
19.0249	1.50464	0.561578	2.6793	0.00737769	0.0817159	Gm12610
2366.39	-0.166118	0.0620017	-2.67925	0.00737873	0.0817159	Fam216a
45.7837	0.955158	0.35645	2.67964	0.00737016	0.0817159	Itgad
1053.98	-0.250988	0.0936323	-2.68057	0.00734964	0.0817159	Tm2d2
11.6293	1.93474	0.722096	2.67934	0.00737677	0.0817159	Lrrc24
22.8524	1.28075	0.478149	2.67856	0.007394	0.0818195	Alppl2
1493.91	-0.184058	0.0687293	-2.67802	0.00740588	0.0818853	Nktr
1340.43	0.234173	0.0875143	2.67582	0.00745467	0.0823589	Cdkn3
405.3	-0.310766	0.116152	-2.67551	0.00746152	0.0823688	Bub1b
156.04	0.659331	0.246488	2.6749	0.00747522	0.0824541	Glrx2
10.6398	2.32914	0.871078	2.67386	0.00749836	0.0826435	Fam155a
7.67912	2.59494	0.970787	2.67303	0.00751696	0.0827824	Spin2d
43.2801	0.941792	0.352424	2.67232	0.00753283	0.0828911	P3h4
578.659	-0.264227	0.0988933	-2.67184	0.00754357	0.0829433	Pkn2
580.33	-0.286882	0.107415	-2.67078	0.00756761	0.0831415	Brd1
17.5615	-1.47078	0.550799	-2.67026	0.00757921	0.0832028	Rhox13
271.191	-2.08717	0.781958	-2.66916	0.00760406	0.0834093	Gapdhs
478.251	-0.349852	0.131088	-2.66883	0.00761155	0.0834253	Akap8
17.6482	1.52182	0.570486	2.66759	0.00763973	0.0836015	Wdr1
1089.08	-0.255282	0.0956926	-2.66773	0.00763647	0.0836015	Ccdc175
1015.28	-0.218599	0.082026	-2.665	0.00769886	0.0841153	Top1
12.0261	2.38821	0.896086	2.66515	0.00769535	0.0841153	Ftmt
1508.41	-0.181957	0.0682839	-2.66471	0.00770545	0.0841209	Stk31
6.17867	3.37351	1.26635	2.66396	0.00772277	0.0842434	Plcd1
46.3735	0.912885	0.342904	2.66222	0.0077628	0.084536	Shcbp1
188.887	0.475929	0.17878	2.66209	0.00776576	0.084536	Ccdc105
126.322	0.669884	0.251648	2.66199	0.00776794	0.084536	Klf9
3629.97	-0.52738	0.198139	-2.66167	0.00777531	0.0845496	Gm8797
815.11	0.275144	0.103419	2.66049	0.00780269	0.0847806	Snrnp27
7.66852	2.62015	0.985085	2.65983	0.00781811	0.0848815	Gm47814
5.94795	-3.0754	1.15662	-2.65895	0.00783856	0.0850367	Tarsl2
6.09799	3.36873	1.26729	2.65823	0.00785526	0.085151	4933423P22Rik
2492.27	-0.188574	0.0709834	-2.6566	0.00789336	0.0854969	Dpep3
11.1039	2.10183	0.791767	2.65461	0.00794012	0.0859361	Thsd4
101.147	0.660894	0.24911	2.65302	0.00797759	0.086227	Irx5
503.115	-0.296058	0.111596	-2.65294	0.00797948	0.086227	CAAA01118383.1
296.382	-0.402259	0.151742	-2.65094	0.00802689	0.086604	Atp6v0b
200.744	0.451802	0.170428	2.65098	0.0080259	0.086604	Spdye4b
680.227	-0.253578	0.0956947	-2.64986	0.00805241	0.0868115	4930444P10Rik
37.9368	1.34003	0.505871	2.64896	0.00807404	0.0869769	Dusp13
633.898	-0.259408	0.0979708	-2.64781	0.00810145	0.0872042	Gtpbp4
1564.18	0.2007	0.0758492	2.64604	0.00814402	0.0875942	Golga4
18.0463	1.59509	0.602945	2.6455	0.008157	0.0876655	A830012C17Rik
60.4207	-2.94552	1.11366	-2.64491	0.00817117	0.0877496	1700034E13Rik
709.152	-0.268562	0.101556	-2.64446	0.00818203	0.087798	Ubap2l
21.9963	1.42643	0.539485	2.64406	0.00819183	0.0878349	Abcc5
9.52071	2.22103	0.840472	2.6426	0.00822717	0.0881456	Upp2
138.559	0.552199	0.209034	2.64167	0.00824995	0.0882922	Dlg2
3820.53	-0.157835	0.0597519	-2.64151	0.00825364	0.0882922	Rps12
7.69088	-2.7577	1.04417	-2.64104	0.00826527	0.0883483	Snn
687.288	-0.250657	0.0949368	-2.64025	0.00828441	0.0884844	Eprs
324.358	-0.340033	0.128822	-2.63956	0.00830135	0.0885969	Bnip1
9.92045	2.10098	0.796422	2.63803	0.008339	0.08893	Gm16006
3639.13	0.154455	0.0585647	2.63734	0.00835584	0.0890409	Mea1
29.6391	1.14734	0.435471	2.63472	0.0084207	0.0896629	Lgi2
21.9351	-4.6271	1.75677	-2.63386	0.00844197	0.0898202	Cstl1
665.72	-0.259378	0.0984889	-2.63357	0.00844924	0.0898284	Mien1
144.362	-0.524425	0.199195	-2.63272	0.0084704	0.0899842	Timm50
21.29	1.6092	0.611588	2.63119	0.0085087	0.0903216	Tmem262
174.368	-0.442849	0.16839	-2.6299	0.00854091	0.0905939	Rnpc3
355.271	0.32828	0.124862	2.62914	0.00856002	0.0906681	Strn4
8.5585	2.35359	0.895204	2.6291	0.00856102	0.0906681	Parn
190.658	0.46224	0.175952	2.62708	0.00861201	0.0911382	1700054O05Rik
64.3262	0.728149	0.277348	2.6254	0.00865471	0.0913352	Eef1aknmt
188.119	-0.42785	0.162981	-2.62515	0.00866117	0.0913352	Iqsec1
1507.43	0.23529	0.0896221	2.62536	0.00865567	0.0913352	Atxn2l
154.23	0.47386	0.180516	2.62503	0.0086641	0.0913352	Hexim2
74.5427	-0.647914	0.246818	-2.62507	0.00866324	0.0913352	Gm11361
526.524	-0.30561	0.116432	-2.62479	0.00867026	0.0913352	Fam204a
8.45003	2.3443	0.893568	2.62353	0.0087025	0.0916049	Psd
5092.45	-0.159689	0.0608806	-2.62298	0.0087165	0.0916825	Rps11
488.565	-0.2872	0.109506	-2.62268	0.00872408	0.0916924	Tox4
648.718	-0.24222	0.0924059	-2.62126	0.00876061	0.0920064	Aldh1a2
1514.34	0.201881	0.077125	2.61758	0.00885546	0.092865	Ndufa5
36.3543	1.01326	0.3871	2.61757	0.0088558	0.092865	Lpo
4735.78	0.175338	0.066993	2.61726	0.00886383	0.0928787	Spa17
78.4022	-0.663289	0.253498	-2.61654	0.00888249	0.0930025	Tcea1
1393.91	-0.181134	0.0692402	-2.61603	0.00889584	0.0930025	B230118H07Rik
161.871	-0.472309	0.180532	-2.61621	0.00889125	0.0930025	Ddx23
42.0296	1.14487	0.437696	2.61567	0.00890519	0.09303	Nubpl
7.30822	2.90598	1.11114	2.6153	0.0089148	0.09306	4930562A09Rik
1805.47	-0.215768	0.0825824	-2.61275	0.00898159	0.0934044	4930544G11Rik
13.7732	1.76986	0.677224	2.6134	0.0089646	0.0934044	Prickle2
24.6402	1.78053	0.681372	2.61315	0.00897116	0.0934044	Prss54
119.843	0.552496	0.211388	2.61366	0.00895777	0.0934044	Pacsin2
27.3235	-1.10748	0.423867	-2.61281	0.0089802	0.0934044	Huwe1
456.768	0.298548	0.114286	2.6123	0.00899366	0.0934597	Gm47051
434.702	-0.288701	0.110556	-2.61135	0.00901856	0.0936481	Zmym4
44.0779	-0.875494	0.335538	-2.60923	0.00907475	0.0941608	Gm32764
191.703	0.494707	0.18978	2.60674	0.00914095	0.0946345	Cdc42se1
12.1822	1.84341	0.707125	2.60691	0.00913635	0.0946345	Kcnd3
11.4061	2.14502	0.822788	2.60701	0.00913371	0.0946345	Amer2
5.89906	3.3145	1.27207	2.6056	0.00917141	0.0948787	1700041G16Rik
248.855	0.409003	0.15706	2.60412	0.00921103	0.0952174	Slc25a21
14.6989	1.69047	0.649613	2.60227	0.00926077	0.0956601	Slc12a7
10.8688	2.00185	0.76937	2.60193	0.00927014	0.0956657	Trp53inp2
1133.44	-0.210497	0.080906	-2.60174	0.00927516	0.0956657	Top2a
270.789	-0.376849	0.144897	-2.60081	0.0093004	0.0958545	1110002L01Rik
132.93	0.623519	0.239783	2.60035	0.00931284	0.0959111	Impdh2
33.7511	1.00848	0.387996	2.59921	0.00934396	0.09616	Plekhb2
626.349	-0.251454	0.0967598	-2.59874	0.0093567	0.0962195	Prdm2
1199.2	-0.224214	0.0863691	-2.596	0.00943166	0.0969182	Grina
510.791	-0.291346	0.112307	-2.59418	0.0094816	0.097359	Trappc2l
5.97749	3.28299	1.26607	2.59304	0.00951309	0.0975374	Ppp1r14c
440.493	-0.30142	0.116232	-2.59327	0.00950682	0.0975374	Ppil4
883.207	-0.220832	0.0851829	-2.59244	0.00952964	0.0976347	Chchd7
828.892	-0.226976	0.0875712	-2.5919	0.00954481	0.0977177	Tmed10
211.443	-0.396187	0.152968	-2.59	0.00959773	0.0981405	Tor1b
13.9074	1.94789	0.752109	2.5899	0.00960032	0.0981405	4930473H19Rik
54.5668	1.00028	0.3864	2.58872	0.00963345	0.0983338	Ctdp1
97.2807	0.627198	0.24227	2.58884	0.00963006	0.0983338	Batf2
626.23	0.26416	0.102076	2.58788	0.00965697	0.0985011	Ptchd3
11575.7	-0.145416	0.0562131	-2.58688	0.00968505	0.0987146	Ppia
30.3466	-3.53558	1.36721	-2.58599	0.00971003	0.0987487	Tex37
514.095	0.370462	0.143268	2.58579	0.0097156	0.0987487	Saxo2
243.006	0.390729	0.151109	2.58574	0.00971697	0.0987487	4933406K04Rik
25.7591	1.31402	0.508067	2.58632	0.00970072	0.0987487	Tpm3-rs7
519.97	-0.322213	0.124628	-2.58539	0.00972688	0.0987768	4930522O17Rik
4.98706	3.94438	1.52638	2.58415	0.00976198	0.0990604	1700022E09Rik
475.927	-0.272215	0.105351	-2.58388	0.00976965	0.0990656	Sesn3
96.6796	-0.577488	0.223641	-2.58221	0.00981701	0.0994728	Mesp2
6.11571	3.31101	1.28264	2.58141	0.00983966	0.0996292	Gm43177
25.9048	-1.20878	0.468311	-2.58116	0.00984698	0.0996303	Slc30a4
8.41524	-2.28417	0.885579	-2.57929	0.00990023	0.100032	Teddm2
576.315	0.284572	0.110331	2.57926	0.00990114	0.100032	Dvl1
165.532	0.554361	0.214952	2.579	0.00990877	0.100036	Polr2l
11.6811	-1.79392	0.695689	-2.57863	0.00991942	0.10007	Tbck
741.036	-0.225441	0.0874375	-2.57832	0.00992833	0.100087	Camsap1
5.06937	-2.86445	1.11114	-2.57794	0.00993923	0.100124	1700125H03Rik
7.00472	-2.52697	0.980779	-2.57649	0.00998092	0.100471	1700019P21Rik
21.1491	1.58818	0.616594	2.57573	0.0100028	0.100544	BC050972
32.079	1.15996	0.45031	2.57591	0.00999778	0.100544	Phf6
32.393	-1.17087	0.454686	-2.57512	0.0100204	0.100648	Tex11
408.626	-0.310305	0.12061	-2.5728	0.0100878	0.101252	Copb2
307.574	-0.483422	0.187967	-2.57184	0.0101158	0.101459	Bzw1
57.3975	-0.71504	0.278123	-2.57095	0.010142	0.101648	Catip
22.7589	1.53001	0.595413	2.56966	0.01018	0.101955	Il31
558.162	-0.312835	0.121826	-2.56789	0.0102321	0.102332	Bcl2l12
1518.56	0.185451	0.0722198	2.56787	0.0102325	0.102332	Tra2b
52.9931	0.803698	0.313095	2.56695	0.0102597	0.102531	Rpp14
114.096	-0.52807	0.205781	-2.56618	0.0102826	0.102685	Rab3gap1
121.625	0.527303	0.205644	2.56416	0.0103427	0.103012	Bmp2k
135.503	0.511588	0.199522	2.56407	0.0103452	0.103012	Kdelr1
515.099	-0.257652	0.100467	-2.56455	0.0103309	0.103012	Vps37a
794.341	-0.227985	0.0888972	-2.56459	0.0103298	0.103012	Cep83os
19.0053	-1.40269	0.547403	-2.56244	0.010394	0.103201	E130308A19Rik
13.9937	2.3879	0.931688	2.56298	0.0103777	0.103201	1700031L13Rik
674.252	-0.245813	0.0959112	-2.56292	0.0103795	0.103201	Lyrm1
26.955	1.13646	0.443465	2.56268	0.0103866	0.103201	Gm28529
9.7684	-1.89751	0.740685	-2.56184	0.010412	0.103231	Arhgef25
123.436	0.509844	0.199014	2.56186	0.0104114	0.103231	Cbr1
89.4896	-2.71964	1.06218	-2.56044	0.010454	0.10345	Actrt2
9.72177	-1.7731	0.692561	-2.56021	0.0104609	0.10345	Stx4a
11.7749	2.00524	0.78334	2.55986	0.0104715	0.10345	Abhd6
1239.21	-0.183943	0.0718303	-2.5608	0.0104432	0.10345	Dnah12
28.9367	1.14361	0.446703	2.56011	0.0104641	0.10345	Cdc25c
257.185	-0.364092	0.142301	-2.5586	0.0105096	0.10371	Babam1
13.6222	1.71216	0.669208	2.55849	0.0105129	0.10371	Cldn5
410.258	-2.90047	1.13413	-2.55743	0.0105449	0.103952	Smcp
10.5385	2.20039	0.860496	2.55712	0.0105542	0.10397	Catsper1
11.4169	-1.93007	0.754889	-2.55675	0.0105654	0.104006	Slc25a37
8.11816	2.58966	1.01302	2.55637	0.0105771	0.104047	2810403D21Rik
11.9132	1.79332	0.701691	2.55572	0.0105969	0.104168	Gm47368
588.493	-0.263506	0.10316	-2.55434	0.0106389	0.104432	Ttc1
73.6389	0.771874	0.302165	2.55448	0.0106347	0.104432	Dnajc9
1494.92	-0.183255	0.0717597	-2.55373	0.0106577	0.104542	Cct2
5.9036	-2.60366	1.01966	-2.55347	0.0106656	0.104546	Kdm6a
63.7427	-0.709986	0.278604	-2.54837	0.0108228	0.106011	Gm47077
19.2423	1.90821	0.748919	2.54795	0.0108357	0.106059	4930527J03Rik
970.744	-0.204473	0.0802574	-2.54772	0.010843	0.106059	Eif3m
261.915	-0.356103	0.139901	-2.54539	0.0109155	0.106645	Nek1
135.986	-0.512553	0.201372	-2.5453	0.0109183	0.106645	Hspa13
650.74	-0.234355	0.092088	-2.5449	0.0109309	0.106692	Cbx5
667.376	-0.252844	0.0993634	-2.54464	0.010939	0.106696	Wdr78
23.9291	1.32473	0.520954	2.54289	0.010994	0.1068	Arpc5
423.06	0.286971	0.11284	2.54317	0.010985	0.1068	Btbd10
5.98178	3.20487	1.26014	2.54326	0.0109823	0.1068	Cib3
193.788	0.415036	0.163196	2.54318	0.0109849	0.1068	Gm20337
6.50499	-2.74531	1.07963	-2.54282	0.0109961	0.1068	Dydc2
143.833	-0.478709	0.188236	-2.54313	0.0109865	0.1068	Bfar
6447.58	-0.147595	0.0580652	-2.54188	0.0110259	0.107015	Fau
448.802	-0.281701	0.110866	-2.5409	0.0110566	0.107238	Ift52
13.1962	1.67785	0.660768	2.53924	0.0111094	0.107657	Ctxn2
287.239	-0.366787	0.144458	-2.53905	0.0111154	0.107657	Fam20a
92.3058	-0.584735	0.230421	-2.53768	0.0111589	0.107794	A230001M10Rik
92.9484	0.632365	0.249129	2.5383	0.0111392	0.107794	D5Ertd615e
465.539	-0.272088	0.107211	-2.53787	0.0111529	0.107794	G3bp2
891.139	-0.214106	0.0843726	-2.53762	0.0111608	0.107794	Odc1
313.924	0.350142	0.138042	2.53649	0.0111971	0.108069	Taf1d
217.951	-0.423384	0.16698	-2.53553	0.0112277	0.108138	Fiz1
6312.93	-0.14642	0.0577444	-2.53566	0.0112235	0.108138	Ybx2
70.005	-0.762649	0.300771	-2.53565	0.0112239	0.108138	Ctsl
166.182	0.483882	0.190864	2.53521	0.0112378	0.10816	Atp9a
52.3075	1.06814	0.421417	2.53465	0.0112561	0.10826	Nol4
2399.03	-0.167539	0.0661233	-2.53374	0.0112853	0.108284	Dnajc2
1992.48	0.171808	0.0678034	2.53392	0.0112794	0.108284	Mif4gd
25.8559	1.54951	0.611474	2.53406	0.0112749	0.108284	1700067P10Rik
15.4305	-1.45112	0.572753	-2.5336	0.0112899	0.108284	Ttc7
6.35876	3.31932	1.31026	2.53333	0.0112985	0.108291	4930555M17Rik
766.609	-0.225928	0.0892161	-2.53236	0.0113296	0.108515	Abhd14a
16.7689	1.50191	0.593334	2.5313	0.011364	0.108694	Apobec4
860.479	0.23771	0.0939064	2.53135	0.0113624	0.108694	Abhd17b
833.508	-0.235812	0.0931873	-2.53052	0.0113893	0.10886	Mrpl38
559.163	-0.258609	0.102213	-2.53011	0.0114028	0.108913	Snrnp200
238.626	-0.357587	0.141378	-2.52929	0.0114294	0.109092	Zfp771
2696.69	0.208265	0.0823958	2.52762	0.0114838	0.109536	Nmnat3
238.067	0.365647	0.144756	2.52596	0.0115383	0.109904	Lrrc1
89.0739	-0.634463	0.251159	-2.52614	0.0115324	0.109904	Trim52
8.549	2.37555	0.940912	2.52473	0.0115788	0.110214	Lrrc52
1890.33	-0.157761	0.0625045	-2.52399	0.0116031	0.110369	Uqcrb
610.847	0.251179	0.0995722	2.52258	0.0116497	0.110736	Polr2c
1249.82	-0.18071	0.0716668	-2.52152	0.0116848	0.110993	Usp34
452.429	-0.275871	0.109418	-2.52127	0.0116933	0.110998	Arl6ip4
18.1137	-1.34342	0.533084	-2.52008	0.0117327	0.111238	Ehmt1
12.002	1.75266	0.695491	2.52003	0.0117346	0.111238	Shisal1
9.57952	-1.80312	0.716106	-2.51795	0.011804	0.111819	Adamtsl5
669.738	-0.315084	0.125185	-2.51695	0.0118377	0.112061	Pou5f2
613.986	-0.234107	0.0930373	-2.51627	0.0118605	0.112105	Mrps18c
18.6888	1.56625	0.622494	2.51608	0.0118667	0.112105	Lmnb2
1424.3	-0.202632	0.0805208	-2.51652	0.011852	0.112105	Srsf3
1488.07	-0.242902	0.0965785	-2.51507	0.0119008	0.112273	Pdzd9
233.204	0.430991	0.171353	2.51523	0.0118955	0.112273	Dhrs4
165.083	-0.452467	0.17992	-2.51483	0.0119091	0.112276	Tbc1d7
6.67635	-2.34854	0.93425	-2.51382	0.0119431	0.11252	Klc3
251.678	0.363778	0.144742	2.51328	0.0119615	0.112609	Grin2d
344.736	-0.311858	0.124095	-2.51306	0.0119689	0.112609	Lars
475.797	-0.263624	0.104941	-2.51211	0.012001	0.112834	1700067G17Rik
8.77898	-2.04377	0.813919	-2.51103	0.0120379	0.113104	Gm773
1326.83	0.186184	0.0741554	2.51073	0.0120483	0.113125	Aven
37.88	0.94206	0.375352	2.5098	0.0120798	0.113267	Cntnap5a
26.6667	1.66468	0.663239	2.50993	0.0120755	0.113267	1700052I22Rik
15.7666	1.95744	0.780058	2.50935	0.0120954	0.113336	Gm5800
3852.17	0.15089	0.0601844	2.50713	0.0121716	0.113818	Nphp1
1232.2	0.200775	0.0800741	2.50736	0.0121635	0.113818	Agpat3
28.5811	-1.0138	0.4043	-2.50755	0.012157	0.113818	Gm33497
14203.6	0.217435	0.0867517	2.50641	0.0121964	0.113896	Gm3417
1062.35	-0.222909	0.0889321	-2.5065	0.0121932	0.113896	Pfdn6
1022.9	0.234057	0.0934192	2.50545	0.0122297	0.113976	Ccnb2
303.397	-0.32871	0.13119	-2.5056	0.0122243	0.113976	Strn3
46.2312	0.823513	0.328653	2.50572	0.0122201	0.113976	Gm46563
41.5081	1.12417	0.448762	2.50506	0.0122432	0.114025	Ccdc81
17.4566	2.00154	0.799338	2.504	0.0122798	0.114289	Plac8l1
1102.88	0.203203	0.0811978	2.50256	0.0123298	0.114292	1700006A11Rik
5.84464	3.33103	1.33088	2.50287	0.0123191	0.114292	Rasal1
208.793	-0.383839	0.153333	-2.5033	0.012304	0.114292	Chid1
367.928	-0.299589	0.119695	-2.50293	0.0123169	0.114292	1700028I16Rik
47.8052	0.821521	0.328248	2.50274	0.0123236	0.114292	Ccnf
16.9985	-1.29913	0.518912	-2.50356	0.0122951	0.114292	Gm38165
584.275	0.35153	0.140545	2.50119	0.0123778	0.114661	Gtsf2
942.452	-0.209143	0.083644	-2.50039	0.0124055	0.11484	2700049A03Rik
6.0188	-2.28769	0.915209	-2.49963	0.0124323	0.114934	Ripk2
657.585	-0.231981	0.0928011	-2.49976	0.0124276	0.114934	Dnah1
17.3635	1.49316	0.597785	2.49782	0.0124959	0.115445	Ceacam2
22.6696	1.56872	0.628215	2.49711	0.0125211	0.1156	Tmem225
17.5159	1.58297	0.634101	2.49641	0.0125459	0.115752	Cib4
155.054	-2.13422	0.855045	-2.49603	0.0125592	0.115798	1700027A15Rik
154.12	0.477422	0.19133	2.49527	0.012586	0.115967	Ufd1
58.6134	0.950695	0.381133	2.4944	0.0126172	0.116166	1700095A21Rik
5057.57	-0.166563	0.0667805	-2.49419	0.0126244	0.116166	Pfdn5
6.02055	3.20401	1.28474	2.49389	0.012635	0.116187	1700021F02Rik
13.0335	1.74484	0.700716	2.49008	0.0127713	0.117265	Gm5591
63.8781	0.687159	0.275954	2.49012	0.0127699	0.117265	Nudt16
185.79	0.41751	0.167691	2.48976	0.0127829	0.117265	Aste1
261.144	-0.352485	0.141579	-2.48967	0.0127862	0.117265	Bysl
146.787	-0.437563	0.175847	-2.48832	0.012835	0.117634	Aaas
1838.91	-0.180915	0.072726	-2.48763	0.0128598	0.117705	Gm32828
140.433	0.498009	0.200192	2.48766	0.0128588	0.117705	Rab40c
524.285	-0.248963	0.100105	-2.48701	0.0128821	0.117831	Herc1
251.448	-0.342317	0.137668	-2.48655	0.0128988	0.117906	Rspry1
26.9539	1.52094	0.611766	2.48614	0.0129137	0.117964	1700057G04Rik
1081.14	-0.267088	0.10747	-2.48523	0.0129468	0.118189	Gm12648
1080.49	-0.203576	0.0819485	-2.48419	0.0129847	0.118456	Mrps14
9.13336	2.20454	0.887689	2.48346	0.0130112	0.11862	Acaa2
24.3927	-1.26799	0.510741	-2.48265	0.0130408	0.118812	Gm26879
6.66811	-2.83136	1.14126	-2.48091	0.0131049	0.119317	1700012D16Rik
31.8721	1.25872	0.507615	2.47968	0.01315	0.119649	Ttll8
1126.98	-0.212384	0.0857213	-2.47762	0.0132264	0.120185	Cdc20
54.7952	0.752067	0.303529	2.47774	0.0132218	0.120185	Rprml
34.747	0.987223	0.398509	2.47729	0.0132384	0.120216	Mpped1
37.4317	-0.885028	0.357364	-2.47655	0.0132661	0.120309	Ddx55
192.002	0.443121	0.178919	2.47666	0.0132618	0.120309	Hgh1
18.7714	1.31086	0.529464	2.47583	0.0132928	0.120472	Zfp69
316.148	0.31494	0.127225	2.47546	0.0133066	0.120518	E130317F20Rik
76.9636	-0.723417	0.292314	-2.47479	0.0133314	0.120663	Nmt2
5.76348	3.26288	1.31858	2.47454	0.0133409	0.120671	4921534H16Rik
42.451	0.883688	0.357247	2.4736	0.0133758	0.120907	Gp5
23.4665	1.18113	0.477633	2.47289	0.0134026	0.12107	Lrrc61
618.433	0.251931	0.101897	2.47241	0.0134204	0.121152	Ddx18
13.5539	1.63492	0.661613	2.47112	0.0134691	0.121272	Lrrfip1
202.977	-0.400805	0.162173	-2.47147	0.013456	0.121272	Hyal6
29.0382	1.03164	0.417516	2.47089	0.0134776	0.121272	Pde4d
238.923	-0.389706	0.157718	-2.4709	0.0134773	0.121272	Dmxl1
5.3923	-2.43553	0.985505	-2.47135	0.0134604	0.121272	Fam50a
167.155	0.421299	0.170528	2.47055	0.0134906	0.12131	Lemd2
56.3889	-2.58911	1.04813	-2.47022	0.0135029	0.121342	1700016H13Rik
14.0869	-1.43682	0.581862	-2.46935	0.013536	0.12156	Vma21
15.377	1.51672	0.614737	2.46726	0.013615	0.12219	Unc5d
17.4164	-1.28031	0.519011	-2.46682	0.0136317	0.122261	Eef1akmt2
53.3406	0.760694	0.308498	2.4658	0.0136709	0.122499	Tpst2
652.942	-0.226359	0.0918045	-2.46566	0.013676	0.122499	Nfu1
399.237	0.290592	0.117924	2.46423	0.0137309	0.122752	Igf2bp3
17.3892	1.67147	0.678258	2.46436	0.0137258	0.122752	Hipk4
11.704	-1.61105	0.653723	-2.46442	0.0137234	0.122752	Gm15262
46.7099	-2.75544	1.12001	-2.46019	0.0138865	0.123584	1700016P04Rik
703.22	0.305773	0.124285	2.46026	0.0138838	0.123584	Ube2n
5.76983	-2.44897	0.995095	-2.46104	0.0138533	0.123584	Gal3st1
1901.63	-0.175594	0.0713371	-2.46146	0.0138372	0.123584	Znhit3
142.706	0.516215	0.209809	2.4604	0.0138782	0.123584	Fam8a1
81.9416	-3.04689	1.23833	-2.46047	0.0138754	0.123584	1700001C19Rik
30.0735	1.08508	0.440967	2.46068	0.0138674	0.123584	Grk5
512.938	-0.256595	0.104309	-2.45995	0.0138957	0.123586	Taf15
459.166	-0.287497	0.116924	-2.45884	0.0139389	0.123731	Fubp1
19.0358	-1.24459	0.506125	-2.45906	0.01393	0.123731	Susd6
96.4932	0.571942	0.232598	2.45893	0.0139351	0.123731	Pdzph1
398.739	-0.303695	0.123574	-2.4576	0.013987	0.124078	Amd1
8.31892	2.78615	1.13447	2.4559	0.014053	0.124584	4933436I01Rik
211.335	-0.449651	0.183138	-2.45525	0.0140786	0.124731	Nfat5
295.339	0.352662	0.143715	2.4539	0.0141318	0.125122	Nsmce4a
324.782	-0.332168	0.135392	-2.45338	0.014152	0.125221	Esf1
316.583	0.332758	0.135656	2.45295	0.0141689	0.12529	Mrpl48
1080.84	-0.221376	0.0902626	-2.45257	0.0141839	0.125342	Lypd9
65.4615	0.981333	0.400162	2.45234	0.0141931	0.125344	Pde1a
849.747	-0.22972	0.0937472	-2.45042	0.0142689	0.125813	Dnpep
201.667	-1.92343	0.785031	-2.45014	0.0142801	0.125813	Oaz3
35.4335	1.44277	0.588839	2.45019	0.0142781	0.125813	Iqcm
1080.09	0.216554	0.0883867	2.45007	0.0142827	0.125813	Cenpw
22.0893	1.21232	0.494901	2.44961	0.0143009	0.125894	Kcnip4
1549.43	-0.198969	0.0812482	-2.44891	0.014329	0.126061	Tbrg1
6.4128	2.79266	1.14083	2.44791	0.0143688	0.126308	Gm31314
480.517	0.28738	0.117411	2.44764	0.0143794	0.126308	Fam181a
97.7536	0.572665	0.233978	2.44751	0.0143846	0.126308	Ccdc154
27.4243	1.23321	0.504059	2.44656	0.0144225	0.126513	1700109H08Rik
8051.79	-0.135336	0.0553189	-2.44647	0.0144262	0.126513	Ran
993.075	0.253359	0.103574	2.44615	0.0144389	0.126544	Agbl5
81.2715	-0.577519	0.236271	-2.44431	0.014513	0.127113	Qrfprl
21.4514	-1.16574	0.477065	-2.44357	0.0145428	0.127249	Epb41
12.7453	-1.55736	0.637359	-2.44346	0.014547	0.127249	Ebpl
29.4011	-0.945385	0.387075	-2.44238	0.0145908	0.12739	Syt14
295.744	-0.323708	0.132519	-2.44272	0.014577	0.12739	Topbp1
1442.52	-0.218602	0.0895017	-2.44243	0.0145886	0.12739	Ccdc178
1014.06	-0.19017	0.0778808	-2.4418	0.0146141	0.127514	Ndufs3
13.323	1.64601	0.674246	2.44127	0.0146358	0.127622	Dach1
1007.02	-0.217222	0.0890104	-2.44041	0.0146707	0.127846	Smarca2
612.613	0.267191	0.109553	2.43893	0.0147308	0.128289	Gnao1
1617.64	-0.235383	0.0965382	-2.43824	0.0147591	0.128455	Pbp2
248.886	0.353633	0.14506	2.43784	0.0147754	0.128515	Tfdp1
39.2539	0.885995	0.363793	2.43544	0.0148738	0.128966	2900009J06Rik
270.877	0.340003	0.139578	2.43593	0.0148534	0.128966	Rab5if
788.141	-0.213473	0.0876283	-2.43612	0.0148456	0.128966	Ccdc42
14.032	-1.44266	0.592307	-2.43566	0.0148645	0.128966	Gm30363
163.452	0.448335	0.184063	2.43577	0.0148602	0.128966	Tbc1d31
210.954	-0.386002	0.158531	-2.43487	0.014897	0.129086	Dhx38
1446.9	-0.190297	0.0781865	-2.43389	0.0149377	0.129357	Pmpcb
64.8946	0.822738	0.338219	2.43256	0.0149926	0.129751	Bbs5
35.6098	0.977773	0.402242	2.43081	0.0150652	0.130217	Fbxo17
12.9528	-1.54297	0.634736	-2.43088	0.0150621	0.130217	Crlf3
28.1228	1.03214	0.424956	2.42881	0.0151484	0.130853	Adamts17
406.145	0.276174	0.113809	2.42664	0.0152395	0.131559	5730480H06Rik
55.0295	0.820769	0.338438	2.42516	0.0153015	0.132011	Prss46
76.6086	-0.63531	0.262011	-2.42475	0.0153191	0.132081	Mirg
14.711	-1.47421	0.608333	-2.42336	0.0153777	0.132504	Ctsd
49.4869	0.790934	0.326423	2.42303	0.0153915	0.132539	Sh3bgrl3
418.704	-0.269603	0.111307	-2.42216	0.0154284	0.13268	Anapc15
16.0279	-1.47909	0.610754	-2.42174	0.0154462	0.13268	Kmt2a
592.479	-0.253884	0.104808	-2.42238	0.0154191	0.13268	Gm31181
491.171	-0.257117	0.106167	-2.42181	0.0154435	0.13268	Paip1
50.7527	-3.23654	1.33671	-2.42127	0.0154663	0.13277	4930503B20Rik
10.7546	-2.34782	0.970185	-2.41997	0.0155219	0.133164	Gm14285
20.4633	1.756	0.725745	2.41958	0.0155386	0.133186	1700013D24Rik
7.92316	2.21052	0.913641	2.41946	0.0155437	0.133186	Gm47343
252.267	-0.335787	0.138852	-2.4183	0.0155932	0.133528	Trmt1
331.543	-0.31076	0.128626	-2.41601	0.0156918	0.134288	Smg1
380.379	0.334996	0.138692	2.41539	0.0157182	0.134349	Zmynd8
40.8601	0.857169	0.354872	2.41543	0.0157167	0.134349	Plekhd1os
23.4361	1.13036	0.46812	2.41467	0.0157495	0.134533	4930545L08Rik
32.3358	0.963967	0.399411	2.41347	0.0158014	0.134892	Gm13986
1478.47	-0.174685	0.0724008	-2.41276	0.0158324	0.135074	Atp5a1
2085.23	-0.182583	0.0756948	-2.41209	0.0158615	0.135238	Gk2
25.5802	1.10672	0.459116	2.41054	0.0159288	0.135729	Rab6b
106.588	-0.570538	0.236805	-2.40931	0.0159825	0.136004	Hat1
2174.62	-0.172053	0.0714173	-2.40913	0.0159907	0.136004	Txnrd3
79.7409	0.61902	0.256938	2.40922	0.0159869	0.136004	1110046J04Rik
12.1451	1.63951	0.680737	2.40844	0.0160211	0.136179	Fam210a
486.548	-0.260419	0.108142	-2.40813	0.0160347	0.136211	Katnal1
821.137	-0.217688	0.0904293	-2.40727	0.0160724	0.136447	Mrps5
23.5832	1.22778	0.510206	2.40644	0.016109	0.136674	Cfap47
33.384	-0.919226	0.382055	-2.406	0.0161281	0.136753	Pak1
9.91479	2.04959	0.852193	2.40507	0.0161693	0.13685	Ccdc34os
29.1898	-1.00991	0.419898	-2.40513	0.0161669	0.13685	Brip1
8690.75	-0.161236	0.067033	-2.40532	0.0161581	0.13685	Hspb9
209.908	0.413933	0.172171	2.4042	0.0162079	0.137093	Stx2
8.06615	2.20132	0.915708	2.40395	0.0162188	0.137101	Slc22a22
686.174	-0.234262	0.0974724	-2.40337	0.0162449	0.137238	Washc3
45.9186	0.900641	0.375028	2.40153	0.0163266	0.137756	Grcc10
56.5012	-0.70747	0.29457	-2.40171	0.0163187	0.137756	Wwp2
5.47626	3.07849	1.282	2.40132	0.0163362	0.137756	Gm41230
129.941	0.477323	0.198869	2.40019	0.0163866	0.138013	Stard9
112.628	0.506275	0.21092	2.40031	0.0163811	0.138013	Enox1
5.42069	3.05985	1.27513	2.39964	0.0164113	0.138052	A430078I02Rik
117.034	0.524399	0.218525	2.39972	0.0164076	0.138052	Cyth1
924.392	-0.227555	0.0948711	-2.39857	0.0164592	0.138371	Nsa2
11.9148	1.75494	0.7318	2.39811	0.0164797	0.13846	Coro2a
182.546	-0.391759	0.163427	-2.39715	0.0165233	0.138742	Lrrc42
41.1391	1.29219	0.539107	2.39691	0.0165341	0.138748	Ttll7
10.6434	1.88796	0.787761	2.39661	0.0165474	0.138775	Zfyve28
593.848	-0.238993	0.0997426	-2.39609	0.0165709	0.138888	Iqcd
93.6336	-0.56725	0.236787	-2.39561	0.0165927	0.138987	Dhdh
25.6262	1.0999	0.45931	2.39467	0.0166353	0.139259	Itpkc
29.1132	1.25347	0.523548	2.39419	0.016657	0.139356	Actl7a
592.969	-0.263515	0.110099	-2.39344	0.0166913	0.139559	Hook1
11.9189	1.77784	0.742925	2.39302	0.0167103	0.139633	Slc4a10
18.373	1.33688	0.559066	2.39127	0.0167904	0.140175	4930455G09Rik
276.651	-0.318392	0.13317	-2.39088	0.0168083	0.140175	Phf13
78.5844	0.634592	0.26544	2.39071	0.0168157	0.140175	Gas2l1
245.254	0.356889	0.149255	2.39113	0.0167964	0.140175	Nudt16l1
21.2101	1.46799	0.614146	2.3903	0.0168347	0.14021	Gm29414
138.695	0.566975	0.237211	2.39018	0.0168402	0.14021	1700012P22Rik
16305.9	-0.13404	0.0560984	-2.38937	0.0168773	0.140434	Gkap1
22.533	1.2652	0.529648	2.38875	0.0169057	0.14058	Srsf12
18.3592	1.30818	0.547689	2.38855	0.0169152	0.14058	Erc2
1498.67	-0.179155	0.0750216	-2.38805	0.016938	0.140685	4930578E11Rik
13.1313	1.98899	0.833059	2.38758	0.0169599	0.140782	Myo5b
34.2181	-0.87553	0.366752	-2.38725	0.0169748	0.140822	Taf4b
6.49858	2.66198	1.11551	2.38633	0.0170174	0.14109	Igsf9
20.3148	1.26944	0.532344	2.38462	0.0170966	0.141662	Gm30082
11.0597	1.80219	0.755937	2.38405	0.0171233	0.141798	Mcu
10.2084	2.04348	0.857503	2.38306	0.0171695	0.142095	Gm10354
977.143	0.195648	0.082114	2.38264	0.0171892	0.142173	4933409G03Rik
276.959	-0.350657	0.147236	-2.3816	0.0172377	0.142309	Trim44
49.6114	0.749123	0.31463	2.38097	0.0172673	0.142309	A630072M18Rik
4.99147	-2.45167	1.02942	-2.38161	0.0172373	0.142309	Gm4969
16.6962	1.38271	0.580695	2.38113	0.0172597	0.142309	Pate2
11.5141	2.18172	0.915952	2.38192	0.0172229	0.142309	4933411G06Rik
120.926	0.485119	0.203725	2.38124	0.0172544	0.142309	Homez
1652.94	0.214198	0.0899971	2.38005	0.0173101	0.142576	Dync1i2
12.2328	1.79957	0.756248	2.3796	0.0173315	0.142668	Ubap1l
764.827	0.236577	0.0994313	2.3793	0.0173457	0.142699	Ccni
39.526	0.842011	0.353989	2.37863	0.0173769	0.142871	Gm33053
198.977	-0.375858	0.158059	-2.37796	0.0174087	0.143038	Ap1s1
21.3173	-1.2552	0.52789	-2.37776	0.017418	0.143038	Map2k4
17.7743	1.40675	0.591935	2.37653	0.0174766	0.143434	Ttc39a
11.5623	1.7636	0.742727	2.3745	0.0175728	0.144139	Pbx1
1732.93	-0.159933	0.0673643	-2.37415	0.0175893	0.144189	Bscl2
2921.81	-0.159144	0.0670508	-2.37349	0.0176211	0.144363	Eid3
8.34635	-2.04265	0.860944	-2.37257	0.0176648	0.144464	Nemp2
99.3134	-0.56753	0.239189	-2.37273	0.0176574	0.144464	Shoc1
42.3417	0.823885	0.347199	2.37295	0.0176468	0.144464	Actr2
44.4446	0.802475	0.338489	2.37075	0.0177518	0.145073	Armc5
5.15939	-2.77888	1.17224	-2.37058	0.0177602	0.145073	Gm5934
19.5598	1.59499	0.673347	2.36875	0.0178484	0.145708	4930405D01Rik
1737.72	-0.197327	0.0833639	-2.36706	0.01793	0.146288	Cdca8
5.90617	-2.42205	1.02352	-2.36638	0.0179631	0.146471	Tceal1
663.21	-0.230386	0.0973755	-2.36596	0.0179835	0.146551	Mrps15
259.661	0.358109	0.15139	2.36548	0.0180069	0.146655	Zdbf2
151.977	0.484835	0.205016	2.36486	0.0180368	0.146726	Dnajc11
27.4538	1.01163	0.427767	2.36491	0.0180343	0.146726	Lpar2
21.6574	1.21769	0.515376	2.36272	0.0181415	0.147491	Galm
5779.03	-0.136019	0.0575861	-2.36201	0.0181762	0.147686	Hint1
775.351	0.227474	0.0963307	2.36139	0.0182066	0.147846	Cap1
1281.75	-0.187581	0.0794783	-2.36016	0.0182671	0.14825	Brd2
25.0584	-1.04167	0.441409	-2.35988	0.0182807	0.148273	4933405E24Rik
26.2991	1.12664	0.477652	2.3587	0.0183391	0.14866	Cd3d
5.28468	3.02321	1.28206	2.35808	0.0183698	0.148739	Tmem150c
367.385	0.313655	0.133014	2.35807	0.0183704	0.148739	Pigf
194.717	-0.388785	0.164891	-2.35783	0.0183821	0.148746	Dnajc30
191.573	0.405619	0.172057	2.35748	0.0183996	0.148801	Dpy19l1
305.012	0.32619	0.138432	2.35632	0.018457	0.149142	Ptges3l
1813.77	-0.16094	0.0683051	-2.35619	0.0184633	0.149142	Atp6v1d
133.996	0.483049	0.205065	2.35559	0.0184934	0.149298	Shroom3
41.3286	0.884656	0.375688	2.35476	0.0185347	0.149456	Herc3
132.404	-0.544238	0.231122	-2.35477	0.0185342	0.149456	Glg1
6.16302	2.86392	1.21662	2.35401	0.0185723	0.149672	2610528A11Rik
187.596	0.431817	0.18349	2.35336	0.0186048	0.149846	Neil3
12.0264	-2.11825	0.90065	-2.35191	0.0186772	0.150342	Plpp6
5.98174	2.63983	1.12264	2.35145	0.0187003	0.150353	Fam83e
11.4497	1.6759	0.712702	2.35147	0.0186994	0.150353	Mapk11
9.90547	1.97108	0.838954	2.34945	0.0188011	0.151076	Gjb3
418.08	0.311287	0.132566	2.34817	0.0188658	0.151508	Btg1
24.0042	-1.17784	0.501666	-2.34786	0.0188815	0.151546	Arl9
111.79	-2.36354	1.00678	-2.34762	0.0188936	0.151554	Ubl4b
8.71477	2.05482	0.875897	2.34596	0.0189779	0.152055	Cntn5
7.30912	2.47469	1.05483	2.34605	0.0189737	0.152055	Phex
5.69034	3.11366	1.32863	2.3435	0.0191036	0.152973	Adam26b
3316.86	-0.158812	0.0677914	-2.34265	0.0191472	0.153233	Hagh
89.3886	0.607166	0.259485	2.33989	0.0192894	0.154282	Prdm11
832.998	0.241485	0.103241	2.33903	0.0193339	0.154526	Snrpg
7.20609	2.36265	1.01017	2.33887	0.0193423	0.154526	Map1b
759.467	-0.204905	0.0876324	-2.33824	0.0193749	0.154607	Cdk11b
372.104	-0.275511	0.117823	-2.33834	0.0193698	0.154607	Zfp280d
674.276	-0.222579	0.0952	-2.33802	0.0193864	0.15461	Btbd7
1181.85	-0.195051	0.0834465	-2.33744	0.0194162	0.154758	Cdkn2d
77.8278	0.615627	0.263468	2.33663	0.0194586	0.155007	Cmc1
17.0089	-1.39789	0.598337	-2.33629	0.0194759	0.155056	Zrsr2
33.8846	0.903476	0.38679	2.33583	0.0195001	0.155159	Csmd1
476.742	-0.273238	0.116988	-2.33561	0.0195118	0.155163	Sec61b
647.931	-0.215735	0.0923804	-2.33529	0.0195283	0.155205	Ttc30a2
191.811	1.44169	0.617654	2.33414	0.0195885	0.155593	Spaca9
26.478	1.69737	0.727875	2.33196	0.0197028	0.156412	1700113H08Rik
975.635	0.25677	0.110192	2.33021	0.019795	0.157012	Eif5b
301.572	0.328703	0.141069	2.33009	0.0198012	0.157012	Tmbim6
2174.21	-0.151379	0.0649881	-2.32933	0.0198414	0.157241	Srp9
13.5182	1.73681	0.745876	2.32855	0.019883	0.15748	Carmil1
909.098	0.2474	0.106265	2.32814	0.0199046	0.157561	Tmem89
2902.05	-0.162861	0.0699675	-2.32767	0.0199296	0.157669	Hmgb2
78.5422	0.610932	0.262709	2.32551	0.0200447	0.158489	Gm41168
33.471	0.955688	0.411366	2.32321	0.0201679	0.159372	Zfp692
305.535	-0.29872	0.128748	-2.32019	0.0203307	0.160475	Far1
7.91125	-1.92269	0.828613	-2.32037	0.0203208	0.160475	Slc25a42
10.9156	2.18097	0.940104	2.31992	0.0203453	0.160498	Tex38
14.8014	1.40833	0.607215	2.31933	0.0203772	0.160658	Cela2a
92.3795	0.653909	0.28212	2.31784	0.0204579	0.161202	Psme3
400.72	0.307906	0.132865	2.31744	0.0204797	0.161208	Romo1
565.553	-0.230474	0.0994537	-2.3174	0.020482	0.161208	Otud7b
85.6064	-0.534884	0.230967	-2.31585	0.0205665	0.161781	Ccdc122
10.4367	1.93122	0.834521	2.31416	0.0206589	0.162416	Ypel3
65.5344	-0.617041	0.266745	-2.31322	0.0207104	0.162728	4930478P22Rik
15108.9	-0.150173	0.0649274	-2.31294	0.020726	0.162758	mt-Co2
9.6667	1.8167	0.785656	2.31234	0.020759	0.162862	Hoxb5
11.0777	-1.61142	0.696898	-2.31227	0.0207628	0.162862	Atp13a5
41.9143	-0.81246	0.3515	-2.31141	0.0208103	0.163142	Tcf12
7.28673	2.3394	1.01282	2.30978	0.0209002	0.163753	Slc4a4
374.415	-0.265709	0.115101	-2.30849	0.0209719	0.163837	Malsu1
612.801	0.225718	0.0977897	2.3082	0.0209882	0.163837	Kdm3a
2246.38	0.162666	0.0704443	2.30914	0.0209356	0.163837	Actr10
655.926	-0.21441	0.0928927	-2.30815	0.0209907	0.163837	Fam162a
572.078	-0.231486	0.100267	-2.30871	0.0209599	0.163837	Atp6v1a
2659.59	-0.180359	0.0781418	-2.3081	0.0209938	0.163837	1700020D05Rik
36.1545	0.988662	0.428325	2.30821	0.0209877	0.163837	Cacul1
1601.5	-0.186867	0.0810045	-2.30688	0.0210617	0.164129	Serp1
339.678	0.284371	0.123255	2.30718	0.0210447	0.164129	Pcsk4
9.88887	-1.73668	0.752859	-2.30678	0.0210669	0.164129	Mecp2
38.3986	0.880996	0.381961	2.30651	0.0210823	0.164157	Gm43476
619.514	-0.2379	0.103156	-2.30621	0.021099	0.164194	Msl3l2
79.8871	-2.00589	0.86989	-2.30591	0.0211154	0.16423	4933411K16Rik
222.265	-0.335927	0.145754	-2.30475	0.0211805	0.164643	Zfp148
14.4023	-1.30669	0.567732	-2.30159	0.0213582	0.165812	Spint1
609.265	-0.223241	0.0970008	-2.30144	0.0213669	0.165812	Hspb11
32.9922	1.1985	0.520716	2.30163	0.0213561	0.165812	4930556J02Rik
598.523	-0.225166	0.0978493	-2.30115	0.0213834	0.165847	Ubtd1
7.43315	2.34338	1.01876	2.30023	0.021435	0.166115	Tcf15
3188.57	-0.147728	0.0642325	-2.2999	0.021454	0.166115	Usp1
38.2538	0.828604	0.360253	2.30006	0.0214446	0.166115	Zfp316
480.97	-0.248032	0.107877	-2.29921	0.0214931	0.166325	Rnps1
15.7791	1.36937	0.595974	2.2977	0.0215786	0.166521	Lamp5
366.456	-0.320789	0.139607	-2.29781	0.0215728	0.166521	Stag1
19.6189	1.19729	0.520994	2.29808	0.021557	0.166521	Tmem17
7.7193	-1.86658	0.812208	-2.29815	0.0215532	0.166521	Unc119
5.51763	-2.2405	0.974747	-2.29854	0.0215309	0.166521	Nipal2
1124.92	-0.189314	0.0824328	-2.29659	0.0216423	0.166808	Zc3h15
902.504	0.254133	0.11065	2.29672	0.0216347	0.166808	Lrrc34
282.655	-0.308786	0.134477	-2.2962	0.0216642	0.166808	9430015G10Rik
81.8401	0.573196	0.249626	2.29621	0.0216636	0.166808	Per1
6.38644	2.74189	1.19519	2.2941	0.0217845	0.167641	H2afb3
413.708	-0.309167	0.134782	-2.29383	0.0218002	0.167668	1700017B05Rik
1032.43	0.181777	0.0793327	2.29133	0.0219443	0.168589	Smim14
1019.07	-0.179592	0.0783728	-2.29151	0.0219342	0.168589	Hnrnpm
2116.99	-0.143369	0.0626223	-2.28943	0.0220544	0.169341	Ssh2
5.22221	-2.67983	1.17074	-2.28901	0.0220787	0.169434	Serpina1b
6.34115	-5.91677	2.58742	-2.28675	0.0222105	0.170256	Cyp2a12
118.09	0.467754	0.204545	2.28681	0.0222072	0.170256	Zfp607b
31.8595	1.03944	0.454647	2.28626	0.0222392	0.170287	Cnbd1
20.9756	1.30217	0.569522	2.28643	0.0222289	0.170287	Pdilt
366.302	-0.308999	0.135186	-2.28573	0.0222699	0.170427	Mrps10
294.139	-0.320279	0.140203	-2.28439	0.0223485	0.170935	Ankrd17
5.22138	-2.72246	1.19207	-2.28381	0.0223827	0.171057	Tmem269
1144.78	-0.197498	0.0864818	-2.2837	0.0223893	0.171057	Dym
32.8316	1.37964	0.604311	2.283	0.0224302	0.171275	Fam170b
335.651	0.295547	0.129479	2.28259	0.0224545	0.171366	Atp6v1h
2908.11	-0.19157	0.0840003	-2.28059	0.0225729	0.172163	Sycp1
285.228	0.326492	0.143173	2.2804	0.0225838	0.172163	Acsl6
185.981	0.385124	0.168999	2.27885	0.022676	0.17277	Arrdc3
25.0579	-1.44354	0.63351	-2.27864	0.0226887	0.172772	Pwwp2b
151.022	0.423405	0.185835	2.27839	0.0227033	0.172788	Ubxn8
15.3964	1.45917	0.640641	2.27767	0.0227465	0.173021	Gm12248
165.869	0.403848	0.177342	2.27722	0.022773	0.173127	Klc2
30.1382	1.00188	0.440068	2.27664	0.0228077	0.173296	Pin1rt1
5.38569	-2.37284	1.04259	-2.27591	0.0228512	0.173531	Prss51
591.399	-0.221958	0.0975417	-2.27551	0.0228751	0.173617	Srp72
14.17	1.78914	0.786665	2.27434	0.0229457	0.173795	Adam1a
62.7464	0.657932	0.28929	2.2743	0.0229482	0.173795	Klf13
122.562	0.465599	0.204688	2.27467	0.0229256	0.173795	LTO1
34.162	1.06517	0.468355	2.27429	0.0229488	0.173795	Ice1
16.1111	1.42782	0.627895	2.27397	0.0229677	0.173843	Ccdc71l
12160.3	0.121445	0.0534265	2.27312	0.023019	0.17404	Serf1
17.5131	1.26912	0.558285	2.27324	0.0230116	0.17404	Scn8a
751.58	-0.20672	0.0909681	-2.27245	0.0230593	0.17425	Zfp644
1759.24	0.172325	0.0758533	2.27182	0.0230974	0.174255	Gm10638
23.981	-1.40755	0.61953	-2.27196	0.0230889	0.174255	Gm34662
38.5236	-2.99851	1.31987	-2.27181	0.0230978	0.174255	Hypm
1634.39	0.205219	0.090405	2.27	0.0232076	0.174906	Cir1
10.1658	1.80358	0.79454	2.26997	0.0232095	0.174906	Tmem178b
948.571	-0.18741	0.0825751	-2.26957	0.0232339	0.174995	Ube3a
122.604	-0.466635	0.205659	-2.26898	0.0232698	0.17517	Ccdc115
7.96671	1.96705	0.867318	2.26797	0.0233313	0.175346	Pm20d2
5.06554	2.94166	1.29684	2.26833	0.0233092	0.175346	Gm39336
622.983	-0.241695	0.106562	-2.26811	0.0233225	0.175346	Reep4
195.327	0.433525	0.191234	2.26699	0.0233908	0.175696	1700019G24Rik
27.1384	-0.952681	0.420278	-2.26679	0.0234032	0.175696	Seh1l
1004.47	0.177595	0.0783573	2.26648	0.0234222	0.175742	Ptbp2
251.358	-0.320369	0.141403	-2.26565	0.0234727	0.176026	2810001G20Rik
104.337	-0.482556	0.21303	-2.2652	0.0235005	0.176044	Pcsk7
189.594	0.443106	0.195627	2.26506	0.023509	0.176044	Rpl29
1464.63	-0.171148	0.0755622	-2.26499	0.0235132	0.176044	Tnrc6c
60.4746	0.71139	0.314233	2.26389	0.0235806	0.176452	Dbn1
10.1522	1.95101	0.862636	2.26169	0.0237166	0.177374	Cacng4
131.641	-0.442236	0.195575	-2.26121	0.0237462	0.177404	Nsmaf
7.13841	2.35654	1.04212	2.26128	0.0237416	0.177404	Gm9
241.989	-0.336779	0.148977	-2.2606	0.0237838	0.177588	Secisbp2
12.0182	-1.41133	0.624505	-2.25991	0.0238267	0.177717	Gm43666
105.68	-0.471852	0.208777	-2.26008	0.0238163	0.177717	Prrg2
341.085	-0.316665	0.140147	-2.25952	0.0238512	0.177803	Bet1l
5.38187	-2.51607	1.11375	-2.2591	0.0238773	0.177902	Tex44
5268.79	-0.178814	0.0791992	-2.25777	0.02396	0.178422	1700018B24Rik
1062.91	-0.202838	0.0898754	-2.25687	0.0240159	0.178742	Kdm1a
68.939	-0.596476	0.264348	-2.2564	0.0240455	0.178866	Sned1
785.784	-0.202508	0.0897859	-2.25546	0.0241045	0.179208	Ubap2
234.094	0.460093	0.204239	2.25272	0.024277	0.180394	Spc25
11.2652	1.97112	0.875212	2.25216	0.0243119	0.180459	Odf3l1
15310.2	-0.133787	0.0594035	-2.25217	0.0243117	0.180459	mt-Co3
108.669	0.483926	0.214948	2.25137	0.0243624	0.180737	Utp14b
254.28	-0.325992	0.144813	-2.25112	0.0243779	0.180755	Ppil3
398.326	-0.269846	0.119891	-2.25077	0.0244003	0.180824	Pard6a
5.94685	2.61142	1.16036	2.25053	0.0244154	0.180839	4930451E10Rik
5.23997	-2.12689	0.94555	-2.24936	0.0244894	0.18129	Tab3
273.235	-0.299177	0.133065	-2.24835	0.024554	0.181476	Smg7
9.61885	-1.60106	0.712027	-2.24859	0.0245387	0.181476	Lrrc75b
74.17	-0.560111	0.249119	-2.24837	0.0245528	0.181476	Cisd3
5.00631	3.1735	1.41178	2.24787	0.0245844	0.181604	Gm26891
1803.13	-0.16878	0.0750931	-2.24761	0.0246008	0.181628	Lancl1
8.19498	-1.77987	0.792704	-2.24531	0.0247484	0.182589	Arl5a
7.0184	-1.97047	0.87765	-2.24517	0.0247574	0.182589	Hist1h3c
37.135	0.942435	0.419862	2.24463	0.024792	0.182747	Nkain2
331.132	-0.286679	0.127851	-2.24229	0.0249425	0.183678	Ttf1
6.08421	-2.06635	0.921553	-2.24225	0.024945	0.183678	Ppard
250.847	0.884201	0.3945	2.24132	0.0250054	0.184025	1110017D15Rik
354.504	-0.265048	0.11828	-2.24084	0.0250363	0.184155	Mrpl2
129.917	-0.463582	0.206958	-2.23998	0.0250923	0.184468	Gm47708
2211.28	0.171123	0.0764206	2.23923	0.0251411	0.184729	4930414F18Rik
298.647	0.311753	0.13934	2.23736	0.0252629	0.185525	Tecr
3758.82	-0.14808	0.0662381	-2.23557	0.0253801	0.186287	Fkbp4
39.3889	0.888115	0.397711	2.23306	0.0255447	0.186801	Fam210b
7.34088	2.14827	0.962	2.23313	0.0255406	0.186801	Wwtr1
2316.72	-0.170375	0.076276	-2.23366	0.0255052	0.186801	Slc9b1
61.4204	0.628338	0.281268	2.23395	0.0254864	0.186801	Rab4a
158.625	0.41561	0.18602	2.23423	0.025468	0.186801	Arl4aos
19.9917	1.26784	0.567579	2.23377	0.0254983	0.186801	Zfhx2
20.5532	1.12182	0.502353	2.23313	0.0255402	0.186801	Fahd1
7.16505	-2.34465	1.05016	-2.23266	0.0255717	0.186899	Slit2
13.294	1.64515	0.737017	2.23218	0.0256031	0.18703	4930414N06Rik
11.9086	1.93252	0.866192	2.23105	0.0256775	0.187474	Spata9
448.562	-0.24831	0.11132	-2.2306	0.0257075	0.187594	Zc3h6
1080.42	-0.173256	0.0776795	-2.23039	0.0257215	0.187597	Meaf6
39.726	0.790595	0.354518	2.23006	0.0257435	0.187658	Dhrs13
58.509	0.64311	0.288418	2.22978	0.0257619	0.187694	Smim27
7.62717	2.13332	0.957042	2.22908	0.0258089	0.187937	Dcst1
658.01	-0.214458	0.0962327	-2.22853	0.0258449	0.188015	Lrpap1
787.409	-0.230308	0.103347	-2.22851	0.0258468	0.188015	Kcnmb4
570.983	0.289369	0.12988	2.22797	0.0258827	0.188079	Tekt2
16.8547	1.26094	0.565908	2.22817	0.0258693	0.188079	1700080O16Rik
7.90326	2.01216	0.903524	2.22702	0.0259462	0.188441	Kif26b
241.706	-0.347226	0.155961	-2.22637	0.0259897	0.188658	Fdx2
95.6305	0.515084	0.231421	2.22574	0.0260316	0.188862	Gm11423
1278.75	-0.19125	0.0859693	-2.22463	0.026106	0.189303	D030056L22Rik
318.921	0.284171	0.127761	2.22424	0.0261322	0.189393	Pias1
103.988	0.48281	0.217236	2.22251	0.0262486	0.190038	Rab27a
11.5133	-1.50661	0.67786	-2.22259	0.0262431	0.190038	Cdk16
21.4386	1.15981	0.522167	2.22116	0.0263404	0.190518	Foxj1
847.821	-0.199512	0.0898249	-2.22112	0.0263425	0.190518	Wdr35
12.1253	-1.47889	0.666018	-2.22049	0.0263854	0.190688	Scap
672.363	-0.215298	0.0969788	-2.22005	0.026415	0.190688	Wdr20rt
30.4441	1.15272	0.519211	2.22013	0.0264096	0.190688	4930434J06Rik
20.4333	-1.42828	0.643381	-2.21996	0.0264212	0.190688	Ppp2r2b
25.1843	1.00411	0.452589	2.2186	0.0265139	0.191257	Sult2b1
101.768	0.493407	0.222475	2.21781	0.0265677	0.191346	Clec4g
7.89511	2.15666	0.97234	2.21801	0.0265544	0.191346	Klkb1
117.102	0.520913	0.234861	2.21796	0.0265574	0.191346	Gm11657
1876.13	-0.160189	0.0722389	-2.21748	0.02659	0.191407	Wdr12
37.8203	0.997767	0.450027	2.21713	0.0266144	0.191483	Akap3
226.576	-0.34689	0.156596	-2.21519	0.0267471	0.192337	Cnih4
112.22	0.480126	0.216806	2.21454	0.0267914	0.192555	Xab2
143.125	0.415696	0.187739	2.21423	0.0268132	0.192612	Nupl2
343.516	0.268496	0.121303	2.21342	0.0268685	0.192909	Cox20
11.2439	1.80626	0.816738	2.21156	0.0269974	0.193734	Gpx6
639.893	0.237274	0.107318	2.21094	0.0270399	0.193838	Nbea
58.2701	-2.22731	1.00739	-2.21097	0.0270381	0.193838	Tfam
140.034	0.452013	0.204509	2.21024	0.0270886	0.194086	Mrps12
940.042	0.204862	0.0927131	2.20963	0.0271307	0.194287	Pde6d
269.245	0.316214	0.143413	2.20492	0.0274594	0.196539	Ddx49
355.764	0.351839	0.159646	2.20387	0.0275335	0.196967	Rnf227
177.649	-0.396567	0.180152	-2.20129	0.0277157	0.198168	D930016D06Rik
397.28	0.257041	0.116853	2.1997	0.0278281	0.198869	Syf2
7.96088	1.94549	0.885003	2.19828	0.027929	0.199487	1700014D04Rik
20.33	-1.1323	0.515262	-2.19753	0.0279829	0.199768	4933406B17Rik
16.7528	-1.13595	0.517097	-2.19677	0.0280366	0.199945	Rab39
12.9027	1.48579	0.676349	2.19678	0.0280365	0.199945	Msl3
671.014	-0.20434	0.0930804	-2.19531	0.0281414	0.200589	Btaf1
54.9066	0.681493	0.310504	2.1948	0.0281779	0.200746	Naaladl2
5.25703	-2.22806	1.01551	-2.19403	0.028233	0.201035	Otop2
17547.8	-0.112848	0.0514485	-2.19342	0.0282775	0.201248	Cox8c
888.559	0.198289	0.0904104	2.19321	0.0282922	0.201249	Tomm6
325.321	0.273659	0.124823	2.19237	0.0283531	0.201578	Fbxl5
1026.9	-0.185304	0.0845563	-2.19149	0.0284166	0.201926	Cenpp
5.52133	2.51574	1.14838	2.19068	0.028475	0.202029	Gm44071
118.177	0.44998	0.205377	2.19099	0.0284524	0.202029	Rasa2
11.3695	1.59717	0.729052	2.19075	0.0284701	0.202029	Zfp57
14.6105	-1.30747	0.596916	-2.19038	0.0284969	0.202081	Rnf31
123.929	0.460829	0.210441	2.18982	0.028537	0.202261	Wsb2
6.35307	2.22561	1.01663	2.1892	0.0285826	0.202389	Pakap.1
14.8069	1.31731	0.601737	2.18917	0.0285842	0.202389	Gm32235
5.51249	2.55716	1.16825	2.18889	0.0286052	0.202433	Stk32c
26.4262	0.970118	0.443399	2.18791	0.0286759	0.20283	Bend6
73.3278	0.619959	0.283396	2.18761	0.0286983	0.202885	Gnpda2
20.0195	-1.08252	0.49491	-2.1873	0.0287207	0.202939	Hif1a
81.1477	-0.534988	0.244661	-2.18665	0.0287684	0.203172	Pdia4
1168.76	-0.176003	0.080573	-2.1844	0.0289331	0.204127	Suco
1434.27	-0.157601	0.0721486	-2.1844	0.0289327	0.204127	Hnrnph3
186.945	-0.350884	0.160675	-2.18382	0.0289757	0.204283	Vrk2
173.971	0.3714	0.170079	2.18369	0.0289849	0.204283	Ppp1r32
1616.99	-0.164156	0.0752328	-2.18197	0.0291118	0.205074	Pdia3
31.7011	1.15421	0.5296	2.17941	0.0293014	0.206304	Mmel1
97.3635	-0.485652	0.2229	-2.17879	0.0293471	0.206521	Gm17251
11.9661	1.8086	0.830183	2.17856	0.0293642	0.206536	Aqp7
139.886	-0.422617	0.194027	-2.17814	0.0293958	0.206653	Usp54
595.828	0.210111	0.096505	2.17721	0.0294652	0.207036	Pdhb
11.3892	-1.34799	0.619306	-2.17661	0.02951	0.207245	Syap1
31.78	0.894159	0.411034	2.17539	0.029601	0.207673	Cdkn2b
419.128	-0.276549	0.127124	-2.17543	0.0295983	0.207673	Yipf4
1723.23	-0.146159	0.0672048	-2.17484	0.0296423	0.207752	Aurkaip1
81.7759	-0.53601	0.246444	-2.17498	0.0296317	0.207752	A930037H05Rik
657.475	-0.211884	0.0974925	-2.17334	0.0297548	0.208133	Dcaf6
129.244	0.48914	0.225045	2.17353	0.0297406	0.208133	Hsdl2
1184.68	-0.158244	0.0728386	-2.17252	0.0298162	0.208133	Map2k2
12.0124	1.4836	0.682755	2.17296	0.029783	0.208133	Edaradd
24.3758	1.16234	0.535021	2.17251	0.0298172	0.208133	Ccdc184
1926.32	-0.148319	0.0682376	-2.17357	0.0297376	0.208133	Nectin3
276.745	-0.29056	0.13371	-2.17306	0.0297757	0.208133	H2-K1
438.161	-0.25154	0.115781	-2.17256	0.0298135	0.208133	Mrpl16
5.75956	2.48156	1.14261	2.17183	0.0298689	0.208343	4930534D22Rik
39.3732	-0.778453	0.358513	-2.17134	0.0299056	0.208343	Lzts1
101.771	0.489941	0.225673	2.17102	0.0299294	0.208343	Tmem42
147.972	-0.416177	0.19167	-2.17133	0.0299066	0.208343	Exosc7
62.6654	0.622652	0.286798	2.17104	0.0299278	0.208343	4930538E20Rik
145.584	0.42362	0.195135	2.17091	0.0299378	0.208343	Atp6v0a1
38.9671	0.824951	0.380147	2.17008	0.0300005	0.208589	Pcbp4
10.1386	1.991	0.917493	2.17005	0.0300032	0.208589	4933428M09Rik
55.8825	-0.646156	0.29779	-2.16984	0.0300192	0.208595	Setdb2
30.5018	1.23798	0.570599	2.16961	0.0300364	0.20861	Ttc23l
12.5333	1.44647	0.667076	2.16838	0.0301299	0.209114	9430037G07Rik
997.366	-0.169929	0.0783714	-2.16826	0.0301393	0.209114	Rbm26
727.351	-0.226683	0.104561	-2.16795	0.0301626	0.20917	Vrk3
2614.73	-0.135673	0.0625901	-2.16764	0.0301864	0.209231	Sycp3
52.7762	0.683396	0.315339	2.16718	0.0302213	0.209292	Tcp11l1
6.15337	2.2583	1.04207	2.16712	0.0302255	0.209292	Gm31063
195.383	0.345215	0.159325	2.16674	0.0302548	0.20939	1600020E01Rik
70.8068	0.608262	0.28101	2.16455	0.0304219	0.210243	Agtrap
[truncated: 11,823 more rows]

## Sheet: Tab 3
DESeq2_Spermatid_T_vs_UC
baseMean	log2FoldChange	lfcSE	stat	pvalue	padj	gene
686.071	-3.75913	0.157416	-23.8802	4.92083e-126	8.91064e-122	Tppp2
382.956	-6.32173	0.271078	-23.3207	2.73594e-120	2.47712e-116	Ttc24
325.415	-4.46092	0.193518	-23.0517	1.41364e-117	8.53275e-114	Dlgap4
346.167	-5.1587	0.224921	-22.9356	2.04945e-116	9.27785e-113	Prss58
467.445	-3.55499	0.155514	-22.8595	1.17483e-115	4.25477e-112	Bzw1
325.526	-5.28031	0.233253	-22.6377	1.84478e-113	5.56753e-110	Herpud1
315.579	-4.60301	0.203595	-22.6087	3.56192e-113	9.21418e-110	Lrrc57
767.3	-3.29108	0.149302	-22.0431	1.11232e-107	2.51774e-104	4930544D05Rik
1924.54	-2.60026	0.119668	-21.7289	1.09473e-104	2.20259e-101	1700001C19Rik
336.478	-6.66154	0.311323	-21.3975	1.40996e-101	2.55315e-98	1700009J07Rik
342.736	-4.54178	0.212555	-21.3675	2.68042e-101	4.41245e-98	Actrt3
508.202	-4.0011	0.189873	-21.0725	1.42123e-98	2.14464e-95	Glul
288.3	-5.39078	0.255918	-21.0645	1.68445e-98	2.3463e-95	Gm136
303.136	-6.40625	0.305509	-20.9691	1.25643e-97	1.62511e-94	Gm11634
978.463	-3.14429	0.150907	-20.8359	2.04422e-96	2.46779e-93	Tmigd3
266.353	-5.42161	0.26052	-20.8107	3.4635e-96	3.91982e-93	Faiml
298.467	-6.40573	0.310968	-20.5993	2.78423e-94	2.9657e-91	1700029B22Rik
1060.68	-2.77763	0.135426	-20.5104	1.73998e-93	1.75042e-90	1700016H13Rik
232.762	-4.97244	0.243314	-20.4363	7.95148e-93	7.57818e-90	Prss51
274.388	-6.38726	0.313116	-20.399	1.70697e-92	1.4719e-89	Col20a1
919.819	-2.56837	0.125903	-20.3996	1.68748e-92	1.4719e-89	Spata18
1603.52	-2.18539	0.107211	-20.384	2.31791e-92	1.90785e-89	1700001O22Rik
272.933	-4.1661	0.205476	-20.2754	2.12046e-91	1.66945e-88	Gm614
2686.55	-2.79748	0.138596	-20.1844	1.34282e-90	1.01316e-87	Iqcf1
2128.29	-2.1645	0.10738	-20.1574	2.31917e-90	1.67982e-87	Cdc34
1812.37	-2.6313	0.13189	-19.9507	1.4778e-88	1.02923e-85	Otub2
939.002	-2.35209	0.118013	-19.9308	2.19989e-88	1.47539e-85	Fam187b
1645.84	-1.96081	0.101159	-19.3834	1.06572e-83	6.89216e-81	Psmf1
413.65	-3.63296	0.188242	-19.2994	5.43119e-83	3.39131e-80	Asb8
1418.54	-2.48886	0.12913	-19.274	8.88036e-83	5.36018e-80	Cdrt4
649.077	-2.39657	0.124811	-19.2017	3.58474e-82	2.09395e-79	Eif4h
196.857	-4.95775	0.258567	-19.1739	6.11062e-82	3.45785e-79	Snn
357.319	-3.87506	0.202961	-19.0927	2.90511e-81	1.59411e-78	Ccdc57
452.596	-3.48236	0.184148	-18.9107	9.30878e-80	4.95775e-77	Spem1
233.762	-3.72671	0.197142	-18.9037	1.06255e-79	5.49734e-77	Spata32
325.398	-4.02068	0.213729	-18.812	6.0199e-79	3.02801e-76	Plpp6
1462.47	-2.70239	0.145259	-18.6039	2.98501e-77	1.46088e-74	Sh3rf2
243.124	-3.85109	0.207037	-18.6009	3.15678e-77	1.50429e-74	Chmp5
298.804	-3.79496	0.204046	-18.5986	3.29963e-77	1.53204e-74	Tmem56
732.42	-2.40759	0.130047	-18.5132	1.61729e-76	7.32145e-74	Thegl
704.054	-2.94344	0.160203	-18.3732	2.15368e-75	9.51191e-73	Dnajc9
469.825	-3.4428	0.187744	-18.3377	4.13717e-75	1.78371e-72	Gpi1
176.06	-5.39733	0.29725	-18.1576	1.11864e-73	4.71078e-71	Cdkn1c
1154.04	-2.57953	0.142417	-18.1125	2.53771e-73	1.03154e-70	Eif4e
1397.62	-2.65746	0.146724	-18.112	2.56346e-73	1.03154e-70	4930503B20Rik
1965.2	-2.91232	0.162193	-17.956	4.31091e-72	1.697e-69	Cst8
287.431	-4.24829	0.237651	-17.8762	1.80731e-71	6.96313e-69	Tuba4a
1148.22	-2.8345	0.158825	-17.8467	3.06556e-71	1.15648e-68	Lelp1
188.24	-5.47591	0.307568	-17.8039	6.58688e-71	2.43419e-68	Sh3bp5
4134.43	-1.8097	0.101758	-17.7843	9.35823e-71	3.38918e-68	Iqcf3
544.753	-2.9165	0.165655	-17.6059	2.21919e-69	7.87941e-67	Dda1
2049.03	-2.33696	0.132974	-17.5745	3.86087e-69	1.34447e-66	Gabarapl1
1657.99	-2.73972	0.157423	-17.4036	7.75254e-68	2.64874e-65	Dnajb8
1268.74	-2.79929	0.160925	-17.395	9.0084e-68	3.02082e-65	Ift172
1482.25	-2.01913	0.116738	-17.2963	5.0192e-67	1.6525e-64	Mllt11
2117.59	-2.19628	0.12703	-17.2895	5.64785e-67	1.82627e-64	Actrt2
168.63	-5.79306	0.335402	-17.272	7.64702e-67	2.42934e-64	Yjefn3
327.542	-8.0216	0.465009	-17.2504	1.11059e-66	3.46735e-64	Nudt16l2
1338.55	-2.47998	0.145131	-17.0879	1.827e-65	5.60734e-63	Asb17
913.083	-2.52749	0.148628	-17.0055	7.47955e-65	2.25733e-62	Smim23
367.407	-2.81997	0.166132	-16.9743	1.27315e-64	3.77937e-62	Sppl2c
2872.13	-1.76067	0.104826	-16.7962	2.60333e-63	7.6034e-61	Actb
315.97	-3.12496	0.186156	-16.7867	3.05219e-63	8.77285e-61	Fndc8
4662.12	-1.94345	0.115846	-16.7762	3.64534e-63	1.0314e-60	Spaca9
1077.64	-2.66513	0.15897	-16.765	4.40351e-63	1.22675e-60	Hypm
292.58	-3.11019	0.185979	-16.7233	8.86006e-63	2.43088e-60	Knstrn
193.601	-3.4182	0.205041	-16.6708	2.13562e-62	5.77191e-60	Tmem189
1995.89	-2.68157	0.161407	-16.6138	5.53998e-62	1.47526e-59	Spata3
1350.99	-1.93589	0.116715	-16.5864	8.73834e-62	2.29325e-59	Mex3d
168.427	-5.89571	0.359606	-16.3949	2.08036e-60	5.38159e-58	4933402N03Rik
240.276	-2.98038	0.182204	-16.3574	3.85188e-60	9.82391e-58	Wasf2
2136.32	-1.96267	0.120028	-16.3518	4.22311e-60	1.06211e-57	Fhl5
4712.6	-1.69524	0.104138	-16.2787	1.39808e-59	3.46801e-57	Gapdhs
371.815	-2.86679	0.176282	-16.2625	1.82016e-59	4.45399e-57	Rbm28
5574.5	-2.26016	0.139666	-16.1827	6.68534e-59	1.61411e-56	Hmgb4
291.194	-2.82988	0.175074	-16.1639	9.06336e-59	2.15946e-56	Ube2g2
270.926	-3.00752	0.186122	-16.1589	9.83513e-59	2.31292e-56	4930428N03Rik
136.425	-4.80128	0.298743	-16.0716	4.03615e-58	9.37008e-56	Tmem151a
921.1	-2.24018	0.139856	-16.0178	9.60547e-58	2.20172e-55	Tctex1d1
612.875	-2.79854	0.174758	-16.0139	1.02273e-57	2.31495e-55	Calr3
2032.28	-2.137	0.133474	-16.0106	1.0784e-57	2.41082e-55	Ubl4b
138.249	-4.75909	0.297514	-15.9962	1.35797e-57	2.99879e-55	Tex44
2181.82	-1.89083	0.118401	-15.9697	2.07806e-57	4.53368e-55	1700029H14Rik
327.57	-2.87205	0.180881	-15.8781	8.98344e-57	1.93657e-54	Spem2
864.582	-1.94347	0.12266	-15.8444	1.5379e-56	3.27627e-54	Ndufa13
305.14	-2.75617	0.174327	-15.8104	2.63797e-56	5.55445e-54	Rabif
601.313	-3.14428	0.199659	-15.7482	7.06096e-56	1.46965e-53	Ccdc185
158.286	-4.64137	0.294746	-15.747	7.19971e-56	1.4815e-53	1700012D16Rik
1807.65	-1.6233	0.103156	-15.7364	8.51371e-56	1.7322e-53	Bag1
355.916	-2.93014	0.186849	-15.6818	2.01459e-55	4.05336e-53	Mif
139.85	-5.78287	0.369079	-15.6684	2.48734e-55	4.94953e-53	Noxred1
428.062	-2.53155	0.162009	-15.6259	4.84788e-55	9.54189e-53	Jund
159.09	-4.28789	0.274933	-15.5961	7.73288e-55	1.50567e-52	Abhd16b
143.488	-4.22343	0.271052	-15.5816	9.71142e-55	1.87079e-52	1700031F10Rik
140.796	-4.09247	0.262804	-15.5723	1.12213e-54	2.13889e-52	Tmco1
975.164	-2.45907	0.158328	-15.5314	2.12624e-54	4.01062e-52	Pex5l
1018.16	-1.84898	0.119343	-15.4929	3.87323e-54	7.23057e-52	Fam71f1
4293.74	-1.72702	0.111487	-15.4907	4.00795e-54	7.40571e-52	Scp2d1
1121.82	-2.08055	0.134848	-15.4289	1.04716e-53	1.91535e-51	Chn2
135.771	-4.05023	0.263619	-15.3639	2.85723e-53	5.17387e-51	Rasa3
509.983	-2.24363	0.146089	-15.358	3.13317e-53	5.61738e-51	Sympk
195.576	-3.21668	0.209471	-15.3562	3.21934e-53	5.71528e-51	1700061J23Rik
130.073	-4.31762	0.28239	-15.2896	8.97116e-53	1.57718e-50	Mgat4e
1066.99	-1.79368	0.117328	-15.2878	9.22722e-53	1.6066e-50	Prdx4
640.432	-2.23158	0.14682	-15.1994	3.56605e-52	6.14991e-50	1700056E22Rik
1147.63	-2.54333	0.16747	-15.1868	4.32782e-52	7.39322e-50	Tepp
736.111	-2.34744	0.154737	-15.1705	5.54711e-52	9.38757e-50	Slfnl1
144.453	-6.21533	0.410368	-15.1457	8.08541e-52	1.35489e-49	Gm4665
137.031	-5.81579	0.384003	-15.1452	8.15566e-52	1.35489e-49	Cby3
291.711	-2.91274	0.192599	-15.1233	1.13671e-51	1.87123e-49	1700066J03Rik
392.755	-2.42938	0.160732	-15.1145	1.29974e-51	2.12033e-49	Kif2c
332.312	-2.7218	0.180202	-15.1041	1.52063e-51	2.45853e-49	Jazf1
392.629	-2.71314	0.180422	-15.0377	4.15515e-51	6.65854e-49	Rcc1
315.504	-2.63447	0.17541	-15.019	5.51629e-51	8.7622e-49	Lrrc69
613.755	-2.98888	0.199096	-15.0123	6.09911e-51	9.60371e-49	Ccsap
144.217	-3.57124	0.238285	-14.9873	8.88913e-51	1.38762e-48	Ubqln5
617.183	-2.03045	0.135513	-14.9834	9.4288e-51	1.45929e-48	1700100L14Rik
292.101	-3.04546	0.203509	-14.9647	1.24823e-50	1.91551e-48	Cd55
237.949	-3.65099	0.244697	-14.9205	2.426e-50	3.6916e-48	Teddm2
1783.22	-1.78849	0.120064	-14.8961	3.49216e-50	5.26967e-48	Ccdc91
1717.74	-1.71473	0.115211	-14.8834	4.22528e-50	6.32325e-48	Spert
612.045	-2.15382	0.145378	-14.8153	1.16711e-49	1.7323e-47	Rangap1
111.715	-4.41334	0.298243	-14.7978	1.51274e-49	2.22705e-47	4930513L16Rik
1772.14	-2.01378	0.136165	-14.7892	1.71868e-49	2.50982e-47	Tmem191c
170.434	-3.52287	0.238239	-14.7871	1.77404e-49	2.56994e-47	Ttc7
727.808	-2.06867	0.140121	-14.7635	2.51963e-49	3.62107e-47	Map7
1832.99	-1.74968	0.118661	-14.7452	3.30248e-49	4.70876e-47	Dcun1d1
147.391	-4.31184	0.293419	-14.6952	6.92251e-49	9.79319e-47	Ubqlnl
1004.76	-1.99063	0.135528	-14.6879	7.70511e-49	1.08158e-46	1700001K19Rik
131.883	-3.94262	0.269054	-14.6536	1.27713e-48	1.77894e-46	Dnajc17
336.852	-3.05259	0.208704	-14.6264	1.90539e-48	2.6338e-46	Skp2
989.102	-1.70585	0.116638	-14.6252	1.94116e-48	2.66291e-46	Capzb
2424.01	-1.84169	0.126519	-14.5567	5.29701e-48	7.2119e-46	1700024P04Rik
176.651	-3.52557	0.242398	-14.5445	6.32535e-48	8.54772e-46	Nmt2
139.165	-4.15327	0.285922	-14.5259	8.30853e-48	1.11445e-45	Spata31d1a
405.417	-2.50512	0.172552	-14.5181	9.30948e-48	1.23953e-45	2200002J24Rik
715.97	-2.5308	0.174768	-14.4809	1.5994e-47	2.11401e-45	Prss55
195.802	-2.76449	0.191885	-14.407	4.67502e-47	6.13444e-45	Gm16279
1529.06	-1.4921	0.104037	-14.342	1.19626e-46	1.55841e-44	Eef1g
150.773	-3.19224	0.223224	-14.3006	2.16905e-46	2.80551e-44	1700095K22Rik
125.173	-4.38041	0.306653	-14.2846	2.72965e-46	3.50557e-44	Usp46os1
3316.34	-1.8336	0.128403	-14.2801	2.91309e-46	3.71481e-44	1700019N19Rik
806.436	-1.78039	0.124797	-14.2663	3.54756e-46	4.49226e-44	Stk35
337.131	-2.15221	0.151191	-14.235	5.55576e-46	6.98637e-44	Grin2b
622.353	2.0609	0.145044	14.2088	8.07874e-46	1.0089e-43	mt-Nd4
215.063	-2.67464	0.188354	-14.2001	9.15252e-46	1.13516e-43	Gm38554
242.574	-3.00292	0.21235	-14.1414	2.11139e-45	2.60089e-43	Ccdc159
185.148	-3.4081	0.241395	-14.1183	2.92767e-45	3.58205e-43	Tex52
670.484	-2.333	0.165604	-14.0878	4.51096e-45	5.48218e-43	Trim80
1257.58	-1.83421	0.130452	-14.0604	6.65501e-45	8.03393e-43	Ccdc28a
466.318	-2.13248	0.151837	-14.0445	8.32141e-45	9.97908e-43	Rnf133
159.377	-3.23627	0.231008	-14.0093	1.36713e-44	1.62868e-42	Ccdc25
128.115	-3.65942	0.262107	-13.9616	2.67481e-44	3.16572e-42	Chmp1b
233.314	-2.74444	0.196724	-13.9507	3.11544e-44	3.66328e-42	Impad1
2031.41	-2.38864	0.171439	-13.9329	3.99973e-44	4.67272e-42	H1fnt
294.948	-3.05722	0.219672	-13.9172	4.98154e-44	5.78241e-42	Fam71f2
313.808	-2.09788	0.151168	-13.8778	8.63323e-44	9.93309e-42	Coq10b
137.936	-3.51028	0.252947	-13.8775	8.66704e-44	9.93309e-42	Gm37406
966.708	-2.15555	0.155515	-13.8607	1.09618e-43	1.2484e-41	Txndc2
1998.6	-1.40126	0.101247	-13.84	1.46152e-43	1.65408e-41	1110017D15Rik
719.076	-2.32607	0.16815	-13.8333	1.60548e-43	1.80571e-41	Ccin
557.965	-2.36464	0.170965	-13.8311	1.65441e-43	1.84926e-41	Dusp3
5438.61	-1.38432	0.100168	-13.8199	1.9321e-43	2.14641e-41	Fam71e1
259.034	-3.20513	0.232087	-13.8101	2.21652e-43	2.44736e-41	Gm50092
100.698	-5.43633	0.394364	-13.7851	3.13495e-43	3.44047e-41	Dydc2
622.119	-2.36319	0.171543	-13.7761	3.55168e-43	3.87433e-41	Phactr1
572.295	-1.93049	0.140209	-13.7687	3.93363e-43	4.26528e-41	Fam107b
250.754	-2.57589	0.187167	-13.7625	4.28366e-43	4.61717e-41	Psme3
612.887	-2.50927	0.1824	-13.7569	4.62643e-43	4.95713e-41	Adig
376.916	-2.75588	0.200504	-13.7448	5.47395e-43	5.83073e-41	Tspan6
178.841	-3.25643	0.237053	-13.7372	6.0822e-43	6.44073e-41	Gm50401
276.09	-3.27541	0.238537	-13.7313	6.59621e-43	6.94443e-41	Atp6v1fnb
597.848	-4.98465	0.363088	-13.7285	6.85401e-43	7.17413e-41	Prss52
1267.1	-1.61748	0.117901	-13.719	7.81739e-43	8.13548e-41	Habp4
160.856	-3.17556	0.231629	-13.7097	8.88362e-43	9.19226e-41	Dusp21
372.136	-2.98252	0.21768	-13.7014	9.96084e-43	1.02484e-40	4930578N18Rik
143.856	-7.10906	0.518885	-13.7007	1.00619e-42	1.02939e-40	1700034G24Rik
1621.41	-2.07545	0.151511	-13.6984	1.03816e-42	1.05613e-40	Tmem205
158.415	-3.27446	0.239288	-13.6842	1.26157e-42	1.27623e-40	1700025G04Rik
118.761	-4.12523	0.302404	-13.6414	2.27044e-42	2.28407e-40	Wbp2nl
1174.27	-2.15626	0.158201	-13.6299	2.65892e-42	2.66009e-40	Tex35
293.136	-2.77642	0.20383	-13.6213	2.99382e-42	2.97868e-40	4930511M06Rik
523.43	-1.93711	0.142282	-13.6146	3.28075e-42	3.24633e-40	Mapre3
1454.38	-4.29047	0.315265	-13.6091	3.5351e-42	3.479e-40	1700027A15Rik
416.661	-2.3449	0.172631	-13.5833	5.0339e-42	4.92723e-40	Fam110a
313.843	-2.35565	0.173444	-13.5816	5.14827e-42	5.01209e-40	Ccdc188
685.633	-1.74365	0.12849	-13.5703	6.00358e-42	5.81352e-40	Pwwp2b
1933.53	-1.52925	0.112944	-13.5399	9.09223e-42	8.75756e-40	AI507597
422.696	-2.12689	0.157297	-13.5215	1.16809e-41	1.11914e-39	Usp12
653.527	-2.58655	0.19133	-13.5188	1.21146e-41	1.15458e-39	4930405D11Rik
203.193	-2.99388	0.221723	-13.5028	1.5052e-41	1.42702e-39	Slc36a3
165.31	-2.78068	0.205989	-13.4992	1.5813e-41	1.49136e-39	Arl9
2852.42	-1.33009	0.0985383	-13.4982	1.60247e-41	1.5035e-39	Gm10638
1709.16	2.08737	0.154649	13.4974	1.61922e-41	1.51138e-39	mt-Atp6
228.546	-2.92143	0.216823	-13.4738	2.23165e-41	2.07235e-39	Rnf24
2064.47	-1.59051	0.11806	-13.4721	2.28396e-41	2.1101e-39	Pkib
633.884	-1.75832	0.130628	-13.4605	2.67264e-41	2.45666e-39	Selenok
807.895	-1.85155	0.137616	-13.4545	2.89702e-41	2.64945e-39	Actg2
107.413	-4.28048	0.318306	-13.4477	3.17727e-41	2.89116e-39	Fscn3
2782.02	-1.54146	0.114673	-13.4422	3.42196e-41	3.09824e-39	Aif1
126.85	-3.61624	0.269223	-13.4322	3.91754e-41	3.52929e-39	Arhgap12
293.352	-2.53098	0.189193	-13.3778	8.15048e-41	7.30638e-39	Rexo1
12499.6	-1.30807	0.0979894	-13.3491	1.19882e-40	1.06937e-38	Smcp
171.704	-3.22574	0.241805	-13.3402	1.35034e-40	1.19863e-38	Gm31224
310.734	-2.27765	0.170821	-13.3335	1.47713e-40	1.30478e-38	Ubxn8
192.497	-2.47875	0.186063	-13.3221	1.72105e-40	1.51285e-38	Tmem64
1507.9	-2.259	0.169644	-13.3161	1.86594e-40	1.63229e-38	Banf2
2972.47	-1.7762	0.133424	-13.3125	1.95915e-40	1.70559e-38	Cypt12
677.559	-1.96871	0.148453	-13.2615	3.87093e-40	3.35382e-38	Ywhaz
4117.4	-1.27835	0.0965232	-13.2439	4.89156e-40	4.21792e-38	Ube2n
4449.72	-1.40799	0.10645	-13.2268	6.14582e-40	5.27433e-38	Ropn1
245.821	-2.50611	0.189647	-13.2146	7.22622e-40	6.17229e-38	4930407I10Rik
1121.19	-2.15609	0.163222	-13.2096	7.72713e-40	6.56915e-38	Dnajb7
146.15	-3.40743	0.258618	-13.1755	1.21415e-39	1.02738e-37	Osgin1
460.71	-2.45152	0.186191	-13.1666	1.36545e-39	1.15003e-37	BC048507
2437.69	-1.45584	0.11061	-13.1619	1.45459e-39	1.21943e-37	Arl2bp
1054.84	-2.21491	0.168487	-13.1458	1.79806e-39	1.50043e-37	Gm16226
143.961	-3.79689	0.288956	-13.1401	1.9408e-39	1.61211e-37	Gm36756
533.038	-1.8022	0.13732	-13.1241	2.39659e-39	1.98162e-37	4921536K21Rik
209.294	-2.73796	0.20876	-13.1153	2.6894e-39	2.21362e-37	Spatc1
329.371	-2.62507	0.200583	-13.0872	3.89684e-39	3.19294e-37	Retreg1
1142.34	-1.50701	0.115705	-13.0246	8.8691e-39	7.23431e-37	St6galnac2
1010.61	-1.65422	0.127077	-13.0175	9.73221e-39	7.90273e-37	Gm15756
244.061	-3.03271	0.233686	-12.9777	1.63704e-38	1.32337e-36	Lipe
960.245	-1.86714	0.143991	-12.9671	1.87993e-38	1.51297e-36	Wbscr25
556.623	-2.37141	0.182907	-12.9651	1.92899e-38	1.54558e-36	Tekt5
488.7	-2.2593	0.174493	-12.9478	2.4179e-38	1.92878e-36	Tmem144
3219.9	-1.3121	0.101768	-12.893	4.92666e-38	3.91281e-36	2610318N02Rik
507.094	-1.97167	0.153027	-12.8845	5.50582e-38	4.35368e-36	Fam78a
227.583	-2.65363	0.206065	-12.8776	6.01756e-38	4.73765e-36	Ccdc6
447.407	-1.85473	0.144296	-12.8536	8.20874e-38	6.4348e-36	Efcab3
210.296	-3.08033	0.239701	-12.8507	8.52468e-38	6.65366e-36	Rora
137.411	-3.70039	0.288131	-12.8427	9.45087e-38	7.34491e-36	Plbd1
107.437	-6.53716	0.511448	-12.7817	2.07566e-37	1.60624e-35	Ifngr2
513.77	-1.60814	0.125887	-12.7744	2.27927e-37	1.7563e-35	Vasp
1788.06	-1.40062	0.109661	-12.7723	2.34262e-37	1.79746e-35	Btg1
224.387	-2.23679	0.175492	-12.7458	3.29057e-37	2.51417e-35	Nat9
303.291	-2.10489	0.165299	-12.7339	3.8335e-37	2.91668e-35	Herpud2
79.5415	-4.63293	0.364632	-12.7058	5.49262e-37	4.16152e-35	Zc2hc1b
6282.66	-1.31853	0.103828	-12.6992	5.97193e-37	4.50582e-35	Dynll2
128.109	-3.69625	0.291382	-12.6852	7.13991e-37	5.36471e-35	Ncoa7
89.5031	-3.92245	0.309354	-12.6795	7.68483e-37	5.75029e-35	Nectin2
673.829	-1.55732	0.122842	-12.6774	7.89203e-37	5.88102e-35	2810408A11Rik
147.253	-3.72319	0.294095	-12.6598	9.87318e-37	7.32719e-35	Tmod1
85.0802	-4.85681	0.384877	-12.6191	1.6567e-36	1.22447e-34	4921517D22Rik
915.413	-1.54146	0.122647	-12.5682	3.15783e-36	2.32447e-34	Ak1
2586.48	-1.47574	0.117468	-12.5629	3.37718e-36	2.47587e-34	Cypt1
880.472	-1.69913	0.135255	-12.5624	3.39925e-36	2.482e-34	1700023F06Rik
6939.25	-1.12377	0.0895229	-12.5529	3.8341e-36	2.78827e-34	Gsg1
747.57	-1.65207	0.131683	-12.5458	4.19386e-36	3.0377e-34	Actl9
112.205	-3.23413	0.257846	-12.5429	4.34767e-36	3.13656e-34	Gm36584
2958.55	-1.25852	0.100413	-12.5335	4.89821e-36	3.51972e-34	Oaz3
107.693	-3.21569	0.256976	-12.5136	6.29226e-36	4.50357e-34	Zfp652
2030.07	1.90415	0.152276	12.5046	7.04619e-36	5.02332e-34	mt-Co1
82.5645	-5.7555	0.460636	-12.4947	7.98342e-36	5.66917e-34	Rnf144a
402.242	-2.14867	0.17227	-12.4727	1.05229e-35	7.44332e-34	Ube4bos3
168.255	-3.07418	0.246498	-12.4714	1.06908e-35	7.53266e-34	Hsph1
84.3594	-5.29442	0.426654	-12.4092	2.33077e-35	1.63588e-33	Gm26881
2641.77	-1.36876	0.110367	-12.4019	2.55239e-35	1.78451e-33	Ccdc54
1590.3	-1.71197	0.138721	-12.3411	5.43788e-35	3.78727e-33	Cfap97d1
1115.96	-1.70008	0.138072	-12.313	7.71428e-35	5.35211e-33	Gm41206
156.462	-3.55966	0.290475	-12.2546	1.5871e-34	1.09691e-32	1700065J18Rik
120.578	-3.07094	0.250673	-12.2508	1.66371e-34	1.14549e-32	Srcin1
3280.47	-1.31759	0.107661	-12.2383	1.94038e-34	1.33092e-32	1700019D03Rik
2989.58	-1.17871	0.0963369	-12.2353	2.01466e-34	1.37644e-32	1700009N14Rik
266.731	-2.12736	0.173876	-12.235	2.02195e-34	1.37644e-32	Hspa1l
1306.35	-1.60845	0.131633	-12.2191	2.45664e-34	1.6661e-32	4933411K16Rik
1221.06	-1.60386	0.131275	-12.2176	2.50413e-34	1.69197e-32	Fam166a
1396.73	-1.40642	0.115197	-12.2088	2.79082e-34	1.87867e-32	Morn3
142.712	-3.19306	0.261626	-12.2047	2.93559e-34	1.9688e-32	Asic2
280.483	-5.75897	0.471947	-12.2026	3.01136e-34	2.01216e-32	Oxct2b
90.6553	-6.31288	0.517614	-12.1961	3.26042e-34	2.17058e-32	5031439G07Rik
310.722	-2.31585	0.189924	-12.1936	3.3632e-34	2.2308e-32	Lemd1
253.069	-2.42964	0.199315	-12.1899	3.51691e-34	2.32424e-32	Sh3kbp1
1181.26	-1.70932	0.140338	-12.1801	3.96977e-34	2.61399e-32	Vhl
321.573	-1.97983	0.162961	-12.1491	5.79839e-34	3.80425e-32	Fdps
33432.1	-5.6041	0.461295	-12.1486	5.8334e-34	3.8134e-32	Tnp2
84.3101	-4.27262	0.351873	-12.1425	6.28725e-34	4.09531e-32	Trim42
2347.09	-1.14599	0.0946058	-12.1133	8.98442e-34	5.83118e-32	Ube2j1
903.596	-1.51307	0.12495	-12.1094	9.41856e-34	6.09111e-32	Trim17
78.1878	-4.20134	0.347149	-12.1024	1.02567e-33	6.60956e-32	Otud1
7190.29	-1.2985	0.107533	-12.0754	1.42433e-33	9.14605e-32	Hils1
765.168	-1.46213	0.121218	-12.062	1.67694e-33	1.07301e-31	Gdpd1
84.9761	-5.94792	0.493418	-12.0545	1.83593e-33	1.1706e-31	Itpr3os
77.6193	-4.003	0.332155	-12.0516	1.90169e-33	1.20827e-31	Kif5c
477.292	-1.80913	0.150388	-12.0297	2.47938e-33	1.56981e-31	Trappc2l
70.1882	-5.13306	0.426811	-12.0265	2.5775e-33	1.62625e-31	4930579D09Rik
271.581	-2.7344	0.227647	-12.0116	3.08778e-33	1.94144e-31	Cypt15
75.4072	-5.39257	0.44937	-12.0003	3.54094e-33	2.21866e-31	Insyn2a
114.497	-2.90555	0.242273	-11.9929	3.8723e-33	2.40961e-31	Rdh10
123.697	-2.67481	0.223029	-11.9931	3.862e-33	2.40961e-31	Gm47819
4708.52	-1.30066	0.108562	-11.9808	4.47912e-33	2.77767e-31	Rps7
861.283	-1.49901	0.125286	-11.9647	5.43927e-33	3.36158e-31	Kctd16
1146.87	-1.92355	0.160813	-11.9614	5.65677e-33	3.48411e-31	Spata25
220.06	-2.51857	0.210887	-11.9427	7.08623e-33	4.34975e-31	4930592I03Rik
20373.3	-4.0704	0.340859	-11.9416	7.18256e-33	4.39398e-31	Tnp1
644.343	-1.53528	0.128912	-11.9095	1.05592e-32	6.43792e-31	Rabac1
915.328	-1.62428	0.136472	-11.9019	1.15653e-32	7.02768e-31	Tmem270
9842.97	-1.17097	0.0985281	-11.8846	1.4233e-32	8.61976e-31	1700003F12Rik
112.169	-3.15739	0.265749	-11.8811	1.48408e-32	8.95791e-31	Gm35550
72.2924	-5.16076	0.434746	-11.8707	1.67983e-32	1.01058e-30	Scara5
401.342	-2.12813	0.179306	-11.8687	1.72103e-32	1.03193e-30	Plekhh2
166.815	-2.82064	0.238094	-11.8467	2.23724e-32	1.33703e-30	Prss23os
127.085	-2.94616	0.248955	-11.8341	2.60121e-32	1.54943e-30	Rnf44
1250.79	-1.44734	0.122517	-11.8134	3.32945e-32	1.97671e-30	Isca1
165.464	-2.72131	0.230457	-11.8083	3.53533e-32	2.09208e-30	Slc25a37
109.892	-3.70841	0.314712	-11.7835	4.74803e-32	2.80056e-30	Bri3bp
225.055	-2.51748	0.214851	-11.7173	1.03893e-31	6.10812e-30	Il16
445.375	-1.93584	0.165267	-11.7134	1.08765e-31	6.37385e-30	4930455C13Rik
211.931	-2.74436	0.23432	-11.712	1.10608e-31	6.46091e-30	Dennd6b
381.608	-2.35839	0.201458	-11.7066	1.17852e-31	6.86197e-30	4930567H17Rik
1545.24	-1.59982	0.136689	-11.7041	1.214e-31	7.04589e-30	Tor1aip1
77.2329	-5.81205	0.496768	-11.6997	1.27885e-31	7.39851e-30	Tbx5
209.597	-2.64586	0.226374	-11.688	1.46731e-31	8.46181e-30	1700025C18Rik
1083.58	-1.6072	0.137578	-11.6821	1.57391e-31	9.04771e-30	Cep85l
73.5551	-4.74762	0.407366	-11.6544	2.17847e-31	1.24834e-29	Cd37
73.8755	-5.87148	0.503825	-11.6538	2.19389e-31	1.25321e-29	Mphosph6
77.7233	-4.20696	0.362141	-11.6169	3.38092e-31	1.92521e-29	Gm13324
1978.62	-1.38712	0.119444	-11.6131	3.53402e-31	2.00608e-29	Spcs2
80.608	-5.99203	0.516112	-11.6099	3.66881e-31	2.07609e-29	1700008P02Rik
1628.96	-1.49081	0.128452	-11.606	3.84337e-31	2.16809e-29	Samd4
961.268	-1.33733	0.115314	-11.5973	4.25067e-31	2.39041e-29	Csnk1g2
3615.78	-1.15749	0.0998528	-11.592	4.52664e-31	2.53772e-29	Tssk2
68.6444	-3.90057	0.337128	-11.57	5.84904e-31	3.26896e-29	Wnt3
639.625	-1.62706	0.140808	-11.5552	6.95215e-31	3.87352e-29	Rpl7a
92.3423	-3.91169	0.339153	-11.5337	8.91978e-31	4.95458e-29	4933426K07Rik
91.9837	-6.82589	0.591995	-11.5303	9.28149e-31	5.13973e-29	1700008B11Rik
69.4148	-4.73533	0.410843	-11.5259	9.77038e-31	5.39397e-29	Foxo3
294.498	-2.05868	0.178958	-11.5037	1.26379e-30	6.95582e-29	Baz1a
1602.05	-1.41379	0.122954	-11.4985	1.34222e-30	7.36513e-29	Chchd3
81.7356	-3.55315	0.309077	-11.496	1.38156e-30	7.5581e-29	Gm15350
1371.98	-1.41197	0.122894	-11.4894	1.49207e-30	8.13808e-29	Gfer
77.1731	-6.17216	0.537283	-11.4877	1.52068e-30	8.26921e-29	Fam214b
1566.9	-3.55012	0.309145	-11.4836	1.59422e-30	8.64314e-29	H2al2a
950.046	-1.30598	0.113775	-11.4786	1.68959e-30	9.13286e-29	Tssk3
83.4478	-4.16479	0.362986	-11.4737	1.78881e-30	9.64039e-29	Tuba1c
313.576	-5.74634	0.503917	-11.4033	4.02368e-30	2.16204e-28	Defb33
135.294	-3.44526	0.302211	-11.4001	4.17403e-30	2.23619e-28	Nrg3os
81.2177	-3.2529	0.286416	-11.3573	6.82349e-30	3.64483e-28	Stap2
270.88	-2.31425	0.204092	-11.3393	8.38547e-30	4.466e-28	Dcdc2c
117.511	-2.70354	0.238851	-11.3189	1.0575e-29	5.61562e-28	Tex55
249.605	-2.08184	0.184019	-11.3132	1.12905e-29	5.97803e-28	Gm20714
460.575	-4.25359	0.37625	-11.3052	1.23609e-29	6.52571e-28	Prkar2a
157.404	-2.69228	0.238574	-11.2849	1.55882e-29	8.20556e-28	Isg20l2
193.244	-2.28736	0.203238	-11.2546	2.19849e-29	1.15392e-27	Gm6760
4305.24	-1.21502	0.108157	-11.2338	2.78093e-29	1.45541e-27	Spata19
83.2362	-3.13775	0.279644	-11.2205	3.23375e-29	1.68752e-27	Mettl9
208.191	-2.23206	0.198936	-11.22	3.25308e-29	1.69273e-27	Csrnp1
421.988	-1.61	0.143848	-11.1924	4.44402e-29	2.3028e-27	Tbc1d20
1907.72	-1.45019	0.129571	-11.1922	4.45096e-29	2.3028e-27	Akap4
71.3482	-3.52112	0.314689	-11.1892	4.60576e-29	2.3761e-27	Kcnip2
593.393	-1.43738	0.128485	-11.1871	4.71546e-29	2.42578e-27	Ufd1
260.821	-2.20644	0.197264	-11.1852	4.81754e-29	2.47127e-27	Scgn
81.4597	-3.5248	0.315412	-11.1752	5.39268e-29	2.75849e-27	Trim45
649.224	-1.60354	0.143552	-11.1704	5.69226e-29	2.90354e-27	4930414N06Rik
984.095	-1.27758	0.114457	-11.1622	6.24583e-29	3.17695e-27	Abhd5
146.086	-2.80877	0.252236	-11.1355	8.42735e-29	4.27458e-27	Lysmd4
98.3913	-3.48972	0.313613	-11.1275	9.21954e-29	4.66334e-27	Rnpepl1
66.5949	-4.6124	0.414586	-11.1253	9.44552e-29	4.76433e-27	2610028E06Rik
67.3809	-3.57195	0.321134	-11.1229	9.7029e-29	4.88056e-27	Ripor2
308.485	-1.84461	0.165923	-11.1173	1.03354e-28	5.18428e-27	Ube2dnl1
673.891	-1.5825	0.142476	-11.1071	1.15815e-28	5.79333e-27	Pdpk1
64.7965	-4.43212	0.39955	-11.0928	1.35994e-28	6.78394e-27	Slc39a4
64.993	-4.47686	0.404646	-11.0636	1.88308e-28	9.36779e-27	Dscaml1
5125.32	-1.36852	0.123773	-11.0567	2.03479e-28	1.00948e-26	Cypt4
270.903	-4.92097	0.445715	-11.0406	2.43354e-28	1.204e-26	1700020A23Rik
327.688	-1.61793	0.146547	-11.0403	2.44111e-28	1.20446e-26	Fam53c
247.796	-2.52544	0.229307	-11.0133	3.29552e-28	1.62161e-26	Gm13547
71.8276	-3.98437	0.361817	-11.0121	3.34071e-28	1.63939e-26	Nexn
62.0296	-5.33597	0.484895	-11.0044	3.63983e-28	1.78135e-26	Gm30302
1806.63	-1.3478	0.122552	-10.9978	3.91396e-28	1.91035e-26	Pabpn1
77.6362	-6.57346	0.597838	-10.9954	4.02232e-28	1.95796e-26	Esyt3
62.4705	-4.11478	0.374598	-10.9845	4.53557e-28	2.20188e-26	Sec23a
578.511	-1.54416	0.14061	-10.9818	4.67257e-28	2.26232e-26	Sufu
6131.27	-1.03695	0.0944469	-10.9792	4.81221e-28	2.32372e-26	Irgc1
2998.55	-1.26897	0.115719	-10.966	5.569e-28	2.68201e-26	Tmco2
120.6	-2.89152	0.263883	-10.9576	6.11043e-28	2.93495e-26	Eif4a2
184.368	-2.60955	0.238568	-10.9384	7.55255e-28	3.61803e-26	Zic5
835.04	-1.38559	0.126769	-10.93	8.28457e-28	3.95823e-26	Atl3
493.772	-1.64621	0.150965	-10.9046	1.09555e-27	5.22059e-26	Gid4
103.025	-2.82433	0.259153	-10.8983	1.17414e-27	5.5804e-26	Kcnb1
1237.14	-2.00159	0.183868	-10.886	1.34393e-27	6.37065e-26	Ccser2
1452.31	-1.44834	0.133206	-10.8729	1.55186e-27	7.3371e-26	Ccdc169
3364.89	-1.3226	0.121713	-10.8665	1.66506e-27	7.85178e-26	Gtsf1l
1012.7	-1.21839	0.112162	-10.8627	1.73456e-27	8.15829e-26	Rbm4b
63.1355	-3.91465	0.360856	-10.8482	2.03315e-27	9.53791e-26	Plcb2
81.985	-6.87717	0.634	-10.8473	2.05469e-27	9.61404e-26	Gm47757
377.095	-2.15164	0.198642	-10.8318	2.43413e-27	1.13601e-25	Ppp2r2b
106.296	-2.88556	0.266904	-10.8112	3.04495e-27	1.41743e-25	Tstd3
179.141	-2.57829	0.238557	-10.8079	3.15963e-27	1.46704e-25	Cyb5d1
60.8442	-4.04204	0.374026	-10.8068	3.19478e-27	1.47957e-25	6430550D23Rik
242.918	-2.4471	0.226469	-10.8055	3.24319e-27	1.49815e-25	1700019L13Rik
482.65	-1.47127	0.136187	-10.8033	3.31947e-27	1.52949e-25	Reep6
423.279	-1.75114	0.162229	-10.7943	3.66365e-27	1.68379e-25	Apopt1
4418.46	-1.05758	0.0980151	-10.79	3.83815e-27	1.75952e-25	Znrf4
667.111	-1.67029	0.154829	-10.788	3.9234e-27	1.79406e-25	Saxo1
1706.1	-1.40971	0.130677	-10.7877	3.93414e-27	1.79444e-25	Pmis2
141.011	-2.22483	0.206426	-10.7779	4.37967e-27	1.99264e-25	Srgap1
1955.38	-1.21297	0.11257	-10.7753	4.50467e-27	2.04438e-25	1700061N14Rik
122.239	-2.34963	0.218149	-10.7707	4.73166e-27	2.14202e-25	Gm38132
78.5932	-6.79902	0.632142	-10.7555	5.58205e-27	2.52069e-25	Cyp2a12
138.549	-2.28846	0.21302	-10.7429	6.39925e-27	2.88253e-25	Gstcd
247.905	-1.76723	0.164634	-10.7343	7.02725e-27	3.15755e-25	Socs7
59.8562	-5.64686	0.526074	-10.734	7.05081e-27	3.1603e-25	Gm29585
132.035	-2.47561	0.230777	-10.7273	7.57712e-27	3.38781e-25	Gm15402
787.077	-4.45373	0.415811	-10.7109	9.04448e-27	4.03393e-25	Tex37
37682.5	-6.36174	0.594116	-10.7079	9.34588e-27	4.15811e-25	Prm2
715.874	-1.28727	0.12028	-10.7023	9.92479e-27	4.40485e-25	Ubr7
353.224	-1.70697	0.159553	-10.6984	1.03509e-26	4.58272e-25	Gm49893
358.896	-1.68183	0.157248	-10.6954	1.06946e-26	4.72335e-25	Mical3
60.1903	-4.73696	0.443349	-10.6845	1.20322e-26	5.30119e-25	Hoxc9
247.286	-1.82163	0.170503	-10.6839	1.21137e-26	5.32415e-25	Pkm
126.37	-2.5924	0.242729	-10.6802	1.25964e-26	5.52289e-25	Ilrun
225.418	-1.94004	0.18169	-10.6777	1.29384e-26	5.65916e-25	Yod1
187.382	-2.3159	0.217185	-10.6632	1.5123e-26	6.59874e-25	AF366264
67.3712	-3.66895	0.34425	-10.6578	1.60339e-26	6.97935e-25	Mettl26
242.681	-1.9741	0.185371	-10.6494	1.75467e-26	7.61954e-25	Tmem123
548.514	-1.76535	0.166148	-10.6251	2.27649e-26	9.8619e-25	Gm14773
1671.48	-1.31206	0.123514	-10.6227	2.33628e-26	1.00967e-24	Odf3
64.5509	-5.91508	0.556999	-10.6196	2.4169e-26	1.04203e-24	Lmtk3
642.785	-1.30275	0.122754	-10.6127	2.60073e-26	1.11862e-24	Pudp
157.915	-2.37486	0.2238	-10.6115	2.63497e-26	1.13067e-24	H2al1b
166.584	-2.23808	0.210937	-10.6102	2.67129e-26	1.14354e-24	Pim1
2531.04	-1.32855	0.125233	-10.6087	2.71539e-26	1.15968e-24	4930404N11Rik
237.248	-2.22149	0.209686	-10.5944	3.16502e-26	1.34852e-24	4930570E03Rik
319.455	-1.95928	0.18495	-10.5936	3.19198e-26	1.35682e-24	Dynlt3
2314.36	-1.18449	0.111837	-10.5913	3.27166e-26	1.38743e-24	Tsks
380.865	-1.69204	0.15985	-10.5851	3.49241e-26	1.47758e-24	Gm15104
449.414	-2.09442	0.197911	-10.5827	3.58603e-26	1.51366e-24	Itsn2
215.281	-2.1021	0.19867	-10.5809	3.65483e-26	1.53911e-24	1700120K04Rik
147.612	-2.23098	0.211053	-10.5707	4.07393e-26	1.71162e-24	Srxn1
88.2547	-2.79583	0.264526	-10.5692	4.13999e-26	1.73535e-24	Aars2
1502.28	-1.26575	0.119805	-10.5651	4.32392e-26	1.80826e-24	Rnf4
3179.33	-1.14279	0.108294	-10.5526	4.93855e-26	2.06054e-24	Scand1
102.727	-3.30397	0.314154	-10.5171	7.20837e-26	2.99333e-24	1700019P21Rik
57.9114	-5.67999	0.540077	-10.517	7.21305e-26	2.99333e-24	Gm43001
1425.31	-1.25855	0.11967	-10.5169	7.2238e-26	2.99333e-24	Zfand6
2147.58	-1.10824	0.105427	-10.512	7.60996e-26	3.14615e-24	Capza3
136.614	-2.40758	0.229248	-10.5021	8.44919e-26	3.48515e-24	Tob1
3586.47	-1.1349	0.108256	-10.4835	1.02912e-25	4.23529e-24	Tmem247
123.842	-2.24713	0.214446	-10.4787	1.08171e-25	4.44165e-24	Ccdc15
786.878	-1.27686	0.121875	-10.4768	1.10439e-25	4.5245e-24	Fabp12
483.686	-1.4337	0.136956	-10.4683	1.2085e-25	4.93985e-24	Vsig1
56.1273	-4.26812	0.407763	-10.4671	1.22284e-25	4.9872e-24	Insig1
467.175	-3.93158	0.376146	-10.4523	1.43069e-25	5.82178e-24	4921507P07Rik
52.9445	-5.01878	0.480205	-10.4513	1.44495e-25	5.86665e-24	Efcab1
583.233	-1.78817	0.171656	-10.4172	2.06987e-25	8.38508e-24	Tmem132cos
163.104	-2.06372	0.198367	-10.4035	2.38909e-25	9.65662e-24	Saxo1os
1366.19	-1.57256	0.151169	-10.4027	2.41094e-25	9.72323e-24	Cdyl
54.2229	-3.92323	0.377186	-10.4013	2.44502e-25	9.83877e-24	Gm11998
1332.33	-1.25163	0.120442	-10.3919	2.69805e-25	1.08329e-23	Dpysl3
432.571	-1.89614	0.182491	-10.3903	2.74501e-25	1.0997e-23	Wdr64
314.401	-1.63263	0.157227	-10.3839	2.93568e-25	1.17349e-23	Dcun1d3
194.664	-6.88893	0.66405	-10.3741	3.25196e-25	1.29706e-23	Klc3
2267.77	-1.22978	0.118744	-10.3565	3.90851e-25	1.5555e-23	Creb3l4
266.971	-1.72137	0.166313	-10.3502	4.17606e-25	1.65834e-23	4930428D20Rik
150.892	-2.36166	0.228685	-10.3272	5.31149e-25	2.1046e-23	Gm49796
856.55	-1.31749	0.127589	-10.3261	5.37234e-25	2.12407e-23	Scamp1
57.2935	-4.53916	0.440168	-10.3123	6.19866e-25	2.44543e-23	Slc7a11
1382.57	-1.16713	0.113262	-10.3046	6.7137e-25	2.64286e-23	Fam71d
817.624	-1.23436	0.119913	-10.2938	7.51356e-25	2.95131e-23	Gm550
1466.32	-1.18897	0.115675	-10.2785	8.80978e-25	3.45298e-23	Dnaja4
5509.68	-1.09645	0.106983	-10.2488	1.19762e-24	4.68393e-23	Cdv3
60.0478	-3.76404	0.367338	-10.2468	1.2234e-24	4.77443e-23	Lncbate3
126.291	-2.42636	0.237062	-10.2351	1.37997e-24	5.37388e-23	Ssbp3
1807.59	-1.04657	0.102406	-10.2198	1.61648e-24	6.28136e-23	Micos13
831.447	-5.89774	0.577549	-10.2117	1.75805e-24	6.81687e-23	1700016C15Rik
104.182	-2.42854	0.238106	-10.1994	1.99482e-24	7.71842e-23	Gm29328
155.407	-2.27026	0.222724	-10.1932	2.1271e-24	8.2127e-23	Inpp1
1042.23	-1.21585	0.119489	-10.1754	2.55337e-24	9.83754e-23	Fam205c
400.682	-5.8969	0.579924	-10.1684	2.74419e-24	1.05503e-22	Oxct2a
1823.14	-1.2055	0.118564	-10.1675	2.76831e-24	1.06205e-22	4930471G03Rik
709	-1.43161	0.140845	-10.1644	2.85752e-24	1.09395e-22	Asb9
52.7386	-4.18934	0.412594	-10.1537	3.19115e-24	1.2191e-22	Traf1
2499.77	-0.962602	0.094841	-10.1496	3.3261e-24	1.26798e-22	Tmem53
78.8644	-3.19114	0.31443	-10.149	3.34922e-24	1.27411e-22	Proc
96.1177	-2.52125	0.248873	-10.1307	4.03906e-24	1.53332e-22	Naa60
112.803	-2.67871	0.264423	-10.1304	4.04886e-24	1.53382e-22	Gm39363
3276.25	-1.07043	0.105695	-10.1276	4.16919e-24	1.57611e-22	1700013F07Rik
199.63	1.95531	0.193213	10.12	4.50483e-24	1.69945e-22	mt-Nd2
57.5459	-3.64512	0.360292	-10.1171	4.63783e-24	1.74599e-22	Mgat5
58.8135	-3.80182	0.375789	-10.1169	4.64886e-24	1.74651e-22	Cacnb1
71.5019	-3.62997	0.359139	-10.1074	5.12095e-24	1.91988e-22	Ptp4a3
141.148	-2.18092	0.216272	-10.0842	6.48945e-24	2.42791e-22	Gm30015
488.917	-1.36809	0.135898	-10.067	7.72724e-24	2.87911e-22	Zfp706
101.424	-2.47677	0.246027	-10.0671	7.72262e-24	2.87911e-22	4930453H23Rik
148.608	-2.01295	0.199993	-10.0651	7.87832e-24	2.92938e-22	4930567H12Rik
345.861	-1.60369	0.159577	-10.0497	9.21914e-24	3.42091e-22	Srpr
653.401	-1.19046	0.118604	-10.0373	1.04503e-23	3.86983e-22	Ttll10
1936.77	-1.0107	0.100744	-10.0323	1.09942e-23	4.06291e-22	Iqcf5
1201.9	-1.13192	0.112954	-10.0211	1.23181e-23	4.54291e-22	Cep295nl
57.4371	-3.72844	0.372314	-10.0142	1.3197e-23	4.85713e-22	Cpne5
347.621	-1.63169	0.16328	-9.99321	1.63203e-23	5.99449e-22	1700016L21Rik
460.736	-1.44034	0.144265	-9.98404	1.79026e-23	6.56237e-22	Cdc37l1
1128.8	-3.79681	0.381423	-9.95433	2.41454e-23	8.83283e-22	Tssk6
518.757	-1.31663	0.132289	-9.95268	2.45488e-23	8.96231e-22	Tex30
100.814	-2.6506	0.266427	-9.94866	2.55589e-23	9.31229e-22	Gucy2d
233.641	-1.90219	0.191264	-9.94532	2.64311e-23	9.61073e-22	Cct8l1
47.8602	-4.79374	0.482086	-9.94374	2.68541e-23	9.74496e-22	Nqo2
64.6646	-3.33215	0.33513	-9.94286	2.70943e-23	9.81248e-22	Arhgef6
444.101	-1.51956	0.152921	-9.93684	2.87807e-23	1.04024e-21	Rnf141
102.345	-2.95614	0.297649	-9.93162	3.03291e-23	1.09402e-21	Gm5901
819.227	-5.17294	0.521047	-9.92798	3.14556e-23	1.1324e-21	1700012A03Rik
513.298	-1.47951	0.149446	-9.89995	4.16466e-23	1.4963e-21	Ube2w
1786.01	1.68019	0.169736	9.89887	4.21e-23	1.5096e-21	mt-Co2
722.054	-1.40589	0.142118	-9.89244	4.48953e-23	1.60665e-21	Sun3
74.782	-3.21498	0.325055	-9.89059	4.57327e-23	1.63339e-21	Zfp185
3728.06	-1.00308	0.101427	-9.88966	4.61578e-23	1.64532e-21	Spz1
537.947	-1.42665	0.144483	-9.87421	5.3858e-23	1.91603e-21	Gm6657
240.137	-1.71331	0.173728	-9.86204	6.07986e-23	2.15871e-21	4930486I03Rik
209.609	-1.88893	0.191646	-9.85638	6.43258e-23	2.27947e-21	Cpeb3
70.3599	-3.43697	0.348854	-9.8522	6.70612e-23	2.37177e-21	1700001J04Rik
310.52	-1.53577	0.156032	-9.84266	7.37351e-23	2.60272e-21	Srprb
215.462	-1.78028	0.180879	-9.84236	7.39551e-23	2.60541e-21	Cyth1
194.284	-2.32484	0.236279	-9.83938	7.61773e-23	2.67848e-21	Tmem161b
844.06	-1.20062	0.122095	-9.83347	8.07831e-23	2.83492e-21	Rbms1
56.8352	-6.14631	0.625508	-9.82612	8.69062e-23	3.0439e-21	4930556I23Rik
84.8662	-3.12071	0.318287	-9.80471	1.07459e-22	3.75649e-21	Gm15461
2079.79	-1.18475	0.120844	-9.80401	1.08202e-22	3.7752e-21	Arf4
5618.65	-1.14689	0.117039	-9.79923	1.13451e-22	3.95071e-21	Rnf151
78.579	-2.88205	0.294325	-9.79204	1.2181e-22	4.23365e-21	Nim1k
541.644	-1.36413	0.139415	-9.78467	1.31016e-22	4.54488e-21	Lnpk
88.5983	-2.75061	0.281203	-9.7816	1.35064e-22	4.67636e-21	Gm16351
263.696	-6.22943	0.637648	-9.76938	1.52375e-22	5.26452e-21	Agpat2
199.594	-2.08075	0.212991	-9.76921	1.52633e-22	5.26452e-21	Cap2
171.401	-1.91129	0.19566	-9.76845	1.5378e-22	5.28603e-21	Rgsl1
327.61	-1.63453	0.167328	-9.76841	1.5384e-22	5.28603e-21	Gm13165
4343.92	-1.07183	0.10984	-9.75802	1.70445e-22	5.8455e-21	Tex33
578.108	-1.40618	0.144193	-9.75205	1.80785e-22	6.1884e-21	Glrx2
484.589	-1.65975	0.17042	-9.73918	2.05205e-22	7.01105e-21	Eif3j1
150.964	-2.28778	0.234962	-9.7368	2.10058e-22	7.16332e-21	1700006F04Rik
47.6727	-4.73917	0.486804	-9.73529	2.13208e-22	7.25707e-21	Mafk
919.575	-1.40241	0.144077	-9.73373	2.16509e-22	7.35562e-21	Fam243
251.404	-2.15352	0.221269	-9.73257	2.18987e-22	7.42587e-21	Cd59a
239.604	-2.20776	0.226889	-9.73059	2.23294e-22	7.55777e-21	4933400A11Rik
71.8178	-3.1892	0.328001	-9.72315	2.40222e-22	8.11557e-21	Gxylt1
82.1552	-7.47914	0.769276	-9.7223	2.4224e-22	8.1685e-21	4930500M09Rik
130.834	-2.17603	0.223877	-9.71978	2.48329e-22	8.35825e-21	Rad52
114.668	-2.33897	0.2411	-9.70124	2.97843e-22	1.00062e-20	Wwp2
70.2345	-3.37942	0.348653	-9.69277	3.23629e-22	1.08523e-20	Ttll2
57.6626	-4.11419	0.424768	-9.68573	3.46717e-22	1.16051e-20	Tnfrsf13c
508.154	-1.39278	0.143821	-9.68418	3.52005e-22	1.17604e-20	Stpg3
59.5739	-3.6006	0.371993	-9.67919	3.69625e-22	1.23036e-20	Specc1l
2088.55	-1.00896	0.104238	-9.67938	3.68948e-22	1.23036e-20	Eef1d
1648.75	-1.28358	0.132688	-9.67363	3.90293e-22	1.29678e-20	Erich3
316.009	-4.93416	0.510263	-9.66982	4.05074e-22	1.34342e-20	Gm5767
508.126	-3.7435	0.387225	-9.66751	4.14347e-22	1.37166e-20	Iqcf6
2976.06	-1.08856	0.11267	-9.66147	4.39531e-22	1.45238e-20	Galntl5
176.344	-9.53845	0.987791	-9.65634	4.6209e-22	1.52414e-20	1700003O11Rik
674.095	1.14176	0.118351	9.64723	5.05032e-22	1.66275e-20	Hsp90b1
460.449	-1.45333	0.150692	-9.64436	5.19339e-22	1.70675e-20	Rpf2
174.771	-2.38655	0.247752	-9.63281	5.81208e-22	1.90661e-20	Srgn
8352.7	-0.884802	0.0919412	-9.62356	6.35891e-22	2.08223e-20	Eif1
101.67	-2.42096	0.251741	-9.6169	6.78436e-22	2.21753e-20	Wdr13
63.2521	-3.24945	0.338348	-9.60387	7.69981e-22	2.51222e-20	Gm31497
66.7712	-2.84873	0.296702	-9.6013	7.89427e-22	2.56974e-20	Mapkapk2
45.5102	-5.19338	0.540911	-9.60117	7.90449e-22	2.56974e-20	Gm30467
70.8568	-3.05126	0.317858	-9.59945	8.0375e-22	2.6083e-20	4833418N02Rik
47.5975	-4.14726	0.432434	-9.5905	8.76568e-22	2.83952e-20	4930543N07Rik
885.353	-1.29868	0.135483	-9.58556	9.19613e-22	2.97363e-20	1700109G14Rik
3342.66	-0.890501	0.093126	-9.56232	1.15141e-21	3.71655e-20	Cdiptos
7553.93	-0.934037	0.0977008	-9.56018	1.17556e-21	3.78774e-20	Dbil5
54.1665	-3.74514	0.391951	-9.55512	1.23443e-21	3.97036e-20	Gm34719
44.9009	-5.12904	0.536919	-9.55272	1.26331e-21	4.05605e-20	Gm16231
1148.8	-1.4247	0.14946	-9.53232	1.5381e-21	4.92085e-20	Tex29
252.383	-1.67509	0.175726	-9.53237	1.53738e-21	4.92085e-20	Clmn
99.9425	-2.4207	0.254036	-9.52897	1.58858e-21	5.07336e-20	Tceal1
256.016	-1.86101	0.195585	-9.51508	1.8157e-21	5.7885e-20	Slfn5os
255.806	-4.98161	0.523572	-9.51466	1.823e-21	5.80157e-20	Prkcd
238.019	-1.7687	0.186343	-9.49161	2.27487e-21	7.22692e-20	Zfp362
73.7185	-3.00681	0.316819	-9.49063	2.29634e-21	7.28232e-20	Cyp1b1
318.307	-4.36375	0.460097	-9.4844	2.43772e-21	7.71718e-20	Cpxm1
61.0568	-3.5857	0.378156	-9.48205	2.49332e-21	7.87943e-20	Cypt14
87.701	-2.8267	0.298404	-9.47272	2.72643e-21	8.60107e-20	Gm34809
311.249	-1.53036	0.161591	-9.47054	2.78406e-21	8.76762e-20	Lmbrd2
1552.44	-1.07726	0.113807	-9.46566	2.91711e-21	9.17066e-20	1700129C05Rik
120.123	-2.30154	0.243202	-9.4635	2.97809e-21	9.34614e-20	Gm30932
850.075	-1.12144	0.11856	-9.45886	3.1133e-21	9.75358e-20	Cldnd2
1648.02	-1.1062	0.117043	-9.45124	3.34834e-21	1.04718e-19	Ssx2ip
127.455	-2.22481	0.235418	-9.45049	3.37236e-21	1.05287e-19	1700120B22Rik
1001.87	-1.19473	0.126425	-9.45009	3.38536e-21	1.05511e-19	BB014433
1250.18	-1.30032	0.137615	-9.44901	3.42037e-21	1.06419e-19	1700003E24Rik
51.7194	-3.44584	0.364867	-9.44411	3.58439e-21	1.1126e-19	Slc17a7
122.825	-2.3429	0.248084	-9.444	3.58825e-21	1.1126e-19	Galc
3926.33	-1.00739	0.106705	-9.4409	3.69607e-21	1.14408e-19	Rnf138
159.112	-1.94396	0.206009	-9.43631	3.86131e-21	1.19319e-19	Pcyt1a
452.798	-1.27819	0.135479	-9.43461	3.92449e-21	1.21064e-19	Denr
736.703	-1.32705	0.140714	-9.43085	4.06786e-21	1.25273e-19	Pdap1
1335.99	-1.28146	0.135937	-9.42688	4.22483e-21	1.29886e-19	1700084M14Rik
4736.14	-0.890869	0.0945328	-9.42392	4.34572e-21	1.33377e-19	1700013G24Rik
46.1384	-5.46298	0.579988	-9.41912	4.54873e-21	1.39371e-19	Tubb3
102.009	-2.53743	0.26962	-9.41113	4.90816e-21	1.5013e-19	4921513I03Rik
92.2301	-2.86203	0.304144	-9.41012	4.95587e-21	1.51334e-19	Gm13850
164.99	-2.11067	0.22436	-9.40749	5.08102e-21	1.54894e-19	Plb1
55.3693	-3.5742	0.37999	-9.40603	5.15215e-21	1.56798e-19	Gm16124
369.066	-1.58357	0.168526	-9.39658	5.63652e-21	1.71252e-19	Map2k7
1885.04	-0.951984	0.101453	-9.38352	6.38041e-21	1.93528e-19	Allc
234.362	-2.16719	0.230989	-9.38225	6.45827e-21	1.95562e-19	Defb30
688.339	-1.38165	0.147426	-9.37182	7.12934e-21	2.15523e-19	Akap1
3716.83	-0.967093	0.103256	-9.36597	7.53532e-21	2.27416e-19	Tpt1
42.6158	-4.88661	0.5219	-9.36311	7.74208e-21	2.33267e-19	Acsl5
963.258	-1.1711	0.125081	-9.36274	7.76938e-21	2.33603e-19	Ip6k1
2975.59	-0.91517	0.0977473	-9.36261	7.77901e-21	2.33603e-19	Zfand3
1742.85	-1.19741	0.127941	-9.35908	8.04363e-21	2.41149e-19	BC061195
2597.93	-1.03322	0.110522	-9.34856	8.88529e-21	2.65942e-19	Carhsp1
103.324	-2.59005	0.277107	-9.34676	9.03776e-21	2.70059e-19	Gm31393
234.518	-1.54594	0.16549	-9.34164	9.48558e-21	2.82974e-19	Mbd2
141.428	-2.30282	0.246901	-9.32692	1.08996e-20	3.2462e-19	Lamp2
101.24	-2.74541	0.29468	-9.31659	1.20137e-20	3.57215e-19	Susd6
1428.51	-1.19873	0.128764	-9.3095	1.28436e-20	3.81265e-19	Hook1
125.596	-2.46628	0.265251	-9.2979	1.43248e-20	4.24539e-19	Schip1
637.702	-1.17126	0.126117	-9.28707	1.58589e-20	4.69236e-19	4933421O10Rik
259.467	-1.49003	0.160682	-9.27317	1.80697e-20	5.33779e-19	Mrpl15
88.5462	-2.64021	0.284967	-9.26494	1.95181e-20	5.75624e-19	4930412E21Rik
58.7929	-3.5587	0.384372	-9.25848	2.07363e-20	6.10557e-19	Gm12119
1293.57	-1.03052	0.111325	-9.25691	2.10436e-20	6.18599e-19	Mbd3l1
258.231	-1.84152	0.198946	-9.25641	2.11415e-20	6.2047e-19	Fam227a
60.6616	-3.10873	0.335853	-9.25622	2.11798e-20	6.20588e-19	4930583K01Rik
927.27	-5.36666	0.581191	-9.2339	2.60941e-20	7.63348e-19	Tfam
242.12	-1.5349	0.166281	-9.23078	2.68672e-20	7.84696e-19	Gm16726
40.3192	-4.9236	0.533598	-9.22716	2.779e-20	8.1034e-19	Actn4
1029.47	-1.2887	0.13984	-9.21558	3.09586e-20	9.0101e-19	BC048562
74.1361	-2.92861	0.317794	-9.21544	3.0999e-20	9.0101e-19	Lzts2
42.3761	-4.27377	0.463783	-9.21503	3.1118e-20	9.0302e-19	Ppm1l
631.236	-1.13195	0.123006	-9.20238	3.5011e-20	1.01437e-18	Alkbh3
35738.2	-6.23368	0.678222	-9.19121	3.88451e-20	1.12365e-18	Prm1
104.812	-2.4728	0.269101	-9.18912	3.9607e-20	1.14387e-18	4930413F20Rik
301.797	-1.40661	0.153104	-9.18731	4.02782e-20	1.1614e-18	Clba1
41.7657	-4.0758	0.443908	-9.18162	4.24651e-20	1.22251e-18	6430548M08Rik
43.3976	-4.66	0.508122	-9.17103	4.68534e-20	1.3467e-18	Scpep1os
473.972	-6.84956	0.746887	-9.1708	4.695e-20	1.34734e-18	Car2
450.559	-1.58213	0.172899	-9.15058	5.66262e-20	1.62245e-18	Tbc1d23
120.361	-2.15756	0.23596	-9.14375	6.03214e-20	1.72559e-18	Rsf1os1
627.869	-1.70613	0.186729	-9.13694	6.4247e-20	1.83499e-18	1700030F04Rik
573.886	-4.13307	0.452976	-9.12427	7.22211e-20	2.0595e-18	Tuba8
620.903	-1.16395	0.127733	-9.11243	8.05577e-20	2.29362e-18	Ccdc70
562.806	-1.29476	0.142109	-9.11105	8.15876e-20	2.31929e-18	4933425D22Rik
41.6847	-3.9329	0.431735	-9.10951	8.27564e-20	2.34883e-18	Exosc2
41.1207	-5.45745	0.599722	-9.09997	9.03538e-20	2.56045e-18	4930512H18Rik
66.1109	-3.06065	0.337062	-9.08039	1.08185e-19	3.06097e-18	Gipr
94.6213	-2.21087	0.243664	-9.07344	1.15314e-19	3.25757e-18	Bet1l
80.8821	-7.87668	0.869483	-9.05903	1.31613e-19	3.71222e-18	Gm12970
206.979	-1.76948	0.195461	-9.05287	1.39253e-19	3.92161e-18	4933424L21Rik
657.577	-1.23516	0.136652	-9.03871	1.58535e-19	4.45769e-18	Ubp1
1643.5	-3.45091	0.382246	-9.028	1.74837e-19	4.90844e-18	Cabs1
260.573	-1.71904	0.190833	-9.00806	2.09739e-19	5.87918e-18	Eif4g1
3095.82	-0.923736	0.102578	-9.00525	2.1517e-19	6.0221e-18	Lrrc18
1462.2	-1.03436	0.114918	-9.0008	2.24077e-19	6.26172e-18	Fam221b
393.578	-1.40564	0.156176	-9.00033	2.25042e-19	6.27898e-18	Gm36677
233.529	-1.71629	0.19072	-8.999	2.27787e-19	6.3458e-18	4931428F04Rik
218.611	-1.63281	0.181717	-8.98545	2.5767e-19	7.16726e-18	Epcam
2658.93	-0.93364	0.103928	-8.98357	2.62123e-19	7.27994e-18	1700074P13Rik
265.678	-1.54064	0.171624	-8.97683	2.78673e-19	7.72775e-18	Abce1
170.897	-2.16969	0.241948	-8.96759	3.03067e-19	8.39135e-18	St8sia3os
181.765	-2.29287	0.255692	-8.96731	3.03854e-19	8.4003e-18	4930544I03Rik
336.651	-1.35651	0.151333	-8.96375	3.13825e-19	8.66273e-18	Abhd2
399.419	-1.38506	0.154607	-8.95855	3.28989e-19	9.06748e-18	Cd96
178.2	-2.39968	0.268057	-8.95211	3.48747e-19	9.59743e-18	1700080N15Rik
137.451	-1.88236	0.210342	-8.94905	3.58541e-19	9.85199e-18	Mettl23
2416.45	-1.00701	0.112645	-8.93967	3.90348e-19	1.07097e-17	1700093K21Rik
475.581	-1.50856	0.168803	-8.93676	4.00747e-19	1.09784e-17	Lpp
42.241	-4.13003	0.463341	-8.91359	4.94061e-19	1.35143e-17	1700024I08Rik
42.1912	-4.00508	0.449496	-8.91016	5.09585e-19	1.39179e-17	Spata31d1c
40.4308	-4.63	0.519895	-8.90563	5.30826e-19	1.44762e-17	Gm5108
553.642	-1.33163	0.149785	-8.89027	6.09608e-19	1.65997e-17	Bloc1s6
108.769	-2.03908	0.23031	-8.85361	8.47309e-19	2.30376e-17	2025-03-08
553.554	-1.1966	0.135261	-8.84656	9.02558e-19	2.44847e-17	4930442L01Rik
1401.55	-0.962904	0.108846	-8.84648	9.03236e-19	2.44847e-17	Atp1b3
59.7156	-3.10121	0.35066	-8.84392	9.24215e-19	2.5016e-17	Gm15511
310.512	-1.35238	0.152952	-8.84184	9.41526e-19	2.54465e-17	Vars
1123.54	-1.11781	0.126481	-8.83782	9.76075e-19	2.63409e-17	Tbc1d21
398.027	1.25403	0.141897	8.83761	9.77872e-19	2.63502e-17	Gm5458
90.1041	-2.24709	0.254491	-8.82973	1.04927e-18	2.82321e-17	4933427I04Rik
220.322	-2.01333	0.228328	-8.81772	1.16817e-18	3.13846e-17	Gm15813
122.962	-1.87788	0.213188	-8.80856	1.26768e-18	3.40077e-17	Pxk
59.8793	-3.00905	0.342118	-8.79535	1.42606e-18	3.81999e-17	Gm15743
266.348	-1.59057	0.180952	-8.78999	1.4958e-18	4.00087e-17	Mcu
120.06	-2.3743	0.270165	-8.78835	1.51771e-18	4.0535e-17	4930535O05Rik
38.5835	-4.22099	0.480683	-8.78123	1.61694e-18	4.31215e-17	Ung
582.553	-1.29338	0.147354	-8.77737	1.67343e-18	4.45625e-17	Dnajc19
42.0966	-4.63938	0.528606	-8.77663	1.68448e-18	4.47907e-17	Gm32296
615.871	-1.30765	0.149253	-8.76134	1.92938e-18	5.12277e-17	Etnk1
2447.45	-0.912962	0.10429	-8.75407	2.058e-18	5.45627e-17	Hmox2
63.01	-2.91985	0.333567	-8.7534	2.07028e-18	5.4808e-17	Ercc5
47.1841	-3.99285	0.456218	-8.75207	2.09474e-18	5.53744e-17	4930471C04Rik
311.041	-1.55886	0.178163	-8.74961	2.14093e-18	5.6513e-17	Gm47429
2833.53	-0.828246	0.0946863	-8.74726	2.18595e-18	5.76174e-17	Tsacc
616.672	-1.30622	0.149339	-8.7467	2.19689e-18	5.78217e-17	Cyp51
318.561	-1.95595	0.224111	-8.72759	2.6016e-18	6.83741e-17	Lrrd1
420.001	-1.16143	0.13315	-8.72277	2.7147e-18	7.12432e-17	Rhbdd1
280.801	-4.97701	0.571039	-8.7157	2.88959e-18	7.57232e-17	Bpifa3
628.777	-4.71027	0.540584	-8.7133	2.95156e-18	7.72353e-17	4930512J16Rik
400.908	-4.44383	0.51005	-8.71254	2.97128e-18	7.76391e-17	Gm14285
40.6123	-4.44102	0.510886	-8.69279	3.53631e-18	9.22703e-17	Gm49451
4368.75	-1.03927	0.119571	-8.69168	3.57124e-18	9.30476e-17	Gm9999
598.636	-6.28747	0.723666	-8.68836	3.67714e-18	9.5669e-17	Cstl1
134.974	-2.17327	0.250154	-8.68774	3.69728e-18	9.60551e-17	Ly6g6c
2552.63	-0.826333	0.0952006	-8.67991	3.96093e-18	1.02757e-16	Snrpd2
113.086	-1.9094	0.220175	-8.67219	4.2388e-18	1.09808e-16	Gm19872
65.1472	-2.88162	0.332523	-8.66592	4.47898e-18	1.15865e-16	Mex3b
100.958	-2.06188	0.238204	-8.65594	4.88874e-18	1.26284e-16	Mgmt
75.7498	-2.61558	0.302747	-8.63947	5.64756e-18	1.45678e-16	Fbxo2
62.7346	-3.0802	0.35661	-8.63746	5.74782e-18	1.48053e-16	Filip1
599.749	-1.16693	0.135213	-8.63031	6.11865e-18	1.57381e-16	4930571K23Rik
106.997	-2.32693	0.269691	-8.62814	6.23556e-18	1.60161e-16	Nemp2
1587.28	-1.00971	0.117029	-8.62791	6.24853e-18	1.60267e-16	Riiad1
1717.13	-1.07809	0.124979	-8.62618	6.34373e-18	1.62479e-16	1700031L13Rik
36.3215	-4.25099	0.49291	-8.62427	6.45023e-18	1.64973e-16	Tmem269
385.609	-1.20469	0.139903	-8.61088	7.24998e-18	1.85166e-16	Arpp19
1219.26	0.906618	0.105329	8.6075	7.467e-18	1.9044e-16	Wbp11
259.689	1.64276	0.190858	8.60724	7.48413e-18	1.90609e-16	mt-Nd1
212.998	-1.79516	0.2087	-8.60163	7.85899e-18	1.99874e-16	Rnf148
779.524	-3.34424	0.389171	-8.59322	8.4563e-18	2.14764e-16	1700016P04Rik
1201.25	-0.97249	0.113296	-8.58362	9.19308e-18	2.33149e-16	Clip4
1016.24	-1.09324	0.127414	-8.58027	9.46516e-18	2.39424e-16	1700034I23Rik
106.965	-2.36448	0.275572	-8.58025	9.46696e-18	2.39424e-16	Spryd3
1041.37	-1.11212	0.1297	-8.57451	9.95066e-18	2.51306e-16	Akirin1
4485.9	-0.840388	0.0981641	-8.56105	1.1184e-17	2.82061e-16	Psma6
316.389	-1.3009	0.151989	-8.55923	1.13628e-17	2.85906e-16	Crppa
36.3659	-4.39224	0.513162	-8.55917	1.1368e-17	2.85906e-16	Cplx4
1433.68	0.937826	0.109733	8.54643	1.26958e-17	3.18856e-16	Gm31072
36.4232	-5.03391	0.589037	-8.54599	1.27435e-17	3.1961e-16	Col26a1
3182.86	-0.847018	0.0991794	-8.54026	1.33918e-17	3.35406e-16	1700015F17Rik
4297.12	-0.815416	0.0954936	-8.53896	1.35435e-17	3.38738e-16	Lrrc51
282.419	-1.45919	0.171162	-8.52524	1.5249e-17	3.80868e-16	Bco1
88.4043	-2.39415	0.281114	-8.51664	1.64255e-17	4.09687e-16	4930529N20Rik
246.054	-1.45117	0.170545	-8.50901	1.75432e-17	4.36962e-16	Hdac11
1844.7	-1.12256	0.131957	-8.507	1.78497e-17	4.43986e-16	4930527J03Rik
119.302	-2.68298	0.315503	-8.50381	1.83469e-17	4.55727e-16	Gxylt2
33.5994	-4.83207	0.568563	-8.49873	1.91678e-17	4.75466e-16	Shank2
110.666	-2.04351	0.240569	-8.49451	1.98778e-17	4.92404e-16	Epb41l3
55.294	-2.94517	0.346933	-8.48917	2.08119e-17	5.14838e-16	Gm13490
919.613	-4.67142	0.550442	-8.48666	2.12663e-17	5.25362e-16	Trp53tg5
188.149	-1.51848	0.178946	-8.48569	2.14451e-17	5.29058e-16	2025-03-05
1905.94	-0.998615	0.117753	-8.48062	2.23993e-17	5.51846e-16	Izumo2
40.0919	-6.11339	0.721248	-8.47613	2.32817e-17	5.72805e-16	Eif4e3
1248.23	-1.10481	0.130392	-8.47297	2.39212e-17	5.87742e-16	Srpk2
39.8661	-3.58546	0.423466	-8.46693	2.51951e-17	6.18201e-16	Cyth3
34.791	-5.22924	0.617865	-8.4634	2.59684e-17	6.36313e-16	Gm13538
183.677	-1.67155	0.197534	-8.46213	2.62548e-17	6.42463e-16	Gm35028
723.559	-4.72372	0.55838	-8.4597	2.68077e-17	6.55107e-16	Fam71b
38.4497	-3.77266	0.446107	-8.45686	2.74673e-17	6.70321e-16	Strn
41.8982	-3.79161	0.448774	-8.44882	2.94273e-17	7.17186e-16	5033417F24Rik
41.477	-3.6959	0.437631	-8.44525	3.03384e-17	7.38396e-16	Nfx1
1148.08	-0.95806	0.113477	-8.44279	3.0984e-17	7.53099e-16	Chrne
258.423	-6.08278	0.72052	-8.4422	3.11422e-17	7.5593e-16	1700125H03Rik
115.946	-2.04728	0.242569	-8.44	3.17326e-17	7.69228e-16	C1d
199.554	-1.71236	0.202938	-8.43786	3.23195e-17	7.82409e-16	1700015H07Rik
113.896	-1.92233	0.227839	-8.43723	3.24958e-17	7.85626e-16	Ccdc187
34.7825	-4.34326	0.515006	-8.43341	3.35736e-17	8.106e-16	Ostm1
2149.83	-0.937778	0.111244	-8.42995	3.45827e-17	8.33853e-16	Eloc
53.1633	-2.89077	0.342926	-8.4297	3.46553e-17	8.34493e-16	Cdkn1a
79.9547	-2.36832	0.281131	-8.42427	3.63012e-17	8.72964e-16	4930465M20Rik
1096.47	-0.903554	0.10734	-8.4177	3.83944e-17	9.22077e-16	Col22a1
195.218	-1.70483	0.20271	-8.41018	4.09391e-17	9.81889e-16	4930500F04Rik
77.1258	-2.62297	0.312035	-8.40601	4.24199e-17	1.01606e-15	Samt3
1066.66	-0.989514	0.117819	-8.39857	4.51945e-17	1.08109e-15	BC048671
106.508	-2.03111	0.241927	-8.39555	4.63731e-17	1.10782e-15	Parn
94.7511	-2.12449	0.253307	-8.38704	4.98539e-17	1.1894e-15	Clasp1
52.044	-3.05477	0.364646	-8.37735	5.41346e-17	1.28983e-15	Gsdma
53.0913	-2.801	0.334414	-8.37586	5.48222e-17	1.30449e-15	Atp6ap1l
33.3924	-5.17165	0.617535	-8.37467	5.5379e-17	1.31601e-15	Gm50334
125.519	-1.74744	0.208693	-8.37326	5.60452e-17	1.3301e-15	Nptxr
47.0187	-3.17664	0.37945	-8.37169	5.6799e-17	1.34623e-15	Gm4027
76.2374	-2.27206	0.271421	-8.371	5.71337e-17	1.35239e-15	Pcnt
405.318	1.23934	0.148244	8.36011	6.26588e-17	1.48124e-15	Krcc1
33.009	-4.98834	0.596883	-8.35732	6.41603e-17	1.51475e-15	Olfr1389
799.388	-1.22451	0.146624	-8.35133	6.74978e-17	1.59147e-15	Nabp1
55.8322	-3.16894	0.379478	-8.35079	6.78076e-17	1.5967e-15	Kbtbd6
43.9209	-6.52583	0.782828	-8.33622	7.67038e-17	1.80383e-15	2810429I04Rik
345.889	-1.55674	0.187029	-8.32351	8.53989e-17	2.00571e-15	2610528A11Rik
427.796	-1.27993	0.153892	-8.31705	9.01775e-17	2.1152e-15	1700116H05Rik
90.4527	-2.14988	0.258633	-8.31247	9.37268e-17	2.19561e-15	Gm12108
418.98	-1.13361	0.136378	-8.31224	9.39121e-17	2.19711e-15	Lypla1
85.9416	-2.35202	0.283246	-8.3038	1.00834e-16	2.356e-15	Afg3l1
1245.2	-4.41837	0.532758	-8.29338	1.10071e-16	2.56852e-15	Cst13
2979.89	-0.850879	0.102673	-8.28727	1.15875e-16	2.70046e-15	Paip2
1226.99	-0.985882	0.119064	-8.2803	1.2287e-16	2.85981e-15	Gpd2
182.822	-1.60498	0.193942	-8.27555	1.27859e-16	2.9721e-15	Gm46328
246.911	1.34924	0.163058	8.27456	1.28933e-16	2.99323e-15	Gm8362
5004.56	-1.14731	0.138908	-8.2595	1.46289e-16	3.39181e-15	Prm3
4899.39	-0.818827	0.0991747	-8.25641	1.50118e-16	3.47613e-15	Spata6
656.278	-0.995776	0.120635	-8.25445	1.52598e-16	3.52905e-15	Zdhhc25
44.8128	-3.1587	0.382982	-8.24764	1.6155e-16	3.73132e-15	Zfp692
510.311	-1.18776	0.144155	-8.23943	1.7303e-16	3.99137e-15	Gm29508
49.9015	-3.35699	0.407811	-8.23173	1.84525e-16	4.25111e-15	Padi6
34.9884	-5.65738	0.687381	-8.23034	1.86686e-16	4.29543e-15	4933430N04Rik
85.036	-2.08112	0.252878	-8.22975	1.87606e-16	4.31112e-15	Ntm
135.71	-1.76978	0.215068	-8.22892	1.88914e-16	4.33569e-15	Gm47645
3592.56	-0.79834	0.0970561	-8.22556	1.94282e-16	4.45323e-15	Nupr1l
83.1689	-2.91927	0.35501	-8.22306	1.98382e-16	4.54146e-15	Itpripl1
34.0746	-4.94178	0.601038	-8.22208	2e-16	4.57272e-15	Gm6145
435.243	-1.22036	0.148459	-8.22018	2.03205e-16	4.64014e-15	Igf2bp3
585.926	-1.17024	0.142402	-8.21787	2.07146e-16	4.72419e-15	Ankrd9
980.417	-1.10013	0.133996	-8.21018	2.20859e-16	5.03058e-15	Aqp7
212.517	-1.55678	0.189628	-8.20968	2.21771e-16	5.04502e-15	Slc35a5
35.9306	-3.84821	0.46893	-8.20635	2.28016e-16	5.18058e-15	Gm36146
1897.84	-1.0777	0.131366	-8.20379	2.3293e-16	5.28558e-15	1700013D24Rik
142.874	-1.58917	0.193785	-8.20069	2.39019e-16	5.41696e-15	Arf5
123.315	1.86187	0.22725	8.19302	2.54748e-16	5.76623e-15	mt-Nd5
56.7736	-2.9973	0.366055	-8.18812	2.65341e-16	5.9985e-15	Eaf1
212.513	-1.4794	0.180701	-8.187	2.67821e-16	6.047e-15	Pcca
52.2518	-2.95573	0.361081	-8.18576	2.70586e-16	6.10183e-15	Gm597
6428.75	-0.759898	0.0928611	-8.18317	2.76478e-16	6.22694e-15	Dnajb3
388.904	-1.13122	0.13834	-8.17709	2.90788e-16	6.54111e-15	Frat1
387.993	-1.23896	0.151544	-8.17561	2.94384e-16	6.61377e-15	Cdca2
170.985	-1.55902	0.190776	-8.17199	3.03351e-16	6.80679e-15	Cd3d
659.232	-1.08839	0.133213	-8.1703	3.07634e-16	6.89436e-15	Bbs5
100.773	-1.88832	0.23133	-8.16288	3.27118e-16	7.31291e-15	Gm28893
586.25	-1.28156	0.156997	-8.16293	3.26986e-16	7.31291e-15	Hist1h4a
256.732	-1.40147	0.171798	-8.15763	3.41661e-16	7.6286e-15	Gm4787
386.866	-1.09947	0.134801	-8.15624	3.45622e-16	7.70754e-15	1700122C19Rik
113.856	-1.78127	0.21848	-8.15304	3.54902e-16	7.90474e-15	Ypel5
98.0068	-2.71064	0.332503	-8.15223	3.57282e-16	7.94798e-15	4930417H01Rik
603.594	1.42712	0.175063	8.15203	3.57862e-16	7.95111e-15	mt-Cytb
123.485	-1.8954	0.23272	-8.14455	3.80699e-16	8.44816e-15	Atp6v0b
987.667	-5.76241	0.707936	-8.13973	3.96149e-16	8.78026e-15	Paqr5
741.655	-1.04009	0.127814	-8.13748	4.03589e-16	8.93421e-15	Vps36
5429.13	-0.978959	0.120738	-8.10813	5.14039e-16	1.13653e-14	Tulp2
146.411	-1.76977	0.218288	-8.10749	5.1677e-16	1.14118e-14	Micall1
33.6175	-4.76756	0.588291	-8.10408	5.31442e-16	1.17072e-14	Gm11655
63.5567	2.61906	0.323172	8.10421	5.30904e-16	1.17072e-14	mt-Nd4l
78.7112	-2.21666	0.273856	-8.09427	5.76077e-16	1.26751e-14	Inava
830.347	-1.0406	0.128594	-8.09214	5.86246e-16	1.28832e-14	Efhd2
1225.4	-1.05727	0.130694	-8.0897	5.98119e-16	1.31282e-14	Cypt3
162.165	-1.5119	0.186898	-8.08941	5.99558e-16	1.31438e-14	Gm19990
250.832	-1.45405	0.179808	-8.08671	6.12959e-16	1.34214e-14	Aknaos
229.74	-1.45627	0.180389	-8.07295	6.86216e-16	1.50073e-14	1700056N10Rik
67.0741	-2.48283	0.307634	-8.07072	6.98822e-16	1.52645e-14	Gabpb1
47.6079	-3.36908	0.417916	-8.06162	7.52898e-16	1.64259e-14	4931408C20Rik
30.1939	-4.39352	0.545135	-8.05951	7.66036e-16	1.66924e-14	Mrgpra2b
831.041	-2.65599	0.330192	-8.04376	8.71246e-16	1.89622e-14	Gm37294
1565.63	-0.83189	0.103434	-8.04272	8.78666e-16	1.91007e-14	Rpsa
220.116	-1.80866	0.224968	-8.03962	9.01183e-16	1.95667e-14	Gfra2
87.2316	-9.31413	1.15873	-8.03826	9.11256e-16	1.97617e-14	1700084D21Rik
86.6464	-2.15481	0.268211	-8.034	9.43481e-16	2.04361e-14	BC049739
1252.44	-2.93172	0.365381	-8.02372	1.02589e-15	2.21946e-14	1700034E13Rik
180.235	-1.71333	0.21359	-8.02159	1.04386e-15	2.25564e-14	Adam6a
644.471	1.01558	0.126614	8.02107	1.04828e-15	2.26248e-14	Snrpf
31.3886	-5.21146	0.649887	-8.01902	1.06589e-15	2.29775e-14	Cd300lg
75.2941	-2.35226	0.293373	-8.018	1.07481e-15	2.31423e-14	Gm39164
8004.48	-0.717203	0.0894685	-8.01627	1.09006e-15	2.34427e-14	Odf2
69.2838	-2.88896	0.360538	-8.01292	1.12017e-15	2.40617e-14	Gm43262
616.416	0.988547	0.123423	8.00943	1.15243e-15	2.47254e-14	Ddx24
1022.24	-0.940193	0.117389	-8.00917	1.15482e-15	2.47474e-14	Ccdc183
889.77	-0.959906	0.119941	-8.00317	1.21253e-15	2.59534e-14	Atad1
30.0852	-4.33099	0.541288	-8.00128	1.23134e-15	2.63248e-14	Pofut1
670.484	-1.059	0.132373	-8.00017	1.24248e-15	2.65315e-14	Cypt2
380.016	-3.8415	0.48033	-7.99763	1.2684e-15	2.70532e-14	Cd59b
128.276	-1.8384	0.229911	-7.99612	1.28396e-15	2.7353e-14	Gm47614
52.7576	-2.93671	0.367529	-7.99044	1.34463e-15	2.86117e-14	BC029722
1947.15	-1.02962	0.128899	-7.98781	1.37354e-15	2.91925e-14	4933402J07Rik
84.1646	-9.26215	1.15976	-7.98629	1.39061e-15	2.95208e-14	Calml4
65.7734	-2.512	0.314808	-7.97947	1.46966e-15	3.11623e-14	Gm30806
129.322	-1.94696	0.244085	-7.97658	1.50445e-15	3.18628e-14	Gm40271
129.499	-2.21886	0.278592	-7.96456	1.65814e-15	3.50766e-14	Gm34623
31.6178	-4.19007	0.526226	-7.96248	1.68623e-15	3.56293e-14	Nfatc2
38.4919	-6.35134	0.798539	-7.95369	1.81032e-15	3.82067e-14	Ppm1f
162.788	-4.24227	0.533883	-7.94607	1.92524e-15	4.05847e-14	Slc30a4
175.793	-2.00583	0.252448	-7.94551	1.93386e-15	4.07191e-14	Dyrk4
130.212	-1.77507	0.223567	-7.93974	2.02602e-15	4.26099e-14	Fbxl15
48.3676	-2.89229	0.364473	-7.93556	2.0955e-15	4.40201e-14	Zfp735
164.055	-4.35992	0.549507	-7.93423	2.11807e-15	4.44428e-14	Acot12
33.1535	-3.64977	0.460651	-7.92306	2.31728e-15	4.85664e-14	Guca1a
56.6543	-2.55911	0.323056	-7.92155	2.34574e-15	4.9106e-14	4930478M13Rik
706.144	1.21559	0.153489	7.91969	2.38096e-15	4.97857e-14	1700097N02Rik
121.047	-2.42944	0.306837	-7.91769	2.41967e-15	5.05368e-14	4930509J09Rik
607.863	1.12302	0.142001	7.90852	2.60465e-15	5.43376e-14	Hspa5
486.726	-4.40251	0.556767	-7.90727	2.63094e-15	5.48229e-14	Tmem239
504.276	-1.156	0.146198	-7.90711	2.63428e-15	5.48294e-14	Gpat4
60.2922	-8.00684	1.01274	-7.90611	2.65547e-15	5.5207e-14	Klk1b3
29.7838	-4.7764	0.604458	-7.90196	2.74558e-15	5.70149e-14	Gm46430
32.649	-4.24207	0.536935	-7.90053	2.77727e-15	5.76069e-14	Mgst2
79.2342	-2.44619	0.309663	-7.89951	2.80007e-15	5.80133e-14	4930429C20Rik
52.5317	-2.74871	0.348643	-7.88402	3.17019e-15	6.56066e-14	Gm41300
190.931	-1.51541	0.192269	-7.88172	3.22893e-15	6.67459e-14	Keap1
1820.28	-0.922148	0.117038	-7.87902	3.29964e-15	6.81216e-14	1700095A21Rik
300.119	-1.2211	0.154984	-7.87889	3.303e-15	6.81216e-14	1700101I11Rik
1204.8	-1.00225	0.127327	-7.87151	3.50391e-15	7.2183e-14	Actl7a
599.342	-1.21375	0.154203	-7.87107	3.5161e-15	7.23518e-14	H2-DMa
864.561	-1.32748	0.168718	-7.86808	3.60138e-15	7.40225e-14	Tnfaip2
276.657	-1.43868	0.183029	-7.8604	3.82918e-15	7.86153e-14	4930528P14Rik
364.453	-1.10196	0.140213	-7.85921	3.86563e-15	7.92738e-14	Samd4b
69.4452	-2.41159	0.306986	-7.85571	3.97516e-15	8.1244e-14	Gm38102
1055.17	-0.889177	0.113188	-7.85576	3.97356e-15	8.1244e-14	Pttg1ip
798.862	-0.940318	0.119695	-7.85594	3.96784e-15	8.1244e-14	Rffl
680.228	-2.77594	0.353556	-7.85149	4.11131e-15	8.39318e-14	1700027F06Rik
52.5279	-3.07124	0.391339	-7.84804	4.22604e-15	8.61769e-14	Edrf1
178.082	-1.58034	0.201423	-7.84585	4.30017e-15	8.759e-14	Gm14329
43.3642	-6.95428	0.886974	-7.84046	4.48912e-15	9.13359e-14	Tarsl2
1014.72	-1.00695	0.128658	-7.82657	5.01341e-15	1.01889e-13	Gm47841
271.682	-1.28012	0.163625	-7.8235	5.13733e-15	1.0429e-13	Ppt1
187.476	-1.46368	0.187379	-7.81133	5.65859e-15	1.14743e-13	Tas1r1
512.969	-1.10181	0.141131	-7.80698	5.85732e-15	1.1864e-13	Iqgap1
430.414	-1.41599	0.181712	-7.79249	6.57009e-15	1.32929e-13	Mical2
31.7571	-4.13452	0.530649	-7.79144	6.625e-15	1.3389e-13	Gm19605
241.457	-1.35893	0.174546	-7.78551	6.94329e-15	1.40166e-13	Pdzd8
32.8353	-3.77108	0.484666	-7.78079	7.20741e-15	1.45336e-13	Tmem86a
34.6663	-3.71038	0.477133	-7.7764	7.4615e-15	1.50292e-13	Itpr3
629.936	-0.949208	0.122079	-7.77534	7.52452e-15	1.51393e-13	Lpcat2b
824.453	-0.955157	0.122889	-7.77251	7.69472e-15	1.54646e-13	Usp50
35.6169	-3.53861	0.455887	-7.76204	8.3576e-15	1.67782e-13	Pmvk
165.95	-1.49752	0.193005	-7.75895	8.56322e-15	1.7172e-13	Gm33912
1379.2	-0.880501	0.113515	-7.7567	8.71695e-15	1.74609e-13	Zfand4
258.834	1.2617	0.162674	7.75603	8.76321e-15	1.75342e-13	Spag1
270.991	-1.80579	0.232853	-7.75505	8.83113e-15	1.76506e-13	4933431J24Rik
46.0665	-2.94749	0.380111	-7.7543	8.88351e-15	1.77357e-13	Gm48313
28.4963	-4.96374	0.640837	-7.74572	9.50446e-15	1.89545e-13	Atp2b2
131.676	-1.65958	0.214362	-7.74196	9.78979e-15	1.9502e-13	Adam4
2030.62	-0.787154	0.101696	-7.74026	9.92149e-15	1.97427e-13	1700012B07Rik
1884.6	-0.802593	0.103759	-7.73519	1.03247e-14	2.05224e-13	Spag4
2654.53	-0.8421	0.108885	-7.73383	1.04357e-14	2.0706e-13	1700001P01Rik
29.199	-4.29862	0.555824	-7.73378	1.04399e-14	2.0706e-13	Dmc1
296.555	-1.27001	0.164495	-7.72067	1.15718e-14	2.29258e-13	4930563I02Rik
431.293	1.16673	0.15119	7.71696	1.19133e-14	2.35765e-13	Smarca5
254.789	-1.34303	0.174163	-7.71131	1.2453e-14	2.46178e-13	Pfn5
34.8123	-3.63684	0.47174	-7.70941	1.26401e-14	2.49604e-13	Gm41561
116.009	-1.63765	0.212442	-7.70868	1.27122e-14	2.50755e-13	Sdk2
2140.9	-0.788829	0.102426	-7.70148	1.34502e-14	2.65024e-13	Dnajc5b
1905.96	-0.771126	0.100188	-7.69676	1.39558e-14	2.74686e-13	Pcmt1
1478.16	-0.932857	0.121252	-7.69352	1.43146e-14	2.81442e-13	4933417A18Rik
119.92	-1.63566	0.212686	-7.69053	1.46529e-14	2.8747e-13	Etohd2
339.23	1.08995	0.141726	7.69056	1.46496e-14	2.8747e-13	Flywch1
1036.21	-0.879304	0.114339	-7.69031	1.46781e-14	2.87652e-13	Ubl3
1778.73	-0.852019	0.110794	-7.69014	1.46975e-14	2.87721e-13	Ube2b
38.9263	-2.99415	0.389543	-7.68632	1.51426e-14	2.96114e-13	Arhgap26
460.924	1.22863	0.15988	7.68474	1.53309e-14	2.99474e-13	Nol8
542.806	0.977327	0.127276	7.67879	1.60592e-14	3.13363e-13	Ccdc39
353.789	-1.2298	0.160168	-7.67815	1.61403e-14	3.14605e-13	Cdc16
2213.88	-0.965948	0.125958	-7.66883	1.73578e-14	3.37973e-13	Iqcf4
179.962	-1.33264	0.173799	-7.66769	1.75123e-14	3.40616e-13	Gm32357
495.733	-4.44086	0.579268	-7.66634	1.7698e-14	3.43857e-13	1700015G11Rik
33.9221	-3.38156	0.441786	-7.6543	1.94365e-14	3.7723e-13	Kbtbd7
99.572	-2.06305	0.269695	-7.64957	2.01654e-14	3.90959e-13	4933436H12Rik
49.0872	-2.75026	0.360086	-7.63778	2.21005e-14	4.28018e-13	Nmur1
74.9354	-1.97109	0.258188	-7.63431	2.27028e-14	4.39212e-13	Abl1
55.8036	-2.57356	0.337212	-7.63189	2.31333e-14	4.47062e-13	Gm39329
187.657	-1.34338	0.176075	-7.62957	2.35531e-14	4.5469e-13	Tbcel
29.6966	-4.73289	0.62057	-7.62669	2.40863e-14	4.64489e-13	Pold4
67.8827	-2.38795	0.313705	-7.61209	2.69694e-14	5.19533e-13	4930415C11Rik
216.951	-1.32065	0.173681	-7.6039	2.87347e-14	5.52953e-13	Gm34263
75.5257	-2.56708	0.3377	-7.60165	2.92385e-14	5.62049e-13	Usp45
296.502	-1.1488	0.15115	-7.60039	2.95232e-14	5.66364e-13	Dgcr2
42.1378	-2.95152	0.388338	-7.60038	2.95255e-14	5.66364e-13	Gm46587
35.3089	-3.56696	0.470041	-7.58862	3.23341e-14	6.19582e-13	Synpo
714.642	0.926821	0.122159	7.58699	3.27432e-14	6.26759e-13	Hdgfl1
1374.29	0.795581	0.104872	7.58619	3.29444e-14	6.29945e-13	Ccdc38
1682.77	-0.818423	0.107898	-7.58513	3.32149e-14	6.34446e-13	Syce2
1403.24	-0.980497	0.129343	-7.58058	3.44002e-14	6.56396e-13	Cnbd2
71.3849	-2.36445	0.312445	-7.56756	3.80305e-14	7.24902e-13	1700112J16Rik
641.56	-1.24137	0.164139	-7.5629	3.94185e-14	7.50567e-13	4930571N24Rik
1902.96	-0.819709	0.108397	-7.56207	3.96709e-14	7.54581e-13	Atxn3
122.911	-1.66832	0.220878	-7.55313	4.24907e-14	8.07367e-13	Wdr37
39.3563	-3.46131	0.458383	-7.55113	4.3149e-14	8.19017e-13	Gm47658
352.457	-3.43072	0.454418	-7.54969	4.36285e-14	8.27251e-13	Fbxo39
70.0336	-2.19346	0.290697	-7.5455	4.5055e-14	8.53406e-13	Pdrg1
1081.34	-1.0719	0.142106	-7.54298	4.59343e-14	8.69151e-13	Dgat2
890.328	-0.999986	0.132725	-7.53427	4.91084e-14	9.28242e-13	1700003P14Rik
73.8211	-2.03613	0.270453	-7.52858	5.12954e-14	9.68568e-13	4930511M18Rik
173.081	-1.5673	0.208228	-7.52686	5.19751e-14	9.8038e-13	Sorcs2
86.4556	-2.38029	0.316271	-7.52611	5.22737e-14	9.84987e-13	Atp2c1
88.1362	-2.57973	0.342841	-7.52458	5.28897e-14	9.95558e-13	Gm30893
728.471	0.898187	0.119395	7.52284	5.35992e-14	1.00787e-12	Cenpf
119.081	-1.6649	0.221425	-7.51903	5.51857e-14	1.03662e-12	Adam6b
954.578	-4.55219	0.605762	-7.51481	5.69931e-14	1.06946e-12	1700042G07Rik
75.874	-2.04256	0.272045	-7.50818	5.99561e-14	1.1239e-12	Gm49162
831.017	-1.09169	0.14542	-7.50715	6.04297e-14	1.1316e-12	Gm11213
218.742	-1.63325	0.217719	-7.50165	6.30217e-14	1.17892e-12	Rad21
2378.15	-0.898848	0.119893	-7.49709	6.52523e-14	1.21939e-12	Tex43
397.285	1.18578	0.158222	7.49437	6.66155e-14	1.24358e-12	Ghrl
32.2187	-6.13707	0.819138	-7.49211	6.77756e-14	1.26393e-12	Unc93a
208.091	-1.59094	0.212385	-7.49083	6.84406e-14	1.27502e-12	Retreg3
89.7214	-1.97985	0.264359	-7.48926	6.92641e-14	1.28904e-12	1700126A01Rik
177.624	-4.63905	0.620214	-7.47976	7.44591e-14	1.3843e-12	Glt6d1
26.0961	-4.67023	0.624453	-7.47892	7.49339e-14	1.39169e-12	Arhgap22
327.247	-1.18385	0.158317	-7.47771	7.5631e-14	1.4032e-12	Ccdc93
240.029	-3.72695	0.49897	-7.46928	8.06338e-14	1.49449e-12	H2al1n
25.8736	-4.98527	0.667887	-7.46424	8.37842e-14	1.55129e-12	Chga
187.986	-1.39206	0.186758	-7.45382	9.06789e-14	1.67724e-12	Tex45
52.7117	-2.73561	0.367182	-7.45028	9.31413e-14	1.72102e-12	Slit3
66.6298	-2.08305	0.279713	-7.44711	9.5409e-14	1.76113e-12	Mccc2
6271.48	-0.758787	0.101958	-7.44213	9.90717e-14	1.82687e-12	Spata24
113.348	-4.42072	0.594063	-7.4415	9.95513e-14	1.83385e-12	4933406M09Rik
260.519	-1.23463	0.165983	-7.43831	1.01982e-13	1.87672e-12	Grip1os1
26.7155	-5.27456	0.709437	-7.43486	1.04681e-13	1.92443e-12	Gm47468
2322.61	-0.837624	0.112667	-7.43451	1.04956e-13	1.92753e-12	Dusp13
967.26	-2.81168	0.378357	-7.43128	1.07548e-13	1.97313e-12	Mrps36
108.53	-1.79714	0.242128	-7.42228	1.15125e-13	2.11e-12	Scarb1
206.525	-1.42729	0.192418	-7.41765	1.19218e-13	2.1828e-12	Pacsin2
1185.15	-0.798651	0.107689	-7.41625	1.20483e-13	2.20373e-12	Clpb
27.4788	-5.3372	0.719734	-7.41552	1.21145e-13	2.21362e-12	1700018A23Rik
451.232	-2.71391	0.366421	-7.40654	1.29634e-13	2.36634e-12	Gprc5b
68.5599	-2.19066	0.295821	-7.40535	1.30804e-13	2.38529e-12	Dnajc11
33.9348	-3.47795	0.469698	-7.40465	1.31497e-13	2.39551e-12	Gm4316
456.383	-1.3222	0.178675	-7.39999	1.36195e-13	2.47861e-12	Eif1b
44.9609	-2.69692	0.364638	-7.39616	1.40176e-13	2.54849e-12	Btg1-ps2
2268.2	-1.04704	0.1416	-7.39432	1.42135e-13	2.58152e-12	Pfn3
271.326	1.17617	0.159141	7.39078	1.45972e-13	2.64855e-12	Capza1
240.767	-1.24929	0.169042	-7.39041	1.4638e-13	2.65329e-12	Clk4
623.126	-2.68805	0.364007	-7.38463	1.52876e-13	2.76551e-12	1700008N11Rik
43.7762	-7.5511	1.02254	-7.38465	1.52855e-13	2.76551e-12	5033406O09Rik
25.8051	-4.35919	0.590424	-7.38316	1.54582e-13	2.79358e-12	Klk1
30.6337	-6.07919	0.823685	-7.38048	1.57723e-13	2.84751e-12	Gm10308
269.672	-1.13289	0.153811	-7.36551	1.76472e-13	3.18283e-12	Sh3yl1
27.4339	-5.61039	0.762024	-7.36249	1.80507e-13	3.25235e-12	Pla1a
1786.22	-0.824107	0.111993	-7.35858	1.85872e-13	3.3457e-12	BC049715
139.036	-1.90723	0.259206	-7.35797	1.86731e-13	3.35782e-12	4930444A19Rik
8809.94	-0.715596	0.0972923	-7.35512	1.90759e-13	3.42684e-12	Mlf1
30.1888	-6.0661	0.824885	-7.35388	1.92536e-13	3.45534e-12	Pax1
29.0103	-3.51529	0.478149	-7.35188	1.95435e-13	3.5039e-12	Ppp1r18
91.6128	-1.7627	0.239785	-7.35116	1.96501e-13	3.51952e-12	Zfp367
150.577	-1.64732	0.224117	-7.35027	1.978e-13	3.5393e-12	Gm41177
1623.21	-0.812595	0.110564	-7.34956	1.98855e-13	3.55466e-12	Tent5c
34.0107	-6.59909	0.898025	-7.34844	2.00527e-13	3.58101e-12	Gm27002
66.1212	-2.76107	0.375878	-7.34566	2.04745e-13	3.65274e-12	Zfp219
250.637	-1.20226	0.163747	-7.34217	2.10161e-13	3.74566e-12	Mycbp2
48.9967	-2.38084	0.324638	-7.33383	2.23667e-13	3.98247e-12	Kif21b
25.3201	-5.14266	0.701416	-7.33182	2.27055e-13	4.03881e-12	Rmdn1
801.664	-0.836963	0.114254	-7.32544	2.38122e-13	4.23151e-12	Osbp2
499.097	-1.14135	0.155963	-7.31809	2.51519e-13	4.4652e-12	Ckmt2
430.708	-1.02966	0.140726	-7.31678	2.53988e-13	4.50462e-12	Usp44
154.825	-1.75784	0.24027	-7.3161	2.55283e-13	4.52315e-12	1700025D23Rik
744.571	-0.956343	0.130767	-7.31333	2.6061e-13	4.61303e-12	Gm527
278.857	-1.38652	0.189656	-7.31073	2.65699e-13	4.69851e-12	1700010J16Rik
28.9066	-3.48924	0.478193	-7.29672	2.94858e-13	5.20907e-12	Gm39327
32.9992	-3.37757	0.463039	-7.29435	3.00097e-13	5.29646e-12	Gm49067
51.8866	-2.94407	0.403719	-7.29238	3.04524e-13	5.36935e-12	Gm33054
167.682	-1.37665	0.18881	-7.2912	3.07212e-13	5.41148e-12	Eya4
33.8619	-8.90537	1.22211	-7.28687	3.17245e-13	5.58277e-12	Tex13c3
2151.82	-0.776103	0.106565	-7.28287	3.26784e-13	5.74506e-12	Ms4a5
793.164	-4.30228	0.591222	-7.27692	3.41516e-13	5.99822e-12	Hemgn
710.722	0.933863	0.128507	7.26703	3.67471e-13	6.44435e-12	Rb1cc1
1402.73	-0.783647	0.107837	-7.26697	3.67628e-13	6.44435e-12	Ube2k
145.58	-1.4377	0.197844	-7.26683	3.68022e-13	6.44501e-12	Maea
40.8836	-7.42732	1.02238	-7.26476	3.73693e-13	6.53801e-12	Gm16175
34.3375	-3.12161	0.429856	-7.26198	3.81475e-13	6.66771e-12	Gm39204
67.7113	-2.05661	0.283261	-7.26047	3.85738e-13	6.73572e-12	Ssbp2
2490.79	-0.7152	0.098535	-7.25834	3.91884e-13	6.83644e-12	Tex48
704.836	-0.861872	0.118791	-7.25537	4.0058e-13	6.98142e-12	Fam8a1
49.3989	-8.48809	1.17112	-7.24786	4.23423e-13	7.37245e-12	1700015O11Rik
749.363	-3.61636	0.499352	-7.24209	4.4181e-13	7.6852e-12	Spertl
29.8777	-3.33051	0.460001	-7.24023	4.47922e-13	7.78403e-12	Gm33684
116.235	-1.82025	0.251606	-7.23454	4.67095e-13	8.10944e-12	4930548H24Rik
387.345	-1.21158	0.167582	-7.22979	4.83731e-13	8.39024e-12	Gm26891
25.0888	-4.56462	0.631401	-7.22936	4.85273e-13	8.40893e-12	Map1b
963.058	-0.878493	0.121555	-7.22711	4.93371e-13	8.54108e-12	Aptx
925	-0.964474	0.133471	-7.22611	4.9701e-13	8.59586e-12	Hsfy2
26.458	-4.72069	0.653471	-7.22403	5.04689e-13	8.72033e-12	Snx29
31.6293	-3.50571	0.486181	-7.21071	5.56628e-13	9.60861e-12	Anxa11
277.611	-1.34876	0.187115	-7.2082	5.66944e-13	9.77736e-12	4930449E01Rik
32.1197	-8.82782	1.22533	-7.20444	5.82817e-13	1.00415e-11	Gm13539
44.6206	-2.6684	0.370704	-7.19819	6.10191e-13	1.05032e-11	Cdrt4os2
445.842	-1.09438	0.152087	-7.1958	6.20962e-13	1.06784e-11	Cep350
37.479	-2.9592	0.411289	-7.19495	6.24853e-13	1.07351e-11	Cd9
1191.16	0.789709	0.109768	7.19435	6.27574e-13	1.07717e-11	Sycp1
25.2748	-5.44468	0.75698	-7.19263	6.35542e-13	1.08981e-11	Gm35920
455.695	-4.1823	0.581678	-7.19006	6.47638e-13	1.1095e-11	Prss37
330.714	-1.20631	0.168104	-7.17598	7.17918e-13	1.22874e-11	Ctag2
24.7953	-5.41713	0.755246	-7.17267	7.35501e-13	1.25764e-11	Gm50011
258.246	-7.43636	1.03786	-7.16508	7.77437e-13	1.3281e-11	Tex46
237.867	-1.50111	0.209513	-7.16474	7.7933e-13	1.33008e-11	Sgip1
341.517	-3.3007	0.460743	-7.16387	7.84328e-13	1.33682e-11	Asns
38.771	-7.35813	1.02713	-7.16379	7.84758e-13	1.33682e-11	Nat8f4
5621.59	-0.724316	0.101211	-7.15648	8.2773e-13	1.4087e-11	Saysd1
610.879	-4.21182	0.589196	-7.14841	8.77862e-13	1.49261e-11	Fam71a
2558.22	-0.750927	0.10508	-7.14624	8.91874e-13	1.51501e-11	BC049762
30.7172	-8.76475	1.22667	-7.14516	8.98905e-13	1.52553e-11	Gsdmd
56.1434	-2.39392	0.335412	-7.13725	9.52176e-13	1.61442e-11	1700011C11Rik
39.0164	-2.78232	0.389871	-7.13651	9.5733e-13	1.62164e-11	Gm32050
49.5273	-2.54638	0.356891	-7.13489	9.6862e-13	1.63923e-11	Gm13609
34.5247	-3.08385	0.432363	-7.13255	9.85278e-13	1.66587e-11	Ankrd37
113.52	-1.72264	0.241523	-7.13242	9.86212e-13	1.66589e-11	Gm36617
24.6568	-4.14838	0.5822	-7.12535	1.03815e-12	1.75199e-11	9930111H07Rik
534.874	-1.01088	0.142096	-7.11408	1.12662e-12	1.89952e-11	Anxa3
85.0741	-2.03438	0.286371	-7.10398	1.2121e-12	2.04174e-11	Usp46
54.3948	-2.42723	0.341703	-7.10333	1.21785e-12	2.04952e-11	Parvg
149.384	-1.36583	0.192296	-7.10274	1.22311e-12	2.05646e-11	Ipo13
697.617	-4.34488	0.611884	-7.10083	1.24011e-12	2.08311e-11	H2al3
3177.19	-0.837682	0.117984	-7.09998	1.24774e-12	2.09398e-11	Knop1
79.648	-1.88552	0.265646	-7.09787	1.2669e-12	2.12417e-11	Brpf3
45.6408	-8.3817	1.18116	-7.09616	1.28268e-12	2.14864e-11	Plekho2
68.3256	-2.06292	0.291073	-7.08732	1.36739e-12	2.28841e-11	Elfn2
315.214	-3.81696	0.538599	-7.08683	1.37214e-12	2.29425e-11	H2al1m
293.979	-6.47149	0.913921	-7.08102	1.43102e-12	2.3905e-11	Acte1
124.875	-1.71177	0.241756	-7.08056	1.43578e-12	2.39623e-11	Tex50
311.002	1.10384	0.15603	7.07453	1.49957e-12	2.50039e-11	Rock1
23.4773	-4.37633	0.618624	-7.0743	1.50204e-12	2.50221e-11	Gm35360
1696.34	-0.717311	0.101431	-7.07192	1.52808e-12	2.54324e-11	Micos10
35.7492	-3.3556	0.474699	-7.06892	1.56147e-12	2.59642e-11	Gm17160
110.881	-1.58007	0.223592	-7.06677	1.5858e-12	2.63446e-11	Fbxo47
33.4654	-3.18098	0.450177	-7.06606	1.59397e-12	2.64561e-11	1190007I07Rik
196.055	-1.27031	0.179791	-7.06545	1.60102e-12	2.65487e-11	Gm6812
29.796	-8.71601	1.23399	-7.06326	1.62647e-12	2.69461e-11	4930594M17Rik
740.918	-0.835371	0.118325	-7.05996	1.66546e-12	2.75669e-11	Xrra1
361.677	-1.03056	0.146062	-7.05559	1.71868e-12	2.84218e-11	Prkcq
619.291	1.09542	0.155295	7.05381	1.74089e-12	2.87628e-11	Cfap20
36.0889	-7.2744	1.03152	-7.05209	1.76244e-12	2.90924e-11	Sdc3
26.3895	-5.86998	0.832804	-7.04845	1.80923e-12	2.98375e-11	Gm16104
3062.06	-0.707699	0.100547	-7.03845	1.94388e-12	3.20289e-11	Tssk1
421.762	-0.976258	0.138894	-7.02881	2.08295e-12	3.42891e-11	Chpt1
415.683	-1.2295	0.175198	-7.01777	2.25432e-12	3.70764e-11	4933438K21Rik
33.5257	-3.02485	0.431072	-7.01703	2.26636e-12	3.72407e-11	Gm11842
113.236	1.77542	0.253111	7.01442	2.30908e-12	3.79082e-11	Gm10375
469.749	-0.968538	0.138105	-7.01305	2.33181e-12	3.82467e-11	Camk4
37.685	-2.72194	0.388259	-7.01063	2.37248e-12	3.88787e-11	Rhod
193.651	-1.42649	0.20354	-7.00837	2.41104e-12	3.94749e-11	Gigyf2
24.061	-4.56916	0.652513	-7.0024	2.51612e-12	4.1158e-11	Kcnh5
63.9045	-2.03274	0.29037	-7.00053	2.54992e-12	4.16732e-11	Usp49
212.025	-1.17729	0.168184	-6.99997	2.56022e-12	4.18039e-11	Ltn1
377.335	-1.06308	0.151939	-6.99675	2.61965e-12	4.27357e-11	Ccdc27
95.66	-1.66106	0.23765	-6.98953	2.75818e-12	4.49551e-11	Fam219aos
86.7461	2.0525	0.293988	6.98158	2.91881e-12	4.75304e-11	Nek2
658.843	0.883071	0.126549	6.97811	2.99181e-12	4.86754e-11	Abhd17b
58.5464	-2.6987	0.386885	-6.97547	3.04858e-12	4.95545e-11	4930533B01Rik
40.6612	-8.21619	1.17906	-6.96845	3.2045e-12	5.20422e-11	Gm36002
70.5268	-2.13289	0.306107	-6.96779	3.21949e-12	5.22389e-11	Prkag2os1
27.6397	-8.60772	1.23566	-6.96608	3.25885e-12	5.28302e-11	Gm34558
22.6586	-4.84272	0.695374	-6.96419	3.30293e-12	5.34968e-11	Gramd2
159.807	-1.37941	0.198363	-6.95397	3.55144e-12	5.74705e-11	Aknad1
36.6132	-2.88403	0.414758	-6.95351	3.56301e-12	5.76062e-11	Kcnmb2
1458.33	-0.756804	0.108847	-6.95292	3.5779e-12	5.77954e-11	1700037C18Rik
823.521	-0.765223	0.110067	-6.95232	3.59323e-12	5.79913e-11	Grina
94.6692	-1.95187	0.280806	-6.95095	3.62838e-12	5.85065e-11	Gm20163
108.104	-1.56041	0.224627	-6.94666	3.74025e-12	6.02566e-11	Zfp664
481.206	-0.970554	0.139765	-6.94418	3.80673e-12	6.12731e-11	4930473H19Rik
373.949	0.971865	0.140034	6.94019	3.91562e-12	6.29698e-11	Gm21103
469.125	1.01158	0.145773	6.93943	3.93684e-12	6.32549e-11	Dydc1
45.1305	-2.37	0.341762	-6.93465	4.07237e-12	6.53745e-11	Olfr303
430.615	-1.2338	0.178023	-6.93057	4.1915e-12	6.72103e-11	4930533I22Rik
26.4681	-8.55307	1.23412	-6.93048	4.19415e-12	6.72103e-11	Klk1b5
1024.14	-0.85675	0.123671	-6.92766	4.27874e-12	6.85052e-11	Cylc1
230.319	-1.14108	0.164769	-6.92532	4.34986e-12	6.95824e-11	Mier1
276.784	1.11366	0.161018	6.91636	4.63406e-12	7.40632e-11	Wac
56.9026	-2.19547	0.317616	-6.91236	4.76659e-12	7.61142e-11	Gm5460
3246.62	-0.735916	0.106471	-6.91189	4.78234e-12	7.62983e-11	Tescl
23.9828	-3.85175	0.557875	-6.90432	5.04452e-12	8.04104e-11	Ada
189.977	-1.38978	0.201457	-6.89864	5.25046e-12	8.36194e-11	Afap1
38.8233	-8.15065	1.18162	-6.89784	5.28003e-12	8.40164e-11	1700048M11Rik
56.0554	-2.12968	0.308755	-6.89764	5.28729e-12	8.40582e-11	Gm14104
168.238	1.38386	0.200716	6.8946	5.40153e-12	8.5799e-11	Ccdc18
452.187	-0.880614	0.127869	-6.88685	5.70394e-12	9.05232e-11	Ergic3
118.971	-2.07389	0.301318	-6.88271	5.87262e-12	9.31185e-11	Slc29a3
27.7119	-6.27411	0.911787	-6.88112	5.93857e-12	9.40819e-11	Gm29860
2839.72	-0.794935	0.115578	-6.87791	6.07391e-12	9.6142e-11	Ppp1r2
184.391	-1.55475	0.226061	-6.87756	6.08878e-12	9.62931e-11	Cachd1
352.196	-1.37317	0.199742	-6.87469	6.21246e-12	9.81634e-11	Bcl2l11
203.694	-1.42502	0.20729	-6.87453	6.21939e-12	9.81872e-11	Gm49048
26.0217	-8.52205	1.24047	-6.87004	6.41833e-12	1.0124e-10	4930549C15Rik
72.3898	-2.08749	0.303935	-6.86821	6.50115e-12	1.02457e-10	Flt1
29.7808	-3.18998	0.464745	-6.86394	6.69882e-12	1.0548e-10	4930412O13Rik
1156.37	-0.778944	0.113517	-6.86189	6.79535e-12	1.06907e-10	Rpl7
30.6043	-3.17871	0.463261	-6.8616	6.80959e-12	1.07038e-10	Col15a1
45.8913	-2.34745	0.342173	-6.86042	6.86581e-12	1.07828e-10	Gck
24.3492	-3.76595	0.549048	-6.85906	6.93147e-12	1.08765e-10	9530051G07Rik
326.772	1.09822	0.160287	6.85157	7.30447e-12	1.14519e-10	Fam133b
933.004	-0.896962	0.131092	-6.84223	7.79673e-12	1.22131e-10	1700031P21Rik
2408.6	-0.648848	0.0948558	-6.84036	7.89942e-12	1.23632e-10	Rps8
746.132	0.998917	0.14611	6.83674	8.10179e-12	1.2669e-10	Gtf2e2
43.8684	-2.41623	0.35354	-6.83439	8.23573e-12	1.28674e-10	Gm14340
190.766	1.28406	0.187897	6.83387	8.26549e-12	1.29027e-10	Gm3149
594.544	-0.926531	0.135637	-6.83095	8.43544e-12	1.31567e-10	4930588J15Rik
317.306	1.22559	0.179438	6.83013	8.48358e-12	1.32204e-10	Gabarapl2
137.641	-1.46994	0.215312	-6.827	8.67078e-12	1.35005e-10	1700074H08Rik
1612.63	-0.724903	0.106223	-6.82436	8.83178e-12	1.37393e-10	Erich2
73.7466	-1.76432	0.25856	-6.82361	8.87811e-12	1.37996e-10	Gmfg
378.311	-1.37355	0.201326	-6.8225	8.94716e-12	1.3895e-10	Tmsb15a
33.4218	-3.4936	0.512188	-6.82092	9.04562e-12	1.40358e-10	Ano6
31.4577	-3.00291	0.440442	-6.81795	9.23506e-12	1.43175e-10	1700060J05Rik
766.075	-0.939774	0.137916	-6.81411	9.48489e-12	1.46923e-10	Eqtn
39.8876	-2.61917	0.384744	-6.80757	9.92639e-12	1.5363e-10	B130055M24Rik
56.1254	-2.50533	0.368347	-6.80154	1.03504e-11	1.60055e-10	Fhdc1
21.831	-4.47454	0.657974	-6.80048	1.0427e-11	1.61102e-10	Otop2
58.4134	-2.32856	0.342423	-6.80025	1.04436e-11	1.61222e-10	Rps6ka1
36.7097	-3.14567	0.462824	-6.79669	1.07053e-11	1.6512e-10	Fam89a
32.9581	-3.22507	0.474522	-6.79646	1.07222e-11	1.6524e-10	E430018J23Rik
37.5663	-2.91825	0.429399	-6.79613	1.07467e-11	1.65477e-10	Rnf5
438.394	-1.05255	0.154885	-6.7957	1.07786e-11	1.65828e-10	Fgfr1op
32.6344	-2.93486	0.432031	-6.79317	1.09695e-11	1.68622e-10	Tnfrsf10b
301.523	1.01884	0.150005	6.79203	1.10567e-11	1.69817e-10	Pa2g4
23.0751	-5.65368	0.832548	-6.79082	1.11498e-11	1.71102e-10	Fn3krp
27.6866	-3.3514	0.493759	-6.78751	1.14083e-11	1.7492e-10	Nrip1
242.211	-1.31885	0.19437	-6.78526	1.15879e-11	1.77525e-10	4930554I06Rik
23.3229	-5.63875	0.831045	-6.78513	1.15982e-11	1.77532e-10	Asap3
393.441	-0.963391	0.142037	-6.78268	1.17963e-11	1.80412e-10	1700030L22Rik
90.6665	-4.47923	0.660451	-6.78208	1.1846e-11	1.81019e-10	Plin3
1984.92	-0.900428	0.132795	-6.7806	1.19675e-11	1.82722e-10	Trim36
342.681	-1.05668	0.155902	-6.77789	1.21942e-11	1.86026e-10	1700017L05Rik
280.354	-1.05086	0.155056	-6.77729	1.22454e-11	1.8665e-10	Mob3b
2075.21	-0.875738	0.129249	-6.77557	1.23917e-11	1.88721e-10	1700010D01Rik
835.052	-0.854056	0.12607	-6.77448	1.24858e-11	1.89993e-10	Ppp4r2
35.2481	-2.69071	0.397212	-6.774	1.25268e-11	1.90458e-10	Gm28181
44.9014	-2.36401	0.34922	-6.7694	1.2932e-11	1.96454e-10	Gm34756
7097.39	-0.705874	0.10429	-6.76835	1.3026e-11	1.97716e-10	Fam229a
35.9897	-2.73414	0.40418	-6.76467	1.33616e-11	2.0264e-10	1810019N24Rik
69.7092	-2.09562	0.310142	-6.75699	1.40887e-11	2.13488e-10	Gm15412
2760.03	0.766895	0.1135	6.75678	1.41096e-11	2.13626e-10	Cox6c
3951.52	-0.642715	0.0951281	-6.75631	1.4155e-11	2.14134e-10	Gstt4
129.358	1.67911	0.248586	6.75467	1.43165e-11	2.16397e-10	Bms1
507.666	-1.06564	0.157887	-6.74937	1.4849e-11	2.24259e-10	Cdc14a
2664.72	-0.806416	0.119491	-6.74878	1.49094e-11	2.24983e-10	Kif2b
21.8701	-4.33441	0.642645	-6.74463	1.53415e-11	2.3131e-10	Gm33524
477.426	-0.931671	0.138206	-6.74119	1.57098e-11	2.36667e-10	Znrf1
1733.24	-0.817299	0.121243	-6.741	1.57297e-11	2.36769e-10	Efcab9
261.646	-1.10139	0.163433	-6.73905	1.59426e-11	2.39775e-10	1700036G14Rik
3582.93	-0.677296	0.100518	-6.73805	1.60527e-11	2.4123e-10	Desi1
196.996	1.2008	0.178234	6.73721	1.61456e-11	2.42424e-10	Gm3476
27.2529	-3.21949	0.478147	-6.73327	1.65889e-11	2.48875e-10	9130023H24Rik
22.3643	-4.85723	0.721747	-6.72982	1.69877e-11	2.54647e-10	4930425K10Rik
54.2256	-2.05538	0.306051	-6.71581	1.87024e-11	2.80118e-10	Fbxo46
40.9751	-2.40481	0.358259	-6.71247	1.91353e-11	2.86365e-10	Hpgd
34.139	-2.94064	0.438108	-6.71215	1.91784e-11	2.86773e-10	Ppp2r5a
1127.47	-0.820609	0.12234	-6.7076	1.97858e-11	2.95594e-10	Ankef1
40.0105	-2.42106	0.360949	-6.70748	1.98009e-11	2.95594e-10	4931420L22Rik
221.749	-2.9425	0.438811	-6.70561	2.0057e-11	2.9917e-10	Gm7568
183.398	-1.22824	0.183172	-6.70535	2.00921e-11	2.99447e-10	4930478E11Rik
75.1915	-2.29165	0.342417	-6.69257	2.19279e-11	3.26539e-10	1700105G05Rik
582.289	-0.934993	0.139733	-6.6913	2.21202e-11	3.29132e-10	4930555F03Rik
165.554	-1.3666	0.204522	-6.68192	2.35834e-11	3.50614e-10	Bbs9
36.0081	-2.79568	0.418441	-6.68118	2.37033e-11	3.52108e-10	Trpm8
44.8713	-2.4068	0.360286	-6.68025	2.38538e-11	3.54053e-10	Cpne4
35.6207	-2.75792	0.413315	-6.67269	2.51162e-11	3.72485e-10	Gm14461
1542.49	-0.833058	0.12491	-6.66926	2.57095e-11	3.80972e-10	Luzp1
46.7609	-2.58652	0.388259	-6.66185	2.70401e-11	4.00361e-10	Parvb
459.75	-0.851128	0.12788	-6.65568	2.81996e-11	4.17189e-10	Cgnl1
470.213	-0.949077	0.142621	-6.65454	2.84193e-11	4.19752e-10	Pgrmc2
28.3432	-3.11524	0.46813	-6.65464	2.83985e-11	4.19752e-10	Cldn13
69.7008	-2.1622	0.324956	-6.65382	2.85587e-11	4.21467e-10	Colq
256.948	-3.57217	0.537231	-6.64923	2.94635e-11	4.34467e-10	1190005I06Rik
74.3149	-1.92321	0.289387	-6.64583	3.01518e-11	4.44254e-10	Gm32509
36.781	-2.73672	0.412023	-6.64215	3.09134e-11	4.55105e-10	Gm49468
801.225	0.759873	0.114439	6.63996	3.1377e-11	4.61556e-10	Lrriq1
1193.13	-0.8856	0.133482	-6.6346	3.25386e-11	4.78254e-10	Zfp37
192.178	-1.19706	0.180478	-6.63271	3.29584e-11	4.84031e-10	Gm39566
21.2594	-4.41233	0.665935	-6.62577	3.4545e-11	5.06922e-10	Pip5kl1
23.6167	-4.09628	0.618423	-6.62376	3.50182e-11	5.13449e-10	Sectm1a
134.382	-1.70579	0.257812	-6.61641	3.68026e-11	5.39176e-10	4921509C19Rik
359.938	-0.991113	0.149813	-6.61569	3.69832e-11	5.41384e-10	Fam71e2
522.09	-1.05244	0.159214	-6.61025	3.83668e-11	5.61185e-10	Atp1a4
20.9546	-4.52381	0.684574	-6.60821	3.88982e-11	5.68372e-10	Gm26568
88.6487	-1.75316	0.265303	-6.60813	3.8921e-11	5.68372e-10	Gm46603
1287.84	-0.731712	0.110805	-6.60358	4.01349e-11	5.85627e-10	Bcl2l14
21.9027	-3.98667	0.603783	-6.60281	4.03425e-11	5.88181e-10	Gm49428
384.748	-1.02954	0.155962	-6.60118	4.07885e-11	5.94206e-10	Sec11c
274.246	1.11642	0.169148	6.60026	4.10448e-11	5.97459e-10	Kpna2
248.021	-1.04838	0.158885	-6.59831	4.15867e-11	6.04861e-10	Sirt2
139.314	-1.31966	0.200091	-6.59531	4.24366e-11	6.16727e-10	Synj2
544.938	-0.830464	0.12601	-6.59047	4.38425e-11	6.36648e-10	Hsdl2
1730.92	-0.731043	0.110928	-6.59024	4.39125e-11	6.37153e-10	Spata7
66.5406	-1.9591	0.297285	-6.58998	4.399e-11	6.37767e-10	Pate2
85.7857	-1.88793	0.2865	-6.58963	4.40917e-11	6.3873e-10	Gm31458
2508.63	-0.691913	0.105013	-6.58886	4.4321e-11	6.41538e-10	Llcfc1
292.069	-0.970059	0.147264	-6.58722	4.48127e-11	6.48137e-10	Cdh13
258.343	-2.95385	0.448469	-6.58653	4.50215e-11	6.50638e-10	Gm44006
910.24	-0.773969	0.117516	-6.58609	4.51573e-11	6.5208e-10	4930406D18Rik
336.03	0.967204	0.146976	6.58068	4.68314e-11	6.75715e-10	Dek
137.517	-1.32389	0.201258	-6.57811	4.76476e-11	6.86945e-10	1700072B07Rik
28.6168	-3.01603	0.458513	-6.57785	4.77305e-11	6.87046e-10	Myl2
860.922	0.731842	0.111257	6.57794	4.77014e-11	6.87046e-10	St13
20.0651	-4.5012	0.68465	-6.57445	4.88318e-11	7.0234e-10	Gm17231
27.5328	-3.0862	0.469443	-6.57418	4.89222e-11	7.03082e-10	Pdlim1
1036.2	-0.792931	0.12066	-6.57159	4.97817e-11	7.14866e-10	Fam161a
130.455	-1.38138	0.21023	-6.57078	5.00538e-11	7.18205e-10	Kifc3
1068.27	-0.894952	0.136207	-6.57051	5.01445e-11	7.18937e-10	Btbd10
542.675	0.894341	0.136139	6.56934	5.05371e-11	7.23992e-10	Cep72
540.263	-0.905779	0.137902	-6.56828	5.09014e-11	7.28634e-10	Pdzk1
20.5135	-5.07886	0.773516	-6.56594	5.17062e-11	7.3957e-10	Gm47666
365.685	0.914265	0.139247	6.56578	5.17607e-11	7.39765e-10	Ptpdc1
98.4991	-1.7772	0.270711	-6.56493	5.2056e-11	7.43399e-10	Fbxo44
19.9305	-4.84967	0.738792	-6.56433	5.22658e-11	7.45807e-10	Crmp1
97.5922	-1.9419	0.295858	-6.56363	5.25129e-11	7.48744e-10	Cntnap5b
27.1471	-3.38918	0.516426	-6.56275	5.28232e-11	7.51983e-10	Rbfox3
1912.92	0.749122	0.114147	6.56277	5.28161e-11	7.51983e-10	Ndufb1-ps
174.153	-1.30942	0.199537	-6.5623	5.29855e-11	7.53702e-10	Gm11217
19.661	-4.79475	0.730867	-6.56036	5.36796e-11	7.62975e-10	Gm49018
174.407	-3.97253	0.605845	-6.55701	5.48981e-11	7.79682e-10	Spata31d1b
635.233	-0.764262	0.116618	-6.55355	5.61862e-11	7.97351e-10	Entr1
57.2397	-2.26907	0.34664	-6.5459	5.91366e-11	8.37907e-10	Gm41815
20.6678	-4.36393	0.666659	-6.54597	5.91087e-11	8.37907e-10	Pax2
970.655	0.791084	0.120915	6.54246	6.05141e-11	8.56754e-10	1700041C23Rik
3531.76	-0.738513	0.112941	-6.53893	6.19596e-11	8.76535e-10	Fam183b
9235.36	0.579422	0.0886288	6.53762	6.25042e-11	8.83549e-10	Gkap1
185.17	-1.25211	0.191584	-6.53559	6.33594e-11	8.9494e-10	Rhobtb3
146.854	-4.3782	0.670686	-6.52795	6.66751e-11	9.41039e-10	1700094J05Rik
481.518	-0.8698	0.133264	-6.52687	6.71575e-11	9.47109e-10	4931413K12Rik
29.2498	-3.22078	0.493831	-6.52201	6.93693e-11	9.77541e-10	Opn3
146.484	-1.3276	0.203629	-6.5197	7.04503e-11	9.92002e-10	Agap1
1380.66	-0.943487	0.144812	-6.51526	7.25662e-11	1.021e-09	Chd5
21.2885	-5.47644	0.840824	-6.51318	7.35748e-11	1.03414e-09	Rgma
31.3261	-3.00177	0.460882	-6.5131	7.36141e-11	1.03414e-09	Pou6f2
37.966	-2.50688	0.38536	-6.5053	7.7539e-11	1.08843e-09	Gm13003
19.5812	-4.31189	0.66293	-6.50428	7.8064e-11	1.09495e-09	4930598F16Rik
49.0861	-2.49489	0.383639	-6.50321	7.86249e-11	1.10197e-09	D16Ertd519e
21.4227	-5.51617	0.848328	-6.5024	7.90485e-11	1.10705e-09	Col27a1
1427.52	-0.811177	0.124759	-6.50195	7.9287e-11	1.10953e-09	Vwa3b
76.6286	-1.67023	0.257027	-6.49826	8.12549e-11	1.13619e-09	Fnbp4
183.254	-1.20899	0.186341	-6.48807	8.69448e-11	1.21481e-09	Gtpbp2
196.013	1.21373	0.187223	6.48283	9.00191e-11	1.2568e-09	Jakmip2
19.5206	-8.11584	1.25249	-6.47977	9.18609e-11	1.28152e-09	Chrna2
25.6294	-3.13749	0.485074	-6.46805	9.92745e-11	1.38388e-09	Gm50212
44.219	-2.3894	0.369804	-6.46125	1.0384e-10	1.4464e-09	Gm30083
465.175	0.972783	0.15069	6.45552	1.07851e-10	1.50113e-09	Vapa
46.4978	-2.55621	0.396062	-6.45405	1.08897e-10	1.51452e-09	Elmo1
19.771	-4.35527	0.675214	-6.4502	1.11704e-10	1.55236e-09	Syne3
1361.78	-0.740832	0.114875	-6.44904	1.12559e-10	1.56305e-09	Akap3
21.1596	-4.26313	0.661202	-6.44754	1.13678e-10	1.57738e-09	Smok2b
447.792	-0.838057	0.130035	-6.44484	1.15724e-10	1.60454e-09	Rmdn2
284.339	-1.02718	0.159428	-6.44293	1.17191e-10	1.62363e-09	Zfp428
2831.65	-0.659971	0.102522	-6.43736	1.21572e-10	1.68304e-09	1110032A03Rik
26.0387	-6.81513	1.06031	-6.42749	1.29726e-10	1.79456e-09	Gm47944
39.952	-2.50713	0.390093	-6.427	1.30146e-10	1.79899e-09	Tead2
291.286	-1.2022	0.187086	-6.4259	1.31089e-10	1.81065e-09	4930523C07Rik
103.783	-1.74159	0.271047	-6.4254	1.31523e-10	1.81526e-09	Gm12107
2675.86	-0.678381	0.105605	-6.42376	1.32944e-10	1.83348e-09	Sod1
321.287	-0.954189	0.148581	-6.422	1.34496e-10	1.85347e-09	Prkag2
768.922	-0.849435	0.132363	-6.41747	1.38559e-10	1.908e-09	1700061F12Rik
45.5661	-2.68532	0.418447	-6.41735	1.38664e-10	1.908e-09	Gm30288
170.262	1.29053	0.201181	6.41477	1.41039e-10	1.93921e-09	Wdr66
155.784	-1.2709	0.198144	-6.41399	1.41763e-10	1.94768e-09	Pknox1
25.3188	-3.10808	0.485207	-6.40569	1.49693e-10	2.05508e-09	Fez1
26.8227	-3.01495	0.470778	-6.40418	1.51175e-10	2.07385e-09	Syn2
130.648	-1.38521	0.216347	-6.40273	1.52622e-10	2.09211e-09	Magi1
25.8652	-3.35235	0.523694	-6.40136	1.54004e-10	2.10946e-09	1700025N21Rik
461.744	-0.843972	0.13188	-6.39957	1.55815e-10	2.13265e-09	Tasp1
89.4696	-1.74587	0.272865	-6.39829	1.5713e-10	2.14903e-09	Gm32585
1323.57	-0.804946	0.125866	-6.39525	1.60289e-10	2.19057e-09	Zdbf2
18.7171	-4.72044	0.738159	-6.39488	1.6067e-10	2.19413e-09	Gm14471
1044.35	0.692795	0.108379	6.39234	1.63366e-10	2.22926e-09	Ptges3
175.445	-1.21889	0.190764	-6.38953	1.66399e-10	2.26894e-09	Gm16347
399.132	-0.879156	0.137694	-6.38484	1.71579e-10	2.33781e-09	Rab31
1464.47	-0.754096	0.118121	-6.38408	1.72434e-10	2.3477e-09	Ghitm
75.7619	-1.71915	0.269787	-6.37226	1.86262e-10	2.53406e-09	Gm47780
540.048	-0.868007	0.136563	-6.35608	2.06963e-10	2.81358e-09	Ppm1a
60.6515	-2.03161	0.319659	-6.35556	2.07664e-10	2.82099e-09	Gm35110
209.483	-3.19137	0.502684	-6.34867	2.1719e-10	2.94819e-09	Tmco5b
21.3129	-5.82323	0.917933	-6.34385	2.24091e-10	3.03959e-09	Kcnk7
97.1603	-1.63137	0.257306	-6.3402	2.29472e-10	3.11024e-09	Trpm3
39.7635	-2.75015	0.43382	-6.33939	2.30673e-10	3.12417e-09	Litaf
22.0105	-6.01695	0.949568	-6.33652	2.35016e-10	3.18063e-09	Fam131b
497.182	-0.801468	0.126521	-6.33466	2.37866e-10	3.21679e-09	Ndrg3
35.807	-2.679	0.423193	-6.33046	2.44428e-10	3.30306e-09	4932435O22Rik
158.293	-1.1593	0.183223	-6.32726	2.49551e-10	3.36977e-09	Actl11
1000.8	-0.854951	0.135146	-6.32614	2.51374e-10	3.39186e-09	4933416O17Rik
89.2621	-1.54287	0.243913	-6.32549	2.52427e-10	3.40353e-09	Gm33936
20.0119	-4.14819	0.655803	-6.32537	2.52631e-10	3.40375e-09	C1qb
19.5549	-4.64244	0.734669	-6.31909	2.63113e-10	3.54235e-09	Gm9866
333.404	-0.928074	0.147012	-6.31291	2.73839e-10	3.68401e-09	Rnf11
487.096	-0.896461	0.142031	-6.31174	2.75917e-10	3.7092e-09	Cdc14b
51.4694	-2.24786	0.356522	-6.30496	2.88276e-10	3.87248e-09	Rtn4ip1
108.436	-1.47222	0.233514	-6.30462	2.88899e-10	3.87798e-09	Tpm3-rs7
1110.59	-0.659827	0.104679	-6.30331	2.91352e-10	3.908e-09	Gsto2
634.474	0.899433	0.142815	6.29787	3.0176e-10	4.04267e-09	Ppp3ca
553.332	-0.833916	0.132413	-6.29783	3.01838e-10	4.04267e-09	Rai14
836.52	-0.750823	0.119464	-6.28495	3.27956e-10	4.38923e-09	1700109H08Rik
129.437	1.38285	0.220114	6.2824	3.33382e-10	4.45856e-09	Qk
1227.46	-0.761016	0.121281	-6.27481	3.50071e-10	4.6783e-09	Rpl17
226.361	1.092	0.174039	6.27445	3.50862e-10	4.6854e-09	Npepps
280.332	1.01744	0.162194	6.27297	3.54221e-10	4.72678e-09	Rbm39
109.58	-1.3819	0.220326	-6.27208	3.56262e-10	4.75051e-09	Aktip
72.4069	-1.66706	0.266317	-6.25968	3.85777e-10	5.14028e-09	Gm16322
795.956	0.850722	0.135921	6.25895	3.87579e-10	5.1605e-09	Hdgf
18.3161	-5.01276	0.800946	-6.25855	3.88564e-10	5.16981e-09	Timp4
24.6492	-7.49474	1.19913	-6.25016	4.10035e-10	5.45148e-09	Unc93a2
18.5844	-4.97216	0.795749	-6.2484	4.14668e-10	5.50903e-09	Myo15
108.824	-1.71241	0.274155	-6.24613	4.20753e-10	5.58578e-09	Gm13976
240.324	-1.44062	0.230931	-6.2383	4.42338e-10	5.86803e-09	1700122O11Rik
1903.94	0.638547	0.102365	6.23797	4.43297e-10	5.87645e-09	Sem1
26.3493	-2.85757	0.458148	-6.23721	4.45433e-10	5.90043e-09	Slc39a11
78.2462	-4.54504	0.728856	-6.23585	4.4934e-10	5.94784e-09	Gm26871
1575.04	-0.765467	0.122825	-6.23217	4.60029e-10	6.08488e-09	4933402J10Rik
18.5407	-4.14911	0.665932	-6.23053	4.64846e-10	6.14411e-09	Nsmf
419.451	-0.874298	0.140354	-6.22925	4.6867e-10	6.19014e-09	Gm13266
216.949	1.03781	0.166628	6.22829	4.71565e-10	6.22384e-09	Snrnp70
269.566	-1.13937	0.183154	-6.22081	4.94602e-10	6.52313e-09	Ndel1
142.836	-1.4855	0.238803	-6.22059	4.95291e-10	6.52746e-09	Tac1
576.234	-0.8849	0.142282	-6.21932	4.99304e-10	6.57556e-09	Btbd9
1025.56	-0.685445	0.110238	-6.21788	5.03902e-10	6.63129e-09	Cystm1
1778.93	-0.648218	0.10426	-6.2173	5.05781e-10	6.65118e-09	Gm36423
21.1469	-3.71642	0.597932	-6.21546	5.11735e-10	6.7246e-09	Rbm31y
2922.98	0.651484	0.104846	6.2137	5.175e-10	6.79542e-09	Tomm7
1400.38	-0.741406	0.119335	-6.21282	5.20419e-10	6.8288e-09	Naa38
1006.91	0.814373	0.131106	6.21156	5.24622e-10	6.87896e-09	Pwwp3a
2091.4	-0.659047	0.10617	-6.20745	5.38504e-10	7.05588e-09	Txndc8
34.6405	-2.51517	0.405561	-6.20169	5.58583e-10	7.31368e-09	Adora3
21.8034	-3.49678	0.563935	-6.20068	5.62187e-10	7.35555e-09	Wdsub1
620.131	0.734394	0.118464	6.19931	5.67122e-10	7.41476e-09	Drc1
20.1586	-5.47387	0.883624	-6.19479	5.8361e-10	7.62483e-09	Gm14320
702.789	0.733443	0.118497	6.18956	6.03319e-10	7.87664e-09	Atxn2l
292.713	-0.907974	0.146909	-6.18051	6.3894e-10	8.33568e-09	Gm4419
77.7988	-1.57098	0.254268	-6.17844	6.47401e-10	8.43999e-09	4931439C15Rik
172.152	-1.22533	0.198355	-6.17748	6.51338e-10	8.4852e-09	Il11
313.958	-1.01519	0.164394	-6.17535	6.60161e-10	8.59395e-09	Trp53rkb
211.153	-1.06985	0.173404	-6.16971	6.84172e-10	8.90013e-09	Cspp1
166.739	1.18468	0.192031	6.1692	6.86382e-10	8.92248e-09	Gm3453
18.6193	-5.24304	0.850206	-6.16679	6.96916e-10	9.05291e-09	Hhipl2
32.2601	-2.59377	0.420799	-6.16392	7.09662e-10	9.21187e-09	Gm47257
456.973	0.849589	0.137873	6.16211	7.17831e-10	9.31124e-09	Gm5800
177.007	1.23077	0.199806	6.15983	7.28241e-10	9.43951e-09	Odf2l
340.08	-0.942359	0.153014	-6.15863	7.33779e-10	9.50449e-09	1700027F09Rik
141.132	-1.36998	0.222469	-6.15807	7.36382e-10	9.53138e-09	4930579J19Rik
514.705	-0.879114	0.142841	-6.1545	7.53131e-10	9.74121e-09	Nbr1
2325.4	-0.648487	0.105382	-6.15366	7.57134e-10	9.786e-09	Stard10
952.97	-0.744565	0.121016	-6.15263	7.62097e-10	9.84312e-09	Lmnb2
600.174	0.778664	0.126595	6.15081	7.70888e-10	9.94957e-09	Son
384.691	-0.905727	0.14728	-6.1497	7.76298e-10	1.00123e-08	Ap2a2
17.4559	-4.90356	0.797671	-6.14734	7.87921e-10	1.01549e-08	Gm47047
1536.64	-0.772903	0.125768	-6.14548	7.97215e-10	1.02674e-08	Nrd1
28.9493	-2.68118	0.436376	-6.14421	8.03631e-10	1.03427e-08	Gm49668
195.925	-1.02504	0.166854	-6.14334	8.08031e-10	1.03919e-08	Saraf
1738.39	-0.725355	0.118101	-6.14182	8.15813e-10	1.04846e-08	4930505A04Rik
457.001	-0.801237	0.130463	-6.1415	8.17469e-10	1.04984e-08	D7Ertd443e
206.606	1.07343	0.174927	6.13643	8.43991e-10	1.08313e-08	1700001F09Rik
50.7042	-1.99162	0.324719	-6.13337	8.6038e-10	1.10338e-08	1700054M17Rik
409.333	-0.860176	0.140254	-6.133	8.62379e-10	1.10516e-08	Psen1
19.9251	-3.82064	0.62304	-6.13226	8.66388e-10	1.10952e-08	5330411J11Rik
143.132	-1.22672	0.200094	-6.13073	8.74765e-10	1.11945e-08	Fbxo6
406.739	-0.856435	0.139706	-6.13027	8.77326e-10	1.12194e-08	Ccdc33
1219.7	0.820085	0.133847	6.12704	8.95312e-10	1.14413e-08	Phospho2
15.8012	-7.79957	1.27325	-6.12571	9.02816e-10	1.1529e-08	4930528G23Rik
511.481	-0.832691	0.135938	-6.1255	9.03983e-10	1.15358e-08	Hyal5
332.182	0.887921	0.144964	6.12512	9.06164e-10	1.15474e-08	Ubac1
37.6769	-2.43268	0.39716	-6.12519	9.05735e-10	1.15474e-08	Tmem240
18.0937	-3.90962	0.638363	-6.12445	9.09962e-10	1.15876e-08	Sigirr
15.5748	-7.79084	1.273	-6.12005	9.3544e-10	1.19037e-08	Ces2h
920.401	0.796743	0.130262	6.11645	9.56851e-10	1.21676e-08	Strap
143.637	-1.21455	0.198597	-6.11565	9.61648e-10	1.222e-08	Gm13793
25.3188	-2.96091	0.484341	-6.11327	9.7613e-10	1.23953e-08	Mob3c
22.5065	-7.3613	1.20467	-6.11065	9.92268e-10	1.25837e-08	Gm29010
1058.81	0.955949	0.15644	6.11063	9.92355e-10	1.25837e-08	Tomm22
311.505	-0.953084	0.155994	-6.10976	9.97839e-10	1.26444e-08	Tmsb15b2
15.2604	-7.75535	1.2694	-6.10946	9.99704e-10	1.26592e-08	Gm20717
1188.4	-0.81397	0.133243	-6.10892	1.00305e-09	1.26927e-08	1700020G17Rik
16.1025	-7.83272	1.28239	-6.1079	1.00951e-09	1.27655e-08	Gm49211
22.5385	-7.36578	1.20613	-6.10697	1.01541e-09	1.28312e-08	4930479H17Rik
136.854	1.34243	0.219831	6.10663	1.01755e-09	1.28492e-08	Sh3gl1
47.404	-2.03354	0.333118	-6.10458	1.03073e-09	1.30065e-08	Ophn1
82.2424	-1.56053	0.255643	-6.10431	1.03248e-09	1.30195e-08	Gm14664
362.281	-0.980761	0.160751	-6.10112	1.0533e-09	1.32729e-08	4930563N14Rik
95.4079	-1.56841	0.25722	-6.09756	1.07702e-09	1.35623e-08	Gask1b
40.5155	-2.51762	0.412925	-6.09704	1.08048e-09	1.35965e-08	Slc24a1
18.244	-5.28578	0.867293	-6.09458	1.09728e-09	1.37983e-08	Ctns
95.5003	-1.61336	0.264749	-6.09393	1.10174e-09	1.38448e-08	4930520P13Rik
1818.77	-0.621747	0.102123	-6.08823	1.14163e-09	1.43361e-08	Stard6
158.534	-1.14602	0.188381	-6.08352	1.17569e-09	1.47536e-08	4933409F18Rik
30.4488	-2.66953	0.439044	-6.08033	1.19937e-09	1.50403e-08	Fxyd2
3620.98	-0.693589	0.114188	-6.07411	1.24674e-09	1.56235e-08	Tmco5
1573.2	-1.92234	0.316647	-6.07095	1.27157e-09	1.59236e-08	1700092M07Rik
246.01	1.0933	0.180363	6.06169	1.34698e-09	1.68563e-08	4921524J17Rik
90.5566	-1.48097	0.244353	-6.06077	1.35471e-09	1.69413e-08	1700025H01Rik
193.967	-1.05107	0.173447	-6.05991	1.36202e-09	1.7021e-08	Gm17949
17.4783	-4.69038	0.774119	-6.05899	1.36982e-09	1.71066e-08	Bmp8b
27.4283	-2.77702	0.458409	-6.05797	1.37853e-09	1.72036e-08	Etv2
298.638	0.930734	0.153704	6.05535	1.4011e-09	1.74732e-08	Gspt1
242.828	-0.970087	0.160235	-6.05416	1.4115e-09	1.75908e-08	Jmjd6
19.6803	-3.64677	0.602498	-6.05276	1.42387e-09	1.77328e-08	Ptk2b
184.955	-3.02822	0.500487	-6.05055	1.44351e-09	1.7965e-08	Gm44649
249.468	1.02206	0.168967	6.04889	1.45846e-09	1.81386e-08	Mphosph10
2496.4	-0.704689	0.116568	-6.0453	1.49136e-09	1.8535e-08	Sh3d21
88.1725	-1.51257	0.250312	-6.04276	1.51504e-09	1.88164e-08	Lsamp
395.074	-0.852428	0.14108	-6.04214	1.52082e-09	1.8866e-08	Nup35
1129.21	-0.810619	0.134161	-6.04211	1.52111e-09	1.8866e-08	M1ap
434.54	0.868039	0.143732	6.03927	1.54816e-09	1.91883e-08	Agbl5
1068.09	-0.733893	0.121529	-6.03885	1.55215e-09	1.92245e-08	Pi4k2b
107.152	-1.52191	0.252025	-6.0387	1.55358e-09	1.92291e-08	Tcea1
18.2785	-4.19572	0.694874	-6.03811	1.55932e-09	1.9287e-08	Gm12915
109.438	-1.466	0.242843	-6.03682	1.57178e-09	1.94279e-08	Gm45025
4892.03	-0.581003	0.0962651	-6.03545	1.5852e-09	1.95803e-08	Fam104a
35.6476	-2.30501	0.381967	-6.03459	1.59362e-09	1.96709e-08	Gm26910
508.959	0.814076	0.134925	6.03354	1.60409e-09	1.97867e-08	Trafd1
293.52	-1.0153	0.168281	-6.03337	1.60571e-09	1.97932e-08	Rufy3
578.95	0.753775	0.124951	6.03256	1.61383e-09	1.98797e-08	Sf3b2
131.26	-1.30567	0.216602	-6.02796	1.66039e-09	2.04393e-08	Slc31a2
63.6913	-1.74758	0.28996	-6.02696	1.67074e-09	2.05528e-08	Pcdh1
326.655	0.910314	0.151078	6.02545	1.68639e-09	2.0728e-08	Acin1
17.3394	-4.94134	0.820089	-6.02537	1.68727e-09	2.0728e-08	Adgrb1
25.295	-3.03361	0.503564	-6.02428	1.69863e-09	2.08534e-08	Rcan1
141.331	-1.19756	0.198851	-6.0224	1.71855e-09	2.10836e-08	Cdk19os
14.5133	-7.68537	1.27654	-6.02049	1.73891e-09	2.1319e-08	Gm35692
21.1034	-3.28662	0.546095	-6.0184	1.76147e-09	2.1581e-08	Neu2
165.742	-1.19713	0.199041	-6.01447	1.8048e-09	2.20969e-08	Cacng4
23.477	-3.61672	0.601407	-6.01378	1.8125e-09	2.21612e-08	P2rx2
18.248	-5.72108	0.951325	-6.0138	1.8122e-09	2.21612e-08	Gm3234
288.374	-0.957052	0.159212	-6.0112	1.84157e-09	2.25014e-08	Mapk6
59.7974	-2.0005	0.332845	-6.0103	1.85184e-09	2.26117e-08	Gcc1
31.6297	-2.55856	0.425777	-6.00915	1.86496e-09	2.27565e-08	Mapt
34.7131	-2.34336	0.390019	-6.00832	1.87455e-09	2.28581e-08	4930520M14Rik
19.111	-3.53478	0.588369	-6.00777	1.88096e-09	2.29208e-08	F8a
69.3602	-1.73185	0.288784	-5.99705	2.00936e-09	2.4469e-08	AY512931
966.289	0.657152	0.109619	5.99487	2.03652e-09	2.47831e-08	Supt20
312.843	0.869192	0.145059	5.99198	2.07301e-09	2.52103e-08	Rab11fip2
17.1626	-5.15814	0.860863	-5.99183	2.07493e-09	2.52166e-08	Mroh3
5627.85	-0.559756	0.0934379	-5.99068	2.08971e-09	2.53793e-08	Dynll1
2390.5	-0.69213	0.115666	-5.98386	2.17914e-09	2.64477e-08	Ccer1
21.2962	-7.26295	1.21467	-5.97936	2.24015e-09	2.71698e-08	Gm5627
628.208	-0.804067	0.134555	-5.97577	2.29003e-09	2.77563e-08	4930548J01Rik
37.1727	-2.33329	0.390492	-5.97526	2.29728e-09	2.78256e-08	Gm32250
147.07	1.29607	0.216986	5.97305	2.32859e-09	2.8186e-08	Dhrs4
3458.39	0.771865	0.129294	5.96983	2.37494e-09	2.87277e-08	Calm1
88.8816	-3.93016	0.65847	-5.96862	2.39269e-09	2.89231e-08	Gm35801
141.452	-1.30624	0.218894	-5.96746	2.40978e-09	2.91102e-08	Prcp
57.1191	-4.7301	0.792989	-5.9649	2.44788e-09	2.95508e-08	Kcnb2
17.9428	-5.30071	0.888778	-5.96404	2.46074e-09	2.96862e-08	Gm44968
20.7108	-3.31478	0.555987	-5.96198	2.49205e-09	3.00439e-08	Gm31172
360.788	0.900564	0.151064	5.96149	2.49949e-09	3.01136e-08	Rbm26
27.0635	-2.91528	0.48909	-5.96062	2.51289e-09	3.02549e-08	A930001C03Rik
20.4403	-7.22193	1.21217	-5.95787	2.55551e-09	3.07476e-08	Tmod4
196.709	-1.0154	0.170493	-5.95564	2.59052e-09	3.11482e-08	Gm44933
10796.5	-0.609431	0.102387	-5.95225	2.64487e-09	3.17805e-08	Spa17
93.8221	-4.20643	0.706718	-5.95206	2.64789e-09	3.17958e-08	Slc39a13
20.4184	-7.20812	1.21129	-5.95076	2.66892e-09	3.20271e-08	Mfsd9
1401.67	-0.669378	0.112604	-5.94453	2.77257e-09	3.32489e-08	Mtfr1
58.4799	-1.72039	0.289483	-5.94298	2.79885e-09	3.35418e-08	Neurl1a
58.7057	-1.69404	0.285228	-5.93925	2.86329e-09	3.42913e-08	2810013P06Rik
54.6625	-1.94699	0.32791	-5.93757	2.89281e-09	3.46219e-08	Gm45051
151.825	-1.27648	0.215089	-5.93467	2.94442e-09	3.52164e-08	Gm33086
270.886	-1.01648	0.171282	-5.93453	2.94686e-09	3.52223e-08	Tmx2
1300.87	0.779534	0.131372	5.93379	2.96022e-09	3.53587e-08	Mt2
74.388	-1.60322	0.270276	-5.93178	2.99663e-09	3.577e-08	Atp6v1h
13.9458	-7.62222	1.28523	-5.93064	3.01757e-09	3.59724e-08	Fads6
17.8286	-3.75538	0.633207	-5.93074	3.01579e-09	3.59724e-08	Gm26749
18.7331	-3.57638	0.603054	-5.93045	3.02099e-09	3.59895e-08	Ncor2
36.4188	-2.55461	0.430956	-5.92778	3.07053e-09	3.65557e-08	Bicd2
2358.82	-0.666818	0.112508	-5.92687	3.08772e-09	3.67362e-08	1700021F07Rik
231.891	-1.00647	0.169851	-5.92561	3.11134e-09	3.69929e-08	Cldn34c4
16.4994	-4.07586	0.688374	-5.921	3.19989e-09	3.80207e-08	Top1mt
653.587	-0.82741	0.139894	-5.91454	3.32807e-09	3.94929e-08	Carlr
1796.79	-0.766884	0.129661	-5.91453	3.32815e-09	3.94929e-08	Akap12
17.6803	-4.27156	0.72224	-5.91432	3.33251e-09	3.95187e-08	Gad2
182.523	-1.06023	0.179277	-5.91393	3.34041e-09	3.95794e-08	Blcap
881.946	-0.693158	0.117209	-5.91385	3.342e-09	3.95794e-08	Gpx6
42.9875	-2.22365	0.376227	-5.91039	3.41297e-09	4.03935e-08	Ppp1r14c
34.044	-2.34716	0.397309	-5.90764	3.4704e-09	4.10464e-08	Pfkfb4
108.345	-1.2554	0.212533	-5.90683	3.48752e-09	4.1222e-08	Rgs3
762.353	-2.4692	0.418133	-5.9053	3.52012e-09	4.15801e-08	1700101O22Rik
66.9532	-1.94113	0.328992	-5.90023	3.62989e-09	4.28488e-08	Rxra
111.986	1.41365	0.239622	5.89952	3.64564e-09	4.30067e-08	Ssxb1
76.1871	-1.59002	0.269572	-5.89832	3.67224e-09	4.32922e-08	1700096J18Rik
1332.75	-0.628241	0.106545	-5.89651	3.71273e-09	4.37411e-08	Rps15
245.192	-5.12719	0.86959	-5.8961	3.72191e-09	4.38208e-08	Cntn1
528.065	0.805122	0.136698	5.8898	3.86674e-09	4.54964e-08	Dnaja2
77.5201	1.64132	0.278756	5.888	3.90905e-09	4.59643e-08	Avpi1
893.982	-0.776892	0.131994	-5.88581	3.96107e-09	4.65458e-08	Ipo5
457.187	-0.782367	0.132936	-5.88527	3.97401e-09	4.66675e-08	Paqr9
148.641	-1.20656	0.205128	-5.88201	4.05318e-09	4.75664e-08	4933402D24Rik
122.023	-1.26967	0.215924	-5.88016	4.09879e-09	4.80706e-08	Dclk1
16.1669	-4.43748	0.754701	-5.87978	4.10803e-09	4.81477e-08	Mtnr1a
398.422	0.816622	0.138939	5.87754	4.16397e-09	4.87717e-08	Golga4
18.4945	-6.26626	1.0669	-5.87331	4.27177e-09	5.00021e-08	Lhx6
66.7157	-1.77376	0.302087	-5.87167	4.31423e-09	5.04664e-08	Slc25a27
26.5079	-2.64809	0.451032	-5.87117	4.32734e-09	5.05872e-08	Cyld
1096.91	-0.71863	0.122475	-5.86756	4.42254e-09	5.16666e-08	Spata9
28.3095	-2.70986	0.46193	-5.86639	4.45393e-09	5.19999e-08	Tgfbr3l
321.294	-0.914372	0.155972	-5.8624	4.56217e-09	5.32292e-08	Dapl1
2390.68	-0.609452	0.103981	-5.8612	4.59525e-09	5.35806e-08	Pgk2
20.2562	-3.54223	0.604382	-5.86091	4.60341e-09	5.36413e-08	4930487D11Rik
53.008	-1.89198	0.323058	-5.85648	4.72793e-09	5.50568e-08	Pclaf
204.357	-1.05671	0.180495	-5.85448	4.78505e-09	5.56862e-08	Abcg2
16.2845	-4.098	0.700113	-5.85335	4.81766e-09	5.60297e-08	Gm48140
19.0859	-7.1309	1.21923	-5.8487	4.95439e-09	5.75829e-08	Drd4
56.9453	-1.73556	0.296789	-5.84779	4.98134e-09	5.7859e-08	Gse1
16.7618	-5.5282	0.945569	-5.84643	5.02234e-09	5.82978e-08	Tm4sf4
362.251	-0.958342	0.163998	-5.84364	5.10734e-09	5.92465e-08	Spaca6
317.322	-1.07982	0.184805	-5.84302	5.12621e-09	5.94273e-08	Fbxo24
681.101	-0.681569	0.116657	-5.84248	5.14295e-09	5.95832e-08	Rnf181
159.44	-1.11267	0.190476	-5.8415	5.17323e-09	5.98957e-08	Emc10
486.902	0.966789	0.165723	5.83376	5.41906e-09	6.27018e-08	Nedd8
702.329	0.747038	0.128102	5.83158	5.49059e-09	6.34889e-08	Srp19
699.694	-0.75168	0.128935	-5.8299	5.54594e-09	6.4088e-08	Acsl1
48.023	-1.92624	0.330477	-5.82866	5.58728e-09	6.45245e-08	Gm43700
248.649	0.974864	0.167336	5.8258	5.68399e-09	6.55578e-08	Setx
13.0434	-7.52695	1.29199	-5.82585	5.68227e-09	6.55578e-08	4930402C01Rik
235.692	1.00784	0.173018	5.82507	5.70872e-09	6.58011e-08	Faf2
250.374	-0.905065	0.155576	-5.81751	5.97321e-09	6.88059e-08	Gm32729
18.8677	-3.85908	0.663596	-5.8154	6.04902e-09	6.96349e-08	Smok2a
1738.06	-0.676298	0.116311	-5.81457	6.07911e-09	6.99368e-08	Gm5142
783.707	-0.700836	0.120565	-5.81294	6.13835e-09	7.05735e-08	Gm7008
558.839	0.74308	0.127863	5.81155	6.18988e-09	7.11208e-08	Gm10076
35.2553	-2.33563	0.402081	-5.80884	6.29055e-09	7.22316e-08	Rnf170
167.951	-1.07512	0.18518	-5.80583	6.40486e-09	7.34976e-08	Wdr1
39.4656	-2.13075	0.367103	-5.80423	6.46629e-09	7.41555e-08	Cfap97d2
64.8766	-1.68465	0.290319	-5.80275	6.52364e-09	7.47659e-08	6330411D24Rik
159.951	1.0807	0.186282	5.80144	6.57474e-09	7.53039e-08	Zcchc17
318.028	1.00585	0.173501	5.79738	6.73605e-09	7.71026e-08	Erh
24.6328	-2.69481	0.464876	-5.79683	6.75821e-09	7.73074e-08	Jag1
5102.66	-0.655789	0.113134	-5.79658	6.76796e-09	7.73701e-08	Fam209
12.866	-7.52031	1.29747	-5.79614	6.78601e-09	7.75275e-08	Ltc4s
57.1028	-1.9335	0.334133	-5.78664	7.18099e-09	8.19883e-08	Gm49240
782.695	0.683421	0.118111	5.78627	7.19646e-09	8.21131e-08	Cacybp
39.9328	-2.16646	0.374494	-5.78503	7.25013e-09	8.26734e-08	4930565D16Rik
18.2914	-3.59822	0.622345	-5.78171	7.39448e-09	8.42663e-08	Nphp3
86.8014	-1.48465	0.256829	-5.78071	7.43869e-09	8.47169e-08	Kbtbd3
12.4877	-7.4624	1.29121	-5.77939	7.49732e-09	8.53309e-08	Camsap3
120.347	1.27421	0.220624	5.77547	7.67396e-09	8.72865e-08	Utp3
15.5951	-4.39407	0.761012	-5.77398	7.74212e-09	8.80064e-08	Nr4a2
2524.67	-0.625156	0.108288	-5.77311	7.78211e-09	8.84056e-08	1700011L22Rik
16.7702	-3.76679	0.652636	-5.77165	7.84995e-09	8.91203e-08	Gm12064
12.3159	-7.45176	1.29127	-5.7709	7.88516e-09	8.9464e-08	Gm15835
15.6243	-4.78808	0.829775	-5.77034	7.91117e-09	8.97029e-08	Gm904
307.619	0.916146	0.1588	5.76919	7.96513e-09	9.02582e-08	Bub1
80.1947	-1.53578	0.266377	-5.76545	8.14408e-09	9.22283e-08	4921528I07Rik
651.433	0.780465	0.135392	5.76448	8.19121e-09	9.2704e-08	Bcap29
128.112	-1.22312	0.212263	-5.76227	8.29901e-09	9.38654e-08	Gm44992
365.659	0.832079	0.14442	5.76153	8.33571e-09	9.42216e-08	Fam228b
411.869	-0.851542	0.147802	-5.76136	8.34396e-09	9.42561e-08	Gm13872
65.0234	-1.79335	0.311407	-5.75888	8.46744e-09	9.55912e-08	Cacna2d3
15.9512	-4.20796	0.730843	-5.75767	8.5282e-09	9.62172e-08	Igsf9b
862.311	-0.663722	0.11538	-5.75248	8.7942e-09	9.90948e-08	Rnf38
7424.8	-0.624321	0.10853	-5.75251	8.79275e-09	9.90948e-08	Gtsf1
39.3845	-2.23096	0.388007	-5.7498	8.93508e-09	1.0062e-07	Oca2
1150.42	-0.729149	0.126891	-5.74628	9.12302e-09	1.02672e-07	Clip1
17.6911	-3.91403	0.681218	-5.74563	9.15786e-09	1.02936e-07	Gm12720
102.341	-1.27823	0.222469	-5.74568	9.15516e-09	1.02936e-07	Cdk16
178.248	-1.0819	0.188487	-5.73993	9.47136e-09	1.06394e-07	Dcaf5
17.5841	-7.00642	1.2208	-5.73919	9.51301e-09	1.06796e-07	Kcnab3
157.368	-1.0882	0.189627	-5.73865	9.54364e-09	1.07073e-07	1700025K24Rik
15.7413	-4.04119	0.704372	-5.7373	9.61952e-09	1.07858e-07	Snx21
1398.3	-0.668161	0.116467	-5.73691	9.64205e-09	1.08043e-07	Lrrfip2
280.904	-0.895439	0.156129	-5.73526	9.73648e-09	1.09034e-07	Mctp1
1770.1	-0.624102	0.108882	-5.73192	9.92989e-09	1.11131e-07	Armc12
57.111	-1.72679	0.301715	-5.72323	1.04515e-08	1.16897e-07	Zmiz1
520.662	-0.751375	0.131355	-5.72018	1.06409e-08	1.18942e-07	Ywhaq
48.1472	-1.93693	0.338833	-5.71648	1.08755e-08	1.21489e-07	Pcbp4
555.892	0.773627	0.135369	5.71496	1.09732e-08	1.22505e-07	Gm26611
63.3518	-2.13387	0.373653	-5.71082	1.12432e-08	1.25442e-07	Jup
157.75	1.13695	0.199141	5.70927	1.1346e-08	1.26511e-07	Rbbp4
347.79	-0.808277	0.141616	-5.70751	1.14642e-08	1.2775e-07	Lrrc74a
79.0531	-1.47945	0.259391	-5.70355	1.17337e-08	1.30672e-07	Secisbp2
213.907	-0.948502	0.166431	-5.69909	1.20452e-08	1.34059e-07	1700020N15Rik
15.573	-4.58538	0.805013	-5.69604	1.22624e-08	1.36393e-07	5033403H07Rik
74.0937	-1.53252	0.269077	-5.69548	1.23027e-08	1.36757e-07	Cs
1158.19	-0.616656	0.108276	-5.69522	1.23211e-08	1.36877e-07	Agpat3
24.6771	-2.79028	0.490106	-5.69321	1.24675e-08	1.38419e-07	Leng9
27.3426	-2.52658	0.443826	-5.69273	1.25026e-08	1.38724e-07	4930402F06Rik
126.982	-1.21611	0.21372	-5.69019	1.26894e-08	1.40711e-07	Rchy1
236.849	-1.23873	0.217797	-5.68755	1.28875e-08	1.4277e-07	Fhit
851.187	-0.683422	0.120162	-5.6875	1.2891e-08	1.4277e-07	Ndfip2
30.1061	-2.34237	0.412263	-5.68173	1.3334e-08	1.47587e-07	Cdh4
229.214	-1.01965	0.179554	-5.67878	1.35662e-08	1.50065e-07	Atl1
443.159	0.768347	0.135446	5.67274	1.40535e-08	1.5536e-07	Dcaf7
974.768	0.850102	0.149884	5.67172	1.41371e-08	1.5619e-07	Atxn7l3b
70.5745	1.61694	0.2852	5.66951	1.4321e-08	1.58125e-07	Gnl3
146.764	1.10395	0.194783	5.6676	1.4481e-08	1.59795e-07	Ints13
53.0442	-2.12479	0.37518	-5.66339	1.4841e-08	1.63667e-07	1700019J19Rik
16.8845	-6.93084	1.22383	-5.66325	1.48535e-08	1.63705e-07	Bcas3os2
363.405	-0.828658	0.146372	-5.6613	1.50234e-08	1.65477e-07	1700022A22Rik
164.667	-1.11438	0.196893	-5.65984	1.51511e-08	1.66782e-07	Gm13923
986.307	0.651511	0.115124	5.65923	1.52055e-08	1.67279e-07	Ccdc88a
40.811	2.14063	0.37842	5.65677	1.5425e-08	1.69591e-07	Hspd1
658.948	0.803734	0.142199	5.6522	1.58411e-08	1.7406e-07	Cenpw
1677.49	-0.729868	0.12914	-5.65177	1.58803e-08	1.74385e-07	Arrdc5
204.467	1.06921	0.189331	5.64727	1.63014e-08	1.78901e-07	Gm32872
97.4277	-1.57862	0.279568	-5.64664	1.63615e-08	1.79452e-07	Cd109
16.6069	-6.92255	1.22614	-5.64581	1.64408e-08	1.80212e-07	Ptgfrn
563.872	-0.76318	0.135221	-5.64394	1.66204e-08	1.8207e-07	4930473D10Rik
26.1484	-2.68046	0.475056	-5.64241	1.67684e-08	1.8358e-07	Ptrh1
306.403	-0.916602	0.162476	-5.64146	1.68614e-08	1.84488e-07	Desi2
451.409	0.727918	0.129086	5.63901	1.71035e-08	1.87023e-07	Cfdp1
438.812	-0.763737	0.135453	-5.63838	1.71659e-08	1.87592e-07	Dnajc7
14.7836	-4.85653	0.861648	-5.63633	1.73715e-08	1.89725e-07	Nlrc5
51.3705	-1.90878	0.338681	-5.63592	1.74123e-08	1.90055e-07	1700066N21Rik
88.3975	1.46996	0.261187	5.62801	1.82302e-08	1.98863e-07	Gclm
163.707	-1.04232	0.185379	-5.62261	1.88094e-08	2.05057e-07	Gm35501
735.367	0.664773	0.118261	5.62124	1.89592e-08	2.06567e-07	Ccdc62
1262.27	-0.670476	0.119278	-5.62114	1.89706e-08	2.06567e-07	Ankrd7
2115.22	-0.636954	0.113328	-5.62043	1.90482e-08	2.07287e-07	Laptm4a
122.542	-1.23341	0.219509	-5.61896	1.92109e-08	2.08932e-07	Gm7073
21.752	-2.88219	0.512982	-5.6185	1.92622e-08	2.09364e-07	Hfe
54.5679	-1.94646	0.346639	-5.61523	1.96298e-08	2.13231e-07	St6galnac3
222.899	0.979622	0.174604	5.61052	2.01717e-08	2.18986e-07	Sycp2
60.3317	-1.69119	0.301571	-5.60792	2.0477e-08	2.22167e-07	St3gal6
2356.78	-0.59216	0.105765	-5.59882	2.15821e-08	2.34017e-07	Sgf29
15.2973	-4.52325	0.807988	-5.59816	2.16643e-08	2.34768e-07	Sohlh1
24.6968	-2.70501	0.483455	-5.59518	2.20399e-08	2.38695e-07	Gm31508
136.363	-1.2775	0.228417	-5.59283	2.23396e-08	2.41797e-07	4930513O06Rik
350.664	0.817035	0.146159	5.59003	2.27025e-08	2.45578e-07	Mtmr6
1114.21	0.730755	0.13073	5.58981	2.27318e-08	2.45748e-07	Psip1
5172.79	-0.642165	0.114914	-5.5882	2.2943e-08	2.47883e-07	Spata46
780.803	-0.75445	0.135177	-5.58119	2.38877e-08	2.57936e-07	Sox30
640.307	-0.713996	0.127948	-5.58036	2.40016e-08	2.59011e-07	Clec4a2
237.779	-0.946256	0.169593	-5.57955	2.41139e-08	2.60068e-07	Vgll3
1488.5	-0.670032	0.120171	-5.57567	2.46577e-08	2.65775e-07	Slc16a7
1896.32	-0.600093	0.107649	-5.57451	2.4823e-08	2.67398e-07	Spata20
274.539	1.01855	0.182753	5.57339	2.49829e-08	2.6896e-07	Yae1d1
17.9415	-3.86224	0.693046	-5.57285	2.50612e-08	2.69642e-07	Lcn2
84.006	1.44975	0.260158	5.57259	2.50975e-08	2.69873e-07	Dmrta2
15.0566	-5.32186	0.95523	-5.57128	2.52875e-08	2.71754e-07	Zfp947
314.775	0.825287	0.1482	5.56872	2.56614e-08	2.75608e-07	Arhgap5
19.4188	-3.43159	0.616665	-5.56475	2.62523e-08	2.81788e-07	Spaar
25.3059	-2.5214	0.45314	-5.56428	2.63235e-08	2.82385e-07	Mpig6b
223.233	-0.926982	0.166685	-5.56127	2.67825e-08	2.87139e-07	4930408O17Rik
79.8452	1.53512	0.276065	5.56072	2.68658e-08	2.87862e-07	Gm10941
15.7796	-6.0357	1.08591	-5.55819	2.72591e-08	2.91903e-07	Myl9
3016.84	-0.615773	0.110862	-5.55441	2.78558e-08	2.98116e-07	Spaca3
17.3687	-3.42694	0.617007	-5.55413	2.79003e-08	2.98416e-07	Elavl4
162.137	1.16033	0.209021	5.55126	2.83618e-08	3.03173e-07	Cand1
943.032	-0.649869	0.117083	-5.55048	2.84892e-08	3.04355e-07	Clasrp
109.48	-1.42877	0.257434	-5.55005	2.85591e-08	3.04742e-07	Lmx1a
495.144	-0.757822	0.136541	-5.55014	2.85441e-08	3.04742e-07	Lrp2bp
240.796	0.903134	0.16275	5.5492	2.86983e-08	3.06048e-07	Cenpe
76.5633	1.83459	0.330704	5.54751	2.89763e-08	3.0883e-07	Ppig
15.7727	-6.84856	1.2353	-5.54406	2.9553e-08	3.14792e-07	Cebpa
468.083	0.71845	0.129615	5.54296	2.97401e-08	3.16598e-07	Pcbp3
47.7643	-1.94391	0.350769	-5.54184	2.99308e-08	3.18441e-07	Tes3-ps
1454.41	-0.591449	0.106756	-5.5402	3.02122e-08	3.21246e-07	Selenov
35.0738	-2.10968	0.380815	-5.5399	3.02639e-08	3.21607e-07	Usp3
15.6161	-4.31897	0.780349	-5.53467	3.11819e-08	3.31168e-07	Gm48807
1333.17	-0.618206	0.111723	-5.53338	3.14114e-08	3.3341e-07	Pigf
25.0396	-2.51432	0.45497	-5.52634	3.26974e-08	3.46857e-07	Kdm4b
314.248	-0.826845	0.149836	-5.51834	3.42226e-08	3.62824e-07	Lrrc52
15.9022	-3.62383	0.656712	-5.51814	3.42605e-08	3.63012e-07	Clstn1
343.234	-0.789996	0.143298	-5.51294	3.52888e-08	3.7369e-07	Cmc2
75.5657	-1.84648	0.33495	-5.5127	3.53375e-08	3.73987e-07	Gm49116
3729.99	0.599281	0.108767	5.50977	3.59306e-08	3.80042e-07	Rps29
10.4534	-7.2096	1.30876	-5.50871	3.61472e-08	3.82109e-07	Slc37a4
14.2621	-4.14367	0.752294	-5.50805	3.62821e-08	3.83312e-07	Gm28111
50.1741	-1.83078	0.332413	-5.50754	3.63882e-08	3.84208e-07	Arap2
696.04	0.709151	0.128792	5.50617	3.66724e-08	3.86984e-07	Cnot4
11.2207	-7.3084	1.32742	-5.50573	3.67645e-08	3.8773e-07	Gm11750
47.8326	2.04161	0.370901	5.50446	3.70294e-08	3.90296e-07	Gm49442
89.1309	-1.36208	0.247529	-5.50269	3.74036e-08	3.94011e-07	Gm38590
1102.47	0.618747	0.112449	5.50245	3.74539e-08	3.94311e-07	Vps26a
711.493	0.681992	0.123951	5.5021	3.75293e-08	3.94876e-07	Trmt10a
1399.4	-0.614271	0.111669	-5.50082	3.78022e-08	3.97515e-07	Rps18
396.531	-0.818224	0.148814	-5.4983	3.83477e-08	4.03018e-07	Oxct1
365.331	-0.831608	0.151266	-5.49765	3.84882e-08	4.04261e-07	Tex264
26.1254	-2.46784	0.448949	-5.49691	3.86494e-08	4.05718e-07	4930505M18Rik
37.0865	-1.97355	0.359238	-5.4937	3.93598e-08	4.12936e-07	Ell
1657.58	1.73766	0.316326	5.49326	3.94583e-08	4.13729e-07	mt-Co3
1260.78	-0.702668	0.127962	-5.49121	3.99182e-08	4.1831e-07	Pdilt
15.305	-4.72842	0.861157	-5.49078	4.0017e-08	4.19102e-07	Serpinh1
298.219	0.899796	0.163906	5.4897	4.02618e-08	4.21422e-07	Wfdc3
168.929	-4.44791	0.810577	-5.48733	4.08047e-08	4.26858e-07	Gm28269
30.1809	-2.19348	0.400048	-5.48305	4.18044e-08	4.37063e-07	Pepd
300.936	-0.880941	0.160698	-5.48195	4.20655e-08	4.3954e-07	Sncaip
21.3497	-3.05863	0.558043	-5.481	4.2294e-08	4.41672e-07	1700092K14Rik
252.677	0.939014	0.171397	5.47859	4.28738e-08	4.47469e-07	Matr3
413.977	-0.821386	0.149988	-5.47634	4.34216e-08	4.52727e-07	4932414N04Rik
46.0044	-1.83728	0.335496	-5.47631	4.34276e-08	4.52727e-07	Col25a1
424.328	0.763517	0.13949	5.47364	4.40889e-08	4.59357e-07	Rbm27
155.889	-1.06694	0.194946	-5.47301	4.42459e-08	4.60727e-07	Dusp10
122.936	-1.11221	0.203262	-5.47181	4.45454e-08	4.6358e-07	Pak2
2001.06	-0.619919	0.113307	-5.47113	4.47174e-08	4.65102e-07	Cep57
696.528	-3.54004	0.647597	-5.46642	4.59217e-08	4.77353e-07	Gm8251
123.08	-3.3941	0.621322	-5.46271	4.68914e-08	4.87154e-07	1700122H20Rik
122.785	1.1503	0.210591	5.46223	4.70182e-08	4.88191e-07	Top2a
1118.03	-0.646082	0.118313	-5.46078	4.74055e-08	4.91931e-07	Ppp1r42
78.6034	-6.45218	1.18176	-5.45983	4.76586e-08	4.94274e-07	Odf3b
83.3754	1.45106	0.265847	5.45826	4.80824e-08	4.98384e-07	Poldip3
14.6885	-6.75039	1.23701	-5.45702	4.84179e-08	5.01574e-07	4930412L05Rik
530.982	-0.751191	0.137771	-5.45247	4.96738e-08	5.1429e-07	Isg20
199.956	-0.991899	0.18196	-5.45119	5.0033e-08	5.17713e-07	Nup43
294.095	-0.940564	0.172602	-5.44931	5.05654e-08	5.22923e-07	Glb1l3
48.9297	-1.93785	0.355721	-5.44768	5.10322e-08	5.27449e-07	Gm7706
232.308	0.874331	0.160659	5.44217	5.26358e-08	5.43713e-07	Zfp39
69.0201	-4.769	0.876602	-5.44032	5.31849e-08	5.49072e-07	Gm16079
14.2324	-5.40469	0.99369	-5.43901	5.35776e-08	5.52811e-07	Gm47070
456.01	-0.741011	0.136285	-5.43723	5.41145e-08	5.58032e-07	Hoxa4
258.256	-0.881431	0.162149	-5.43593	5.45126e-08	5.61818e-07	Fuca1
83.4347	-1.38274	0.254385	-5.43561	5.46079e-08	5.6248e-07	Eif1ax
94.6387	1.33538	0.245743	5.43403	5.50956e-08	5.67181e-07	Ints11
82.1815	-1.3987	0.257401	-5.43391	5.51315e-08	5.67228e-07	Ppp1r15b
14.3891	-4.45675	0.820308	-5.43302	5.5407e-08	5.69739e-07	Nectin1
384.067	0.781202	0.143864	5.43016	5.63043e-08	5.78309e-07	Nop58
14.0153	-5.29334	0.974803	-5.43017	5.63015e-08	5.78309e-07	Kif1a
34.9894	-2.12245	0.3909	-5.42964	5.64667e-08	5.79648e-07	Tcf7l2
14.9889	-6.77799	1.24984	-5.42308	5.85821e-08	6.01022e-07	Defb21
1566.65	-0.665576	0.122793	-5.4203	5.94985e-08	6.10078e-07	4921539E11Rik
16.6124	-3.89426	0.718568	-5.41947	5.97752e-08	6.12569e-07	Xkr7
24.2722	-2.50367	0.462041	-5.41872	6.00282e-08	6.14591e-07	Asb5
2210.86	-0.618844	0.114206	-5.41868	6.00404e-08	6.14591e-07	Gm5941
9.88638	-7.12713	1.31565	-5.41721	6.05358e-08	6.19312e-07	Gm30454
172.86	0.982857	0.181472	5.41604	6.09334e-08	6.23027e-07	Vcp
14.2942	-6.71061	1.23942	-5.4143	6.15275e-08	6.28747e-07	Gm10188
204.407	1.00438	0.185535	5.41345	6.18224e-08	6.31404e-07	Fam135a
13.5317	-4.57024	0.844393	-5.41245	6.21683e-08	6.34579e-07	Gm45666
27.1664	-2.36489	0.437157	-5.4097	6.31293e-08	6.44026e-07	Phgdh
611.956	-0.659732	0.12199	-5.40807	6.3707e-08	6.49553e-07	Commd3
40.5062	-1.93839	0.358716	-5.40369	6.52835e-08	6.65252e-07	Midn
18.3963	-3.21731	0.595415	-5.40347	6.53629e-08	6.65687e-07	Ptprr
60.5937	-1.54399	0.285795	-5.40242	6.57472e-08	6.69224e-07	Eif4ebp1
9.82215	-7.12634	1.31934	-5.40146	6.61013e-08	6.72451e-07	Slamf9
1708.72	0.831599	0.15412	5.39578	6.82264e-08	6.9368e-07	Aprt
18.7324	-3.24901	0.602298	-5.39435	6.8771e-08	6.98824e-07	Gm40123
14.8148	-3.64283	0.676134	-5.38774	7.13502e-08	7.24627e-07	Gm47141
924.801	-0.637492	0.118363	-5.3859	7.20818e-08	7.31646e-07	Fam122c
1234.36	0.623165	0.115722	5.38499	7.24467e-08	7.34938e-07	Fkbp1a
19.6263	-2.90957	0.540399	-5.38412	7.27994e-08	7.38102e-07	Dcp1a
732.414	-0.77924	0.144841	-5.37996	7.45039e-08	7.54962e-07	Iqca1l
455.283	0.94956	0.176522	5.37927	7.47901e-08	7.57438e-07	Pde6d
28.0771	-2.58365	0.480404	-5.37808	7.52839e-08	7.61587e-07	Sox5os4
619.911	0.819384	0.152355	5.37814	7.52614e-08	7.61587e-07	Pex13
190.855	1.06294	0.197728	5.37579	7.62459e-08	7.70889e-07	Hat1
258.462	0.872716	0.162483	5.37111	7.82532e-08	7.90741e-07	Senp2
13.6292	-4.84751	0.902734	-5.36981	7.88199e-08	7.96024e-07	Gm44889
419.999	0.827347	0.154108	5.36861	7.93458e-08	8.00656e-07	Camk2n1
14.1061	-5.92708	1.10404	-5.36856	7.9367e-08	8.00656e-07	Klk1b9
334.704	0.763125	0.142283	5.36344	8.1651e-08	8.23239e-07	Usp47
20.8114	-2.95486	0.551351	-5.3593	8.35436e-08	8.41852e-07	Nradd
42.2275	-1.96222	0.366254	-5.35752	8.43721e-08	8.49727e-07	Hacd3
152.205	1.11501	0.208138	5.35708	8.45766e-08	8.51313e-07	Sfr1
13.1906	-4.49487	0.839704	-5.35293	8.6543e-08	8.70622e-07	1700036O09Rik
29.121	-2.2047	0.412193	-5.3487	8.8588e-08	8.907e-07	Gm13274
65.0135	-1.51077	0.28259	-5.34614	8.98507e-08	9.02895e-07	Gm6729
124.609	-1.07813	0.201761	-5.34357	9.11332e-08	9.15274e-07	Gnas
327.151	-0.780443	0.146073	-5.34282	9.15135e-08	9.18585e-07	Rab22a
13.6552	-5.34045	0.999759	-5.34174	9.20604e-08	9.23562e-07	Gm28294
215.692	0.877219	0.164342	5.33778	9.40932e-08	9.43427e-07	Arl5b
13.8292	-3.91607	0.733666	-5.33768	9.41447e-08	9.43427e-07	Cd33
624.982	-0.715428	0.134079	-5.33589	9.50788e-08	9.5226e-07	Izumo1
214.056	-0.907881	0.170181	-5.33481	9.5647e-08	9.57422e-07	Klf5
694.667	-0.798954	0.149833	-5.33231	9.697e-08	9.70129e-07	Spata48
209.185	-0.935165	0.175413	-5.33121	9.7563e-08	9.75522e-07	Gm36814
13.6292	-6.64281	1.24613	-5.33073	9.78166e-08	9.77519e-07	Ppp2r2cos
3086.52	0.827573	0.155278	5.32963	9.84119e-08	9.82925e-07	AA467197
236.952	-1.00104	0.187836	-5.32931	9.85873e-08	9.84134e-07	Vwa3a
26.1337	-2.3552	0.442079	-5.32755	9.9549e-08	9.93187e-07	Adamts9
411.57	0.840932	0.157899	5.32577	1.00527e-07	1.00239e-06	Ovol2
46.6872	-1.75413	0.329408	-5.32508	1.00909e-07	1.00564e-06	Gm34035
14.4381	-3.85388	0.723877	-5.32395	1.0154e-07	1.01138e-06	Dusp5
163.624	-1.28858	0.24207	-5.32318	1.0197e-07	1.01511e-06	1700128A07Rik
34.904	-1.95649	0.36759	-5.32248	1.0236e-07	1.01843e-06	Irx5
265.279	-2.58039	0.485047	-5.31988	1.03836e-07	1.03255e-06	C230038L03Rik
1117.65	-0.665468	0.125117	-5.31877	1.04469e-07	1.03802e-06	D11Wsu47e
626.565	0.654976	0.123146	5.31872	1.04501e-07	1.03802e-06	Rbm25
204.994	0.946697	0.178064	5.31661	1.05716e-07	1.04951e-06	Zfand5
18.3218	-3.07528	0.578596	-5.31506	1.0662e-07	1.0579e-06	Pdzd2
14.1586	-5.89367	1.10896	-5.31457	1.06908e-07	1.06018e-06	Btg2
211.296	-1.04672	0.19699	-5.31358	1.0749e-07	1.06537e-06	Cep295
31.0434	-2.25178	0.423856	-5.31261	1.08066e-07	1.07049e-06	Cyp19a1
1299.87	0.553481	0.104288	5.30723	1.11307e-07	1.10199e-06	Ddx4
2017.51	-0.60041	0.113147	-5.30647	1.11766e-07	1.10594e-06	Cabyr
70.1908	-1.46975	0.27701	-5.30578	1.12193e-07	1.10956e-06	Gm50222
579.913	0.677765	0.127785	5.30396	1.13317e-07	1.12005e-06	Rsrc1
449.348	0.900908	0.169863	5.30374	1.13456e-07	1.12081e-06	Cct8
164.718	1.04271	0.196653	5.30229	1.14357e-07	1.1291e-06	Qrich1
449.035	0.701317	0.132308	5.30064	1.15397e-07	1.13875e-06	Srrm2
59.7905	-1.47937	0.279187	-5.29885	1.16536e-07	1.14937e-06	Tubg1
13.1493	-4.12167	0.777998	-5.29779	1.1721e-07	1.15539e-06	Odaph
37.3236	-1.9983	0.377349	-5.29563	1.18609e-07	1.16811e-06	Vav2
1159.4	0.583593	0.110204	5.29559	1.1863e-07	1.16811e-06	Dnah8
307.872	0.77106	0.14561	5.29537	1.18778e-07	1.16893e-06	Elf2
220.06	-1.04785	0.197964	-5.29311	1.20256e-07	1.18283e-06	1700025M24Rik
210.449	0.971646	0.183572	5.29301	1.20321e-07	1.18283e-06	Cog6
688.394	0.633986	0.119823	5.29103	1.21627e-07	1.19502e-06	Rtn3
66.2823	-1.43425	0.271168	-5.28918	1.22867e-07	1.20655e-06	Cyyr1
48.2142	-1.69116	0.320143	-5.28253	1.27409e-07	1.25047e-06	Plekha3
76.1852	-1.35738	0.257061	-5.28037	1.28925e-07	1.26467e-06	Haus7
17.6478	-2.98999	0.566324	-5.27964	1.29437e-07	1.269e-06	Cyp39a1
847.449	-0.645497	0.122343	-5.2761	1.3196e-07	1.29304e-06	Impdh2
15.1414	-3.41751	0.64802	-5.27378	1.33643e-07	1.30882e-06	9530046B11Rik
80.1908	-1.3375	0.253884	-5.26816	1.37799e-07	1.34879e-06	Rassf1
885.275	-0.739351	0.140362	-5.26745	1.3833e-07	1.35326e-06	Best1
541.979	-0.667689	0.126781	-5.2665	1.39051e-07	1.35958e-06	1700030C14Rik
80.6013	1.36566	0.259386	5.26496	1.40219e-07	1.37026e-06	Cltc
167.351	-0.969335	0.184205	-5.26227	1.42289e-07	1.38974e-06	Ttc23
2913.12	0.52964	0.100706	5.25926	1.44635e-07	1.41189e-06	Hspa2
142.893	1.10448	0.210027	5.25873	1.45051e-07	1.41518e-06	Dhx15
95.3258	-1.22708	0.233442	-5.25648	1.46836e-07	1.43183e-06	Eno1b
50.2779	-1.61988	0.30821	-5.25576	1.47418e-07	1.43673e-06	Gm31182
218.31	-0.912119	0.173622	-5.25347	1.49264e-07	1.45394e-06	Ppp4r1
189.598	0.910259	0.173291	5.25278	1.4982e-07	1.45857e-06	Cfap65
89.0635	1.39836	0.266255	5.25196	1.50485e-07	1.46426e-06	Gm15579
114.656	1.25546	0.239147	5.24975	1.52307e-07	1.48119e-06	Med16
1192.45	-0.649876	0.123877	-5.24614	1.55319e-07	1.50967e-06	Chl1
713.561	0.660834	0.126063	5.2421	1.58758e-07	1.54227e-06	Lrrc73
209.885	0.87655	0.167292	5.23963	1.60903e-07	1.56227e-06	Wapl
12.9323	-4.09102	0.780821	-5.23938	1.61116e-07	1.5635e-06	Gm49707
197.685	-1.09093	0.208238	-5.23883	1.61599e-07	1.56735e-06	Ehbp1
12.9619	-4.2192	0.805465	-5.23822	1.62131e-07	1.57166e-06	Rap1gap
168.486	0.958996	0.183144	5.23631	1.63819e-07	1.58718e-06	Dcaf8
16.9702	-3.20299	0.611729	-5.23596	1.64131e-07	1.58935e-06	Gm41555
348.061	0.819327	0.156554	5.23352	1.66312e-07	1.60961e-06	Gm19935
38.1659	-1.94871	0.372679	-5.22893	1.70498e-07	1.64924e-06	Flnb
684.624	-0.735113	0.140604	-5.22824	1.7113e-07	1.65447e-06	Gm50302
14.4915	-3.53346	0.676176	-5.22565	1.73545e-07	1.67693e-06	Adra1b
101.997	-1.31158	0.251005	-5.2253	1.7387e-07	1.67827e-06	Ogdh
490.704	0.737786	0.141193	5.22536	1.7382e-07	1.67827e-06	Tomm6
2447.91	0.818499	0.156674	5.22423	1.74882e-07	1.68714e-06	Srp14
184.49	0.946507	0.181181	5.2241	1.75006e-07	1.68744e-06	Sbno1
891.074	-0.648907	0.12422	-5.22385	1.75242e-07	1.68865e-06	Rmnd1
15.4229	-3.41103	0.652983	-5.22377	1.75318e-07	1.68865e-06	Abr
220.331	0.876257	0.167882	5.21949	1.79416e-07	1.7272e-06	Sf3b1
105.731	-1.33621	0.256018	-5.21919	1.79708e-07	1.72909e-06	Rasgef1b
131.824	-1.06444	0.203965	-5.21872	1.80167e-07	1.73259e-06	4930505O20Rik
107.006	-1.13428	0.217427	-5.21685	1.81989e-07	1.74918e-06	Gm11808
21.835	-2.58045	0.494715	-5.21603	1.82804e-07	1.75608e-06	Prune1
484.218	0.66674	0.127847	5.21514	1.83677e-07	1.76353e-06	8030451A03Rik
108.377	-1.26753	0.243054	-5.21504	1.83782e-07	1.76361e-06	Gm16240
57.7787	-1.47788	0.283421	-5.21443	1.84378e-07	1.76839e-06	Dcbld2
206.2	0.929437	0.178329	5.21192	1.86899e-07	1.79162e-06	Hirip3
12.4401	-4.75815	0.91303	-5.21139	1.87434e-07	1.7958e-06	Myh14
654.924	0.642121	0.123286	5.20838	1.90493e-07	1.82414e-06	Prpf40a
1108.17	0.578021	0.11103	5.20598	1.9298e-07	1.84698e-06	Pdcd4
54.7553	-1.70917	0.328618	-5.2011	1.98111e-07	1.89509e-06	Gdpd4
271.838	0.866929	0.166697	5.20063	1.98618e-07	1.89893e-06	Tra2b
360.301	0.906438	0.174299	5.20049	1.98768e-07	1.89936e-06	Cfap52
481.685	-0.765072	0.147217	-5.1969	2.02641e-07	1.93535e-06	1700013M08Rik
76.4499	1.46523	0.282015	5.19558	2.04078e-07	1.94805e-06	Snx15
254.668	-0.849865	0.163679	-5.19228	2.07735e-07	1.98191e-06	1700039M10Rik
227.177	-0.933083	0.179728	-5.19165	2.08444e-07	1.98763e-06	Gm33472
136.213	-1.0424	0.200789	-5.19153	2.08574e-07	1.98782e-06	Myo18b
134.617	1.05708	0.20367	5.19015	2.1013e-07	2.0016e-06	Atxn2
345.966	-0.77135	0.148667	-5.18844	2.12068e-07	2.01899e-06	4933417D19Rik
127.597	1.06887	0.20611	5.1859	2.14978e-07	2.04563e-06	Luc7l2
272.828	-0.820386	0.158264	-5.18366	2.17572e-07	2.06922e-06	Catsperd
384.737	-0.768033	0.148175	-5.18329	2.18005e-07	2.07225e-06	Azin2
224.229	-0.875738	0.168996	-5.18201	2.19505e-07	2.08541e-06	Rundc3a
420.665	0.717259	0.138447	5.18075	2.20998e-07	2.0985e-06	Ttc4
172.058	0.941623	0.181796	5.17956	2.22408e-07	2.11078e-06	Dcdc2a
76.1027	-1.31455	0.253869	-5.17807	2.24195e-07	2.12663e-06	Gm16201
87.8601	-3.39071	0.655419	-5.17334	2.29944e-07	2.18001e-06	Osbpl7
2940.73	-0.58546	0.113217	-5.17114	2.32671e-07	2.20471e-06	Hspa4l
131.583	-1.15423	0.223245	-5.17024	2.3379e-07	2.21416e-06	Ctdnep1
13.0507	-5.82539	1.12709	-5.16852	2.3596e-07	2.23354e-06	Dmkn
931.043	0.687003	0.132928	5.16822	2.36335e-07	2.23592e-06	Lztfl1
12.4007	-6.5064	1.25913	-5.16737	2.37406e-07	2.24488e-06	Adora2b
331.038	-0.778573	0.150711	-5.16601	2.39141e-07	2.26011e-06	Usp30
144.831	-1.16877	0.226374	-5.16299	2.43033e-07	2.2957e-06	Zfp536
60.7223	-1.574	0.304969	-5.16117	2.45406e-07	2.31613e-06	Gm14146
1017.04	-0.693651	0.134399	-5.16114	2.45452e-07	2.31613e-06	Hacd2
331.238	0.739158	0.143221	5.16097	2.45669e-07	2.31697e-06	Morc2b
13.2558	-6.59455	1.27811	-5.15961	2.47463e-07	2.33267e-06	Gm45682
626.489	-0.648852	0.125773	-5.1589	2.484e-07	2.34029e-06	Atp8a2
57.3253	-4.43688	0.86051	-5.1561	2.52145e-07	2.37433e-06	Apoe
13.0114	-5.77722	1.12171	-5.15038	2.59955e-07	2.4466e-06	Cntrobos
578.728	0.69366	0.134695	5.14987	2.60673e-07	2.45209e-06	Nktr
12.6137	-4.82884	0.937706	-5.14963	2.60994e-07	2.45383e-06	Klk1b26
546.903	-0.682882	0.132682	-5.14676	2.65018e-07	2.49037e-06	Cep57l1
302.95	-0.97657	0.189782	-5.14574	2.66464e-07	2.50266e-06	Vmn2r7
149.392	-0.999382	0.19431	-5.14323	2.70054e-07	2.53507e-06	Golph3
109.828	-4.37201	0.850234	-5.14213	2.71644e-07	2.54867e-06	Gm5893
129.801	1.20144	0.233748	5.13987	2.74933e-07	2.57754e-06	Nusap1
1655.4	-0.567209	0.110356	-5.13982	2.75006e-07	2.57754e-06	Frat2
1177.32	-0.715617	0.13939	-5.1339	2.83795e-07	2.65854e-06	Rpl9
635.058	0.63475	0.123665	5.1328	2.85461e-07	2.67138e-06	Eif3b
242.324	0.843575	0.164349	5.13281	2.8545e-07	2.67138e-06	Prrc2a
12.4303	-5.71013	1.11264	-5.13206	2.8659e-07	2.68057e-06	Crybg2
94.9546	-5.43106	1.05838	-5.13148	2.87466e-07	2.68737e-06	Lexm
166.797	1.00699	0.196299	5.12987	2.89948e-07	2.70917e-06	Gm3460
23.8764	-2.41379	0.4706	-5.12918	2.91012e-07	2.71771e-06	Gm43539
215.964	-0.983852	0.191883	-5.12735	2.93854e-07	2.74284e-06	1700014D04Rik
8.33699	-6.89171	1.34419	-5.12705	2.94317e-07	2.74575e-06	4930527A07Rik
125.713	-1.15413	0.225158	-5.12584	2.96208e-07	2.76196e-06	Spire1
198.231	0.881992	0.172072	5.12572	2.96402e-07	2.76235e-06	Slf1
254.196	-0.83466	0.162867	-5.12479	2.97869e-07	2.77459e-06	4930538E20Rik
63.3922	-3.93446	0.767837	-5.12408	2.98997e-07	2.78367e-06	Fen1
38.7538	-1.87821	0.366912	-5.11898	3.07192e-07	2.85849e-06	Gm15632
17.668	-2.89143	0.564883	-5.11864	3.07748e-07	2.8622e-06	Mms19
37.7909	-1.93648	0.378442	-5.11697	3.10479e-07	2.88612e-06	Hmgb4os
1662.56	-0.545318	0.106574	-5.11678	3.10793e-07	2.88755e-06	Lkaaear1
38.9133	-1.79871	0.351624	-5.11545	3.12996e-07	2.90653e-06	Vti1a
739.622	0.615679	0.120377	5.1146	3.14399e-07	2.91657e-06	Tmf1
12.4638	-4.28797	0.838368	-5.11467	3.14291e-07	2.91657e-06	Impa2
24634.5	-0.465809	0.0911165	-5.11223	3.18374e-07	2.95193e-06	Ldhc
472.144	0.663997	0.129951	5.10959	3.22866e-07	2.99205e-06	Wbp4
12.2156	-5.67387	1.11204	-5.10223	3.35674e-07	3.10915e-06	Gm14137
725.605	-0.669443	0.131209	-5.10212	3.35867e-07	3.10935e-06	4933407I05Rik
139.415	1.03372	0.202656	5.10084	3.38152e-07	3.1289e-06	Cbll1
291.384	-0.844866	0.165652	-5.10026	3.39192e-07	3.13576e-06	4930483P17Rik
250.095	-0.822355	0.161239	-5.10023	3.39239e-07	3.13576e-06	Atat1
446.337	0.742496	0.145592	5.09984	3.39937e-07	3.1406e-06	Cfap161
116.541	-1.16579	0.228694	-5.09758	3.44017e-07	3.17667e-06	Zfyve28
1791.46	0.544822	0.106914	5.09587	3.47135e-07	3.20383e-06	Zpbp2
1062.88	-0.581139	0.11408	-5.09415	3.50315e-07	3.23154e-06	Ace
1219.97	0.564048	0.110777	5.09173	3.54808e-07	3.27131e-06	Cfap97
125.246	-1.01414	0.199249	-5.08982	3.58401e-07	3.30276e-06	1700110K17Rik
13.8486	-4.20903	0.827184	-5.08838	3.6113e-07	3.32622e-06	Nmnat2
12.2118	-5.08647	1.00089	-5.08195	3.73577e-07	3.43911e-06	Hoxb3
101.681	-1.21821	0.239908	-5.07781	3.81816e-07	3.51317e-06	1700095A13Rik
124.134	1.24519	0.245261	5.07702	3.83407e-07	3.52602e-06	Psmc1
8.23907	-6.87783	1.35487	-5.07637	3.84706e-07	3.53617e-06	Apc2
11.4961	-6.39305	1.26036	-5.0724	3.9283e-07	3.60901e-06	Gm28441
474.133	0.781378	0.15409	5.07091	3.95928e-07	3.63563e-06	Gtf2b
66.4593	-1.36392	0.26901	-5.07013	3.97536e-07	3.64855e-06	4930402K13Rik
225.603	0.885481	0.174758	5.06689	4.04375e-07	3.70943e-06	Srek1ip1
12176.5	-0.472697	0.0933055	-5.06612	4.06001e-07	3.72246e-06	Gpx4
11.896	-5.63797	1.11334	-5.06403	4.10484e-07	3.76166e-06	Ficd
25.1679	2.54567	0.502763	5.06336	4.11927e-07	3.77297e-06	Gm5797
11.8408	-4.69969	0.928512	-5.06153	4.15911e-07	3.80754e-06	Prr5
135.601	1.04968	0.207433	5.06033	4.18521e-07	3.8295e-06	Ptpn2
132.388	-1.11235	0.219824	-5.06019	4.18829e-07	3.83039e-06	Ddo
193.781	-0.967498	0.191248	-5.05887	4.21755e-07	3.8552e-06	Gm20753
11.6539	-4.6216	0.913813	-5.05749	4.24817e-07	3.88123e-06	Ccl22
13.0245	-3.58824	0.709567	-5.05694	4.26047e-07	3.8905e-06	F10
147.209	-1.01959	0.201654	-5.05614	4.27822e-07	3.90473e-06	Adipoq
19.9727	-2.54276	0.502935	-5.05584	4.28511e-07	3.90906e-06	Sumf1
347.979	-0.801151	0.158564	-5.05253	4.36003e-07	3.9754e-06	Glcci1
103.893	1.20143	0.237808	5.0521	4.3699e-07	3.98039e-06	Thg1l
12.6371	-4.07092	0.805785	-5.05212	4.36934e-07	3.98039e-06	Bhmt2
107.824	1.12001	0.221843	5.04867	4.44903e-07	4.05043e-06	Trim33
252.844	-0.775324	0.153591	-5.04799	4.46472e-07	4.06267e-06	4930452G13Rik
40.9633	-1.89445	0.37533	-5.04742	4.47811e-07	4.07281e-06	Gm41148
1509.29	0.675485	0.133858	5.04628	4.50499e-07	4.0952e-06	Dynlt1f
7.85999	-6.80143	1.3485	-5.04372	4.56572e-07	4.14833e-06	Acp5
58.0247	-1.46732	0.290927	-5.0436	4.56852e-07	4.14879e-06	Tle3
7.87746	-6.80411	1.34978	-5.04089	4.63374e-07	4.2059e-06	Slc7a4
441.038	-0.682886	0.13549	-5.04013	4.65223e-07	4.22057e-06	4933409G03Rik
90.5286	-1.30027	0.258147	-5.03695	4.73014e-07	4.2891e-06	Ergic1
68.0572	-1.35888	0.269827	-5.03613	4.75033e-07	4.30526e-06	Btg1-ps1
[truncated: 16,110 more rows]

## Sheet: Tab 4
DESeq2_Spermatozoa_T_vs_UC
baseMean	log2FoldChange	lfcSE	stat	pvalue	padj	gene
50.238	4.93116	0.312759	15.7667	5.276e-56	5.89171e-52	Tsga8
40.8249	4.33077	0.29541	14.6602	1.15957e-48	6.47444e-45	Gm11837
28.0245	5.79857	0.429321	13.5064	1.43431e-41	5.33899e-38	1700028P14Rik
30.0389	5.387	0.400951	13.4355	3.74294e-41	1.04493e-37	Gm128
56.574	4.34669	0.333441	13.0358	7.65217e-39	1.70904e-35	1700018B24Rik
24.9125	4.98413	0.404602	12.3186	7.19218e-35	1.33858e-31	Tsc22d4
44.5376	3.63064	0.309129	11.7448	7.51236e-32	1.19844e-28	Malat1
571.705	-3.41531	0.292164	-11.6897	1.43889e-31	2.00851e-28	Spata3
22.5593	5.11161	0.438387	11.66	2.03951e-31	2.53058e-28	Slxl1
55.7808	3.35852	0.288838	11.6277	2.98042e-31	3.32824e-28	Cox5a
32.8211	5.12756	0.447645	11.4545	2.23194e-30	2.26582e-27	Tomm22
43.5825	3.60059	0.317542	11.3389	8.41799e-30	7.83364e-27	Cfap36
22.8584	4.80839	0.427945	11.236	2.71374e-29	2.3311e-26	Med28
467.13	-3.51151	0.312818	-11.2254	3.05966e-29	2.44051e-26	1700024P04Rik
495.051	-3.07295	0.27918	-11.0071	3.53311e-28	2.63029e-25	1700001C19Rik
26.1826	5.26692	0.488528	10.7812	4.22336e-27	2.94764e-24	Vapa
515.946	-2.85125	0.268416	-10.6225	2.34136e-26	1.538e-23	H2al2a
419.062	-2.8367	0.269161	-10.5391	5.70631e-26	3.54013e-23	Otub2
479.885	-2.84571	0.271678	-10.4746	1.13055e-25	6.64467e-23	1700009N14Rik
38.8144	3.84585	0.367774	10.4571	1.35982e-25	7.59257e-23	Tuba3b
401.847	-3.0318	0.293476	-10.3307	5.12021e-25	2.72273e-22	1700042G07Rik
417.732	-2.60819	0.254447	-10.2504	1.17805e-24	5.7197e-22	Cdc34
17.2689	6.58965	0.642849	10.2507	1.17493e-24	5.7197e-22	Hdgfl1
11.2115	6.19234	0.605182	10.2322	1.42259e-24	6.61917e-22	Mesp1
505.339	-2.6112	0.255409	-10.2236	1.5551e-24	6.9463e-22	Znrf4
32.3974	3.8594	0.378091	10.2076	1.83328e-24	7.87394e-22	Tctex1d2
388.702	-2.67482	0.262754	-10.18	2.43644e-24	1.00769e-21	1700013G24Rik
33.8234	4.7371	0.466548	10.1535	3.19636e-24	1.27478e-21	Sem1
486.351	-2.22828	0.21994	-10.1313	4.01157e-24	1.54473e-21	Sh3glb1
29.3505	4.6299	0.457331	10.1237	4.33506e-24	1.61365e-21	Tex36
379.893	-3.73311	0.368932	-10.1187	4.56394e-24	1.64405e-21	Paqr5
32.9276	4.52611	0.448586	10.0897	6.13437e-24	2.07583e-21	Ddt
638.574	-2.02838	0.201023	-10.0903	6.09902e-24	2.07583e-21	Hspb9
392.224	-2.68894	0.267904	-10.037	1.04829e-23	3.443e-21	Gm10638
378.318	-2.51973	0.253157	-9.95324	2.44113e-23	7.7886e-21	Tssk2
399.606	-2.67597	0.270133	-9.90613	3.9151e-23	1.21444e-20	Tmem53
522.433	-2.85514	0.288687	-9.89006	4.59774e-23	1.38765e-20	Spata6
24.2348	4.39553	0.445001	9.87756	5.20866e-23	1.53066e-20	Cfap45
18.5971	4.86213	0.492502	9.8723	5.48899e-23	1.57168e-20	Fyb
380.206	-2.97127	0.301772	-9.84606	7.12845e-23	1.89532e-20	1700001O22Rik
37.537	5.70943	0.579668	9.84949	6.88958e-23	1.89532e-20	Mrpl20
371.151	-3.52108	0.357599	-9.84645	7.10087e-23	1.89532e-20	Cdrt4
92.8252	3.30156	0.335716	9.83437	8.00687e-23	2.07937e-20	Pabpc1
24.1393	4.63714	0.475753	9.74695	1.90095e-22	4.82453e-20	Manf
18.6324	5.1115	0.526158	9.71477	2.60844e-22	6.473e-20	Lrrc34
329.267	-3.2734	0.338548	-9.66892	4.08663e-22	9.92073e-20	Sh3rf2
337.153	-3.04601	0.315187	-9.66413	4.28241e-22	1.01748e-19	Ube2j1
84.9488	2.4084	0.250917	9.5984	8.11945e-22	1.88896e-19	Hsp90aa1
15.2873	5.322	0.555513	9.58035	9.6719e-22	2.20421e-19	Nop10
38.4587	3.29316	0.34447	9.56007	1.17681e-21	2.62829e-19	Cox7c
17.3228	5.00374	0.524915	9.53248	1.53566e-21	3.36248e-19	Dyrk3
62.9016	2.6307	0.27714	9.4923	2.25986e-21	4.85304e-19	Atpif1
406.25	-2.79654	0.295553	-9.46206	3.01948e-21	6.36199e-19	H1fnt
338.344	-2.76538	0.292733	-9.44677	3.49461e-21	7.22672e-19	1110017D15Rik
21.8278	4.09908	0.436349	9.39403	5.77456e-21	1.17245e-18	Srp9
407.773	-2.07178	0.220773	-9.38423	6.3375e-21	1.26376e-18	Tsacc
434.44	-2.27557	0.243175	-9.35773	8.14657e-21	1.59601e-18	Dynll1
371.297	-2.79588	0.299091	-9.34793	8.9384e-21	1.72095e-18	Ccdc91
322.824	-3.49128	0.374134	-9.33161	1.04273e-20	1.97358e-18	1700016H13Rik
13.102	5.90136	0.634087	9.30686	1.31662e-20	2.41028e-18	1700001P01Rik
657.628	-2.33864	0.251264	-9.30754	1.30833e-20	2.41028e-18	Ppp1r11
155.026	1.71844	0.184953	9.29123	1.52519e-20	2.74707e-18	Serf1
27.3896	4.38098	0.471685	9.28794	1.573e-20	2.7882e-18	AA467197
414.366	-2.2539	0.242747	-9.28495	1.61777e-20	2.82276e-18	Spata24
301.598	-3.30212	0.356868	-9.25303	2.18213e-20	3.74889e-18	AI507597
20.5652	4.29015	0.464238	9.24128	2.43563e-20	4.12101e-18	Uqcrb
17.7568	5.1557	0.558181	9.2366	2.54445e-20	4.24088e-18	Aprt
332.801	-3.20211	0.347996	-9.20158	3.52719e-20	5.79237e-18	1700012A03Rik
305.504	-2.86638	0.311998	-9.18717	4.03322e-20	6.52739e-18	Arl2bp
38.9878	5.7373	0.632316	9.07347	1.15283e-19	1.83909e-17	Tbpl1
33.2426	3.5651	0.393394	9.06241	1.276e-19	2.00691e-17	Cep290
341.489	-2.43069	0.270222	-8.99516	2.35884e-19	3.6585e-17	Paip2
314.172	-3.43151	0.384549	-8.92345	4.51984e-19	6.91412e-17	4930503B20Rik
562.65	-2.00838	0.225563	-8.90386	5.3936e-19	8.13923e-17	Plaat5
283.244	-3.39629	0.381878	-8.89365	5.91329e-19	8.8045e-17	Habp4
376.31	-2.95301	0.332233	-8.88839	6.20013e-19	9.11011e-17	Ccdc54
28.2614	3.58101	0.404449	8.85406	8.43954e-19	1.22395e-16	Ccdc173
315.304	-2.41671	0.274074	-8.81772	1.16812e-18	1.67236e-16	Spaca9
19.5032	4.58864	0.520893	8.80919	1.26055e-18	1.78185e-16	Crls1
16.554	5.10183	0.581892	8.76765	1.82426e-18	2.54644e-16	Ccdc89
287.786	-3.55529	0.405783	-8.76155	1.92592e-18	2.65515e-16	Tfam
270.759	-3.13771	0.359716	-8.72275	2.71518e-18	3.69761e-16	Mllt11
31.9666	3.17646	0.36566	8.68691	3.72444e-18	5.01094e-16	Nasp
65.1251	2.51963	0.290533	8.67242	4.23029e-18	5.62377e-16	Spink2
484.76	-2.19467	0.25316	-8.66911	4.35512e-18	5.72161e-16	Mea1
283.792	-4.01689	0.4667	-8.60701	7.4988e-18	9.73711e-16	Car2
16.8962	5.05225	0.588971	8.5781	9.64509e-18	1.23801e-15	Selenof
263.69	-3.54227	0.413233	-8.57209	1.01624e-17	1.28959e-15	Hypm
25.5543	5.14723	0.601218	8.56135	1.11558e-17	1.39974e-15	Ift43
20.7656	4.36721	0.511127	8.54427	1.29351e-17	1.60496e-15	Arl13b
273.84	-3.00676	0.352584	-8.52776	1.49207e-17	1.83099e-15	Dcun1d1
12.031	5.6858	0.667254	8.52118	1.57931e-17	1.90879e-15	Pphln1
341.488	-2.78558	0.32693	-8.52043	1.58966e-17	1.90879e-15	1700034E13Rik
116.229	4.81141	0.565553	8.50745	1.77798e-17	2.11221e-15	Gm3417
256.213	-3.08427	0.36398	-8.47372	2.37674e-17	2.79379e-15	Psmf1
94.9222	3.1941	0.378193	8.4457	3.0224e-17	3.51574e-15	Calm1
264.223	-2.67647	0.317095	-8.44062	3.15669e-17	3.6341e-15	Pgk2
393.351	-1.9045	0.226657	-8.40257	4.36812e-17	4.97742e-15	Fau
288.432	-2.37008	0.282471	-8.39051	4.84031e-17	5.45977e-15	Lrrc18
16.8606	6.26462	0.748043	8.37468	5.53751e-17	6.18373e-15	Mark3
268.85	-2.70821	0.32357	-8.36978	5.77261e-17	6.34229e-15	Ubxn6
249.274	-2.99453	0.357796	-8.36936	5.79309e-17	6.34229e-15	Eef1g
15.8453	4.68396	0.562561	8.32614	8.35239e-17	9.05545e-15	Cited1
338.63	-2.17717	0.261606	-8.32235	8.62394e-17	9.25995e-15	Cdiptos
19.9133	3.94741	0.475765	8.29697	1.06798e-16	1.13582e-14	Pwwp3a
1507.79	-2.48791	0.300207	-8.28733	1.15819e-16	1.22014e-14	Gm5617
12.0961	5.39786	0.651796	8.28152	1.21616e-16	1.26924e-14	Actl6a
290.83	-2.11341	0.25584	-8.26069	1.44831e-16	1.49753e-14	Actb
36.7494	2.91493	0.353296	8.25066	1.5752e-16	1.61379e-14	Hsp90ab1
671.98	-3.1411	0.383315	-8.19457	2.51494e-16	2.55312e-14	Fam71e1
254.71	-2.61489	0.319401	-8.18686	2.68133e-16	2.69752e-14	Carhsp1
29.7316	4.7236	0.577425	8.18046	2.82767e-16	2.81933e-14	Calm2
22.9626	3.85738	0.472127	8.17022	3.07817e-16	3.04194e-14	Zpbp
16.2298	5.1473	0.632356	8.13988	3.95665e-16	3.86108e-14	Prss46
316.745	-2.10393	0.258491	-8.13928	3.97621e-16	3.86108e-14	Morn2
237.062	-3.10203	0.381527	-8.13055	4.27336e-16	4.11385e-14	Mex3d
247.261	-3.05595	0.377001	-8.10596	5.2331e-16	4.9947e-14	Eif4h
246.623	-2.82215	0.348779	-8.09151	5.89287e-16	5.57675e-14	Akap12
31.5046	3.84024	0.474693	8.08995	5.96874e-16	5.60109e-14	Stpg4
234.094	-2.67055	0.331402	-8.05834	7.73352e-16	7.19668e-14	Spert
1213.48	-2.77242	0.345094	-8.03379	9.45038e-16	8.72169e-14	Gsg1
232.667	-3.2337	0.404833	-7.98773	1.3745e-15	1.25812e-13	Tppp2
251.832	-2.35555	0.295561	-7.96977	1.58975e-15	1.44332e-13	1700019N19Rik
428.044	-3.19392	0.400927	-7.96635	1.63434e-15	1.47182e-13	Tssk6
363.608	-3.21038	0.403302	-7.96023	1.71717e-15	1.53405e-13	Cst8
490.41	-1.91255	0.240395	-7.95587	1.77876e-15	1.57647e-13	Spata33
20.552	5.51217	0.694753	7.934	2.12196e-15	1.86582e-13	Mcrip1
242.883	-2.45279	0.309676	-7.9205	2.36562e-15	2.06382e-13	Tmem247
220.247	-3.01471	0.382038	-7.89113	2.99455e-15	2.59226e-13	Iqcf5
223.33	-2.89065	0.366809	-7.88053	3.26002e-15	2.80036e-13	Atp1b3
469.812	-2.51192	0.319363	-7.86542	3.67858e-15	3.13578e-13	Tpt1
24.61	2.88054	0.366434	7.86101	3.81037e-15	3.22352e-13	Mns1
326.602	-1.85878	0.236578	-7.85696	3.93581e-15	3.3046e-13	Pgam2
90.6301	2.49265	0.317885	7.84136	4.45699e-15	3.71427e-13	Cox8c
279.379	-2.11792	0.270674	-7.82459	5.093e-15	4.21285e-13	Nupr1l
1663.71	-2.22863	0.285388	-7.80912	5.75888e-15	4.72863e-13	Fabp9
224.725	-2.77213	0.355384	-7.80037	6.17246e-15	5.03123e-13	1700015G11Rik
213.556	-3.34155	0.429419	-7.78157	7.16285e-15	5.7962e-13	1700001K19Rik
1025.57	-3.25877	0.419247	-7.7729	7.67093e-15	6.16268e-13	Gapdhs
221.321	-3.49065	0.449316	-7.76881	7.92255e-15	6.31937e-13	Tex37
786.603	-2.02336	0.260552	-7.76565	8.12301e-15	6.43331e-13	Crisp2
92.2695	2.69868	0.348783	7.73741	1.01464e-14	7.9792e-13	Gkap1
422.724	-3.02833	0.391437	-7.73643	1.02243e-14	7.98428e-13	1700029H14Rik
239.348	3.75802	0.486234	7.72882	1.08545e-14	8.41749e-13	mt-Co1
204.615	-3.56055	0.461069	-7.72238	1.14177e-14	8.79318e-13	4930544D05Rik
753.56	-2.85345	0.369551	-7.72141	1.15053e-14	8.79999e-13	Dnajb3
227.791	-2.50971	0.32614	-7.6952	1.41277e-14	1.07021e-12	Tsks
222.917	-3.0632	0.398093	-7.69469	1.41838e-14	1.07021e-12	Isca1
75.084	2.90959	0.378403	7.68913	1.48139e-14	1.11024e-12	Rsph1
214.272	-3.62132	0.471478	-7.68078	1.5812e-14	1.17715e-12	Bzw1
234.074	-2.24955	0.293859	-7.65521	1.92995e-14	1.42727e-12	Pfdn5
504.658	-2.83644	0.370574	-7.6542	1.94525e-14	1.42912e-12	Dnajb8
11.2479	5.32228	0.695942	7.64759	2.04786e-14	1.49467e-12	Dnal4
631.109	-3.26895	0.427596	-7.64494	2.09042e-14	1.51583e-12	Iqcf3
18.0188	4.61377	0.604363	7.63411	2.27392e-14	1.63825e-12	Snrpg
577.728	-2.80045	0.367032	-7.62997	2.348e-14	1.68078e-12	Dynll2
9.16516	5.53404	0.725457	7.62836	2.3776e-14	1.69113e-12	Strap
15.1453	5.21515	0.684011	7.62436	2.45241e-14	1.73329e-12	Glipr1l1
294.416	-2.00508	0.263207	-7.61787	2.57906e-14	1.81134e-12	4930453N24Rik
17.2951	3.76767	0.494846	7.61382	2.66102e-14	1.85723e-12	1700108J01Rik
206.587	-3.70018	0.487681	-7.58729	3.26673e-14	2.26581e-12	Nrd1
18.7409	4.21961	0.556894	7.57703	3.53549e-14	2.43709e-12	Tbca
632.379	-1.79521	0.236998	-7.57479	3.59698e-14	2.46426e-12	Tcp11
225.582	-2.26417	0.29951	-7.55958	4.04358e-14	2.75333e-12	Zfand3
21.8419	4.60776	0.611019	7.54111	4.65971e-14	3.15363e-12	Bri3
24.5622	3.28751	0.436285	7.53523	4.87488e-14	3.27938e-12	1700010I14Rik
15.1892	5.07749	0.674308	7.52993	5.07688e-14	3.39482e-12	Banf1
19.2149	3.69304	0.49112	7.51963	5.49325e-14	3.65138e-12	Med9
339.859	-2.75138	0.366486	-7.50746	6.0286e-14	3.98351e-12	1700019D03Rik
65.7955	2.75092	0.36756	7.48427	7.19432e-14	4.72582e-12	Sin3b
36.8456	2.81661	0.376643	7.47819	7.53509e-14	4.91892e-12	Dmrtb1
224.98	-4.20323	0.562119	-7.47748	7.57639e-14	4.91892e-12	1700016P04Rik
245.183	-2.00002	0.269105	-7.43211	1.06882e-13	6.89912e-12	Tex35
21.1771	4.14925	0.558513	7.4291	1.09339e-13	7.0172e-12	Gk2
213.4	-2.54214	0.342451	-7.42336	1.14182e-13	7.28615e-12	Stard6
223.41	-2.2372	0.301643	-7.41669	1.20081e-13	7.61899e-12	Hmox2
403.404	-2.44072	0.329356	-7.41059	1.25739e-13	7.93295e-12	Aif1
17.443	3.64574	0.492172	7.40745	1.28751e-13	8.07731e-12	Acp1
198.99	-2.87784	0.388704	-7.40366	1.3248e-13	8.21891e-12	Asb17
232.851	-2.42657	0.327749	-7.40375	1.32392e-13	8.21891e-12	Rps7
11.094	5.16127	0.698687	7.38709	1.50074e-13	9.259e-12	Vcp
188.12	-3.59447	0.48801	-7.36558	1.76378e-13	1.0822e-11	Ttc24
212.72	-2.2305	0.303018	-7.36097	1.82584e-13	1.11416e-11	Eif4e
21.1545	3.82378	0.5197	7.35767	1.87143e-13	1.13578e-11	4930544G11Rik
26.4692	3.38297	0.460168	7.3516	1.95852e-13	1.18221e-11	Npm1
1058.04	-1.26557	0.17241	-7.34044	2.12895e-13	1.27817e-11	Meig1
372.293	-3.05343	0.416145	-7.33741	2.17768e-13	1.30043e-11	Lelp1
213.352	-2.16946	0.295761	-7.33519	2.21407e-13	1.31514e-11	Snrpd2
10.8011	5.75472	0.785375	7.32735	2.34745e-13	1.38698e-11	Izumo4
25.4708	3.55983	0.486054	7.32394	2.4079e-13	1.41521e-11	Cklf
221.66	-2.22757	0.305033	-7.30271	2.82023e-13	1.64887e-11	Ube2k
196.443	-2.69659	0.369341	-7.30108	2.85475e-13	1.66037e-11	Eef1d
629.434	-2.74134	0.376578	-7.2796	3.34802e-13	1.93717e-11	Spz1
185.879	-3.40324	0.467865	-7.27397	3.49072e-13	2.00932e-11	Glul
17.893	4.50032	0.619868	7.26013	3.86721e-13	2.21462e-11	Basp1
181.507	-2.64305	0.365201	-7.23725	4.5788e-13	2.60875e-11	Tepp
213.826	-2.71601	0.376175	-7.22007	5.19599e-13	2.94536e-11	Hook1
391.481	-2.61535	0.362451	-7.21574	5.36434e-13	3.02543e-11	Iqcf1
13.1835	4.64126	0.643633	7.21104	5.55271e-13	3.11593e-11	Creld2
297.601	-2.70103	0.375312	-7.19676	6.16607e-13	3.44283e-11	Galntl5
18.0236	4.4646	0.62151	7.18347	6.79635e-13	3.77587e-11	Fcf1
277.02	-1.94532	0.270929	-7.18017	6.96244e-13	3.84899e-11	Tmsb10
12.2497	3.81944	0.532669	7.17038	7.47925e-13	4.11433e-11	Dstn
12.0728	5.43661	0.759517	7.15797	8.18777e-13	4.482e-11	Ruvbl2
7.92605	5.70344	0.79785	7.14852	8.77198e-13	4.77838e-11	Hirip3
177.489	-3.46654	0.486972	-7.11856	1.09061e-12	5.91206e-11	4930512J16Rik
69.1688	1.95095	0.27416	7.11611	1.11019e-12	5.98915e-11	Gng5
174.792	-3.48613	0.490176	-7.11199	1.1438e-12	6.14075e-11	Nudt16l2
14.0559	4.30072	0.60624	7.09408	1.30214e-12	6.95744e-11	Pex13
172.92	-3.31417	0.468246	-7.07784	1.46415e-12	7.78582e-11	Tmem239
15.252	4.05005	0.572305	7.07673	1.476e-12	7.8116e-11	Hist1h2bp
29.9894	3.59934	0.510145	7.05554	1.71937e-12	9.05669e-11	Chrac1
212.157	-1.96183	0.278575	-7.04236	1.89015e-12	9.90952e-11	Desi1
21.3297	3.84404	0.546644	7.03208	2.03471e-12	1.06176e-10	Amn1
8.31859	5.62725	0.801147	7.024	2.15607e-12	1.11985e-10	Hmgn1
176.319	-3.285	0.469298	-6.99981	2.56319e-12	1.32514e-10	Csnk1g2
14.8414	5.11294	0.730588	6.9984	2.5891e-12	1.33237e-10	Sod2
16.8268	3.36504	0.481094	6.99456	2.66088e-12	1.36303e-10	Ndufb1-ps
191.941	-2.64788	0.378651	-6.99294	2.69184e-12	1.37259e-10	Pcmt1
169.938	-3.2202	0.460644	-6.99064	2.73636e-12	1.38895e-10	Fam187b
23.3463	3.50462	0.502497	6.97442	3.07139e-12	1.55195e-10	Gtsf2
183.347	-2.47122	0.354753	-6.96603	3.26002e-12	1.63985e-10	Morn3
1315.45	-2.25579	0.324132	-6.95948	3.4152e-12	1.7102e-10	Gstm5
19.6463	3.38757	0.48738	6.95057	3.6381e-12	1.81369e-10	Ubxn4
21.9533	3.16396	0.455445	6.94695	3.73257e-12	1.84432e-10	Cox5b
33.4521	2.63507	0.379297	6.94724	3.7249e-12	1.84432e-10	1700028J19Rik
31.0819	2.66986	0.384492	6.94385	3.81558e-12	1.87703e-10	Ddx25
6.21772	6.08931	0.88022	6.91794	4.5826e-12	2.24447e-10	Cdh2
24.538	3.53883	0.511808	6.91436	4.6998e-12	2.2908e-10	1700003H04Rik
8.10174	5.721	0.827475	6.91381	4.71822e-12	2.2908e-10	Psmg2
184.708	-2.30949	0.334306	-6.9083	4.90513e-12	2.37124e-10	1700003E24Rik
555.463	-3.72186	0.538858	-6.90693	4.95254e-12	2.37361e-10	Cabs1
11.168	4.71586	0.682748	6.90717	4.94408e-12	2.37361e-10	Tomm20l
174.633	-2.66979	0.386798	-6.90228	5.11745e-12	2.43177e-10	Cstl1
9.07517	4.92803	0.71395	6.90249	5.10987e-12	2.43177e-10	Snrpc
12.221	4.10645	0.595286	6.89828	5.26355e-12	2.49059e-10	Gatm
48.0111	2.22697	0.323398	6.88616	5.73191e-12	2.70077e-10	Ccdc113
167.249	-2.70372	0.393392	-6.87284	6.29366e-12	2.953e-10	Tssk3
6.7744	5.39965	0.787394	6.85762	7.00151e-12	3.25774e-10	2300009A05Rik
170.698	-2.45534	0.35802	-6.85811	6.97798e-12	3.25774e-10	St6galnac2
11.4233	4.54715	0.664701	6.84089	7.8703e-12	3.64679e-10	Defb45
198.287	-2.50784	0.367429	-6.82537	8.77014e-12	4.04695e-10	1110032A03Rik
345.838	-1.81031	0.265602	-6.81586	9.37007e-12	4.30599e-10	Smim24
193.23	-2.15876	0.316822	-6.81378	9.50669e-12	4.35087e-10	Fhl4
14.1461	4.99324	0.733253	6.80971	9.77943e-12	4.45742e-10	Tmbim7
390.297	-1.56824	0.230604	-6.80059	1.04195e-11	4.72987e-10	Asrgl1
770.092	-1.82619	0.268658	-6.79745	1.06489e-11	4.81441e-10	Pgp
12.2833	5.06857	0.745919	6.79506	1.08265e-11	4.875e-10	Ccnb1
234.095	-2.02499	0.298157	-6.7917	1.10823e-11	4.97013e-10	Fxr1
25.0381	2.64373	0.389884	6.78081	1.19504e-11	5.33802e-10	Psip1
332.519	-3.23992	0.478094	-6.77674	1.22918e-11	5.46863e-10	Ift172
181.424	-2.25985	0.333554	-6.77505	1.2436e-11	5.51081e-10	Micos13
185.24	-4.38503	0.650251	-6.7436	1.54514e-11	6.82e-10	Prkar2a
16268	-3.31906	0.492639	-6.73731	1.61351e-11	7.09372e-10	Prm1
25.2414	3.6821	0.547942	6.71988	1.81874e-11	7.96465e-10	Tekt2
155.312	-2.8458	0.424121	-6.70988	1.94786e-11	8.49677e-10	Acte1
222.308	-2.00934	0.299817	-6.70189	2.05742e-11	8.93978e-10	Ms4a5
519.984	-3.26671	0.487495	-6.701	2.06993e-11	8.95927e-10	Ubl4b
361.276	-2.65611	0.397541	-6.68135	2.36743e-11	1.02074e-09	Akap4
35.779	2.85057	0.426785	6.67915	2.40327e-11	1.03221e-09	1700020D05Rik
166.02	-2.56975	0.38484	-6.67745	2.43131e-11	1.04025e-09	4930471G03Rik
15.0625	4.45773	0.667825	6.675	2.47238e-11	1.05378e-09	Suclg1
155.887	-2.70478	0.405733	-6.66639	2.62176e-11	1.1132e-09	Agpat3
177.894	-2.18414	0.328169	-6.65554	2.82263e-11	1.18945e-09	Tmco5
11.3331	3.78993	0.569399	6.65602	2.8134e-11	1.18945e-09	Ptges3
220.933	-1.84341	0.277556	-6.64156	3.10371e-11	1.30298e-09	Ccdc136
2415.15	-3.26546	0.492703	-6.62765	3.41079e-11	1.42653e-09	Smcp
12.0875	5.00567	0.755387	6.62663	3.43432e-11	1.43101e-09	4930455B14Rik
17.0989	4.58507	0.692085	6.62501	3.47227e-11	1.44144e-09	Saxo2
225.597	-1.79219	0.271076	-6.61139	3.80727e-11	1.57466e-09	Eef1a1
9.14997	4.60885	0.698577	6.59749	4.18186e-11	1.72321e-09	Chic2
288.411	-1.4141	0.214786	-6.58376	4.58689e-11	1.88315e-09	Fam104a
10.4214	4.13616	0.629898	6.5664	5.15469e-11	2.10851e-09	Zcrb1
157.216	-3.43893	0.523972	-6.56319	5.26692e-11	2.14656e-09	Tctex1d1
32.4027	2.55562	0.390596	6.54287	6.03502e-11	2.45066e-09	Ccdc83
1086.28	-2.65814	0.407326	-6.52584	6.76219e-11	2.73599e-09	Eif1
176.355	-2.25702	0.346393	-6.51578	7.23125e-11	2.90767e-09	Tex48
9.25931	6.18547	0.949329	6.51563	7.23858e-11	2.90767e-09	Snhg18
145.888	-3.58855	0.551205	-6.51037	7.49648e-11	3.00047e-09	Ak1
265.856	-1.67469	0.258032	-6.49025	8.56933e-11	3.41763e-09	Rpl32
497.085	-2.05452	0.318108	-6.45857	1.05698e-10	4.20047e-09	Rpl41
8.13406	4.7198	0.731473	6.45246	1.1005e-10	4.34687e-09	Arpc5
[truncated: 10,885 more rows]

## Sheet: Tab 5
DESeq2_Spermatogonia_R_vs_UC
[truncated: 11,730 more rows]

[truncated: 3 more sheets: Tab 6, Tab 7, Tab 8]
