# Supplementary material for: Meiotic prophase I disruption as a strategy for nonhormonal male contraception using small-molecule inhibitor JQ1
Source: Proc Natl Acad Sci U S A. 2026 Apr 7;123(15):e2517498123. doi: 10.1073/pnas.2517498123 (PMC13080027; doi:10.1073/pnas.2517498123)
Supplement: Supplementary file 10 — Dataset S09 (XLSX) [file pnas.2517498123.sd09.xlsx]

## Sheet: Sheet1
Healing_Metric
Stage	Total_TU_DEG	Still_DE_in_R	Healed	Healing_Percent
Spermatogonia	134	2	132	98.5075
Spermatocytes	432	115	317	73.3796
Round Spermatids	3195	148	3047	95.3678
Spermatozoa	3780	159	3621	95.7937
