# Supplementary material for: Meiotic prophase I disruption as a strategy for nonhormonal male contraception using small-molecule inhibitor JQ1
Source: Proc Natl Acad Sci U S A. 2026 Apr 7;123(15):e2517498123. doi: 10.1073/pnas.2517498123 (PMC13080027; doi:10.1073/pnas.2517498123)
Supplement: Supplementary file 11 — Dataset S10 (XLSX) [file pnas.2517498123.sd10.xlsx]

## Sheet: Sheet1
Prophase I progression (% cells in each substage)
	Untreated control for treatment (UC-T)								Untreated control for recovery (UC-R)
	MOUSE ID	TOTAL NUMBER OF CELLS	% LEPTONEMA	% ZYGONEMA	% PACHYNEMA	% DIPLONEMA	% DIAKINESIS		MOUSE ID	TOTAL NUMBER OF CELLS	% LEPTONEMA	% ZYGONEMA	% PACHYNEMA	% DIPLONEMA	% DIAKINESIS
	UC10-A	100	3	13	64	20	0		UC15-A	100	2	22	46	28	2
	UC10-B	100	0	12	58	29	1		UC15-B	100	2	8	78	12	0
	UC10-C	100	0	8	68	23	1		UC15-C	100	2	16	63	17	2
	Vehicle control for treatment (VC-T)								Vehicle control for recovery (VC-R)
	MOUSE ID	TOTAL NUMBER OF CELLS	% LEPTONEMA	% ZYGONEMA	% PACHYNEMA	% DIPLONEMA	% DIAKINESIS		MOUSE ID	TOTAL NUMBER OF CELLS	% LEPTONEMA	% ZYGONEMA	% PACHYNEMA	% DIPLONEMA	% DIAKINESIS
	3WTC-11	100	4	6	58	31	1		3WRC-14	100	2	21	31	44	2
	3WTC-12 09.28.24	100	5	11	61	22	1		3WRC-15	100	4	11	50	33	2
	3WTC-12 10.26.24	100	5	5	57	32	1		3WRC-13	100	3	22	47	28	0
	JQ1 Treatment (T)								Recovery following JQ1 (R)
	MOUSE ID	TOTAL NUMBER OF CELLS	% LEPTONEMA	% ZYGONEMA	% PACHYNEMA	% DIPLONEMA	% DIAKINESIS		MOUSE ID	TOTAL NUMBER OF CELLS	% LEPTONEMA	% ZYGONEMA	% PACHYNEMA	% DIPLONEMA	% DIAKINESIS
	3WT-12	100	20	29	46	5	0		3WR-12	100	3	18	57	21	1
	3WT-13	100	29	31	26	14	0		3WR-13	100	5	17	51	27	0
	3WT-14	100	22	20	49	8	1		3WR-14	100	5	14	43	37	1
