# Supplementary material for: Meiotic prophase I disruption as a strategy for nonhormonal male contraception using small-molecule inhibitor JQ1
Source: Proc Natl Acad Sci U S A. 2026 Apr 7;123(15):e2517498123. doi: 10.1073/pnas.2517498123 (PMC13080027; doi:10.1073/pnas.2517498123)
Supplement: Supplementary file 12 — Dataset S11 (XLSX) [file pnas.2517498123.sd11.xlsx]

## Sheet: Sheet1
RAD51 foci count in zygotene cells
	Untreated control for treatment (UC-T)				Vehicle control for treatment (VC-T)				JQ1 Treatment (T)				Untreated control for recovery (UC-R)				Vehicle control for recovery (VC-R)				Recovery following JQ1 (R)
	Mouse ID	Image-number	Foci-count		Mouse ID	Image-number	Foci-count		Mouse ID	Image-number	Foci-count		Mouse ID	Image-number	Foci-count		Mouse	Image-number	Foci-count		Mouse	Image-number	Foci-count
	UC10-F	1	111		3WTC-11	18 (TOP LEFT)	235		3WT-12	2A	88		UC15-F	4	158		3WRC-12	1A	134		3WR-12	4	145
	UC10-F	2	125		3WTC-11	18 (TOP RIGHT)	112		3WT-12	2B	82			6A	170			1B	150			8	171
	UC10-F	3	101		3WTC-11	18 (BOTTOM RIGHT)	175		3WT-12	2C	156			6B	146			1C	139			9	187
	UC10-F	6	178		3WTC-11	19	141		3WT-12	2D	123			7	190			2	149			10	200
	UC10-F	7A (TOP)	156		3WTC-11	41	168		3WT-12	2E	131			8A	178			3	150			12	181
	UC10-F	7B (BOTTOM)	188		3WTC-11	42 (TOP)	162		3WT-12	2F	78			8B	187			6A	193			14	112
	UC10-F	8A (LEFT)	160		3WTC-11	42 (BOTTOM)	139		3WT-12	2G	113			9	150			6B	180			16	184
	UC10-F	8B (RIGHT)	154		3WTC-11	43	109		3WT-12	2H	114			10	140			6C	293			17	186
	UC10-F	9	90		3WTC-11	44	122		3WT-12	2I	118			11A	209			7	182			18	154
	UC10-F	10	106		3WTC-11	45	195		3WT-12	2J	87			11B	232			8	178			19A	134
	UC10-F	11	111		3WTC-11	48	124		3WT-12	3	153			12A	116			9	132			19B	153
	UC10-F	12	135		3WTC-11	52 (LEFT)	185		3WT-12	9A	189			12B	124			10A	199			20	156
	UC10-F	13 (TOP)	144		3WTC-11	52 (RIGHT)	141		3WT-12	9B	193			12C	136			10B	143			21A	199
	UC10-F	14 (LEFT)	166		3WTC-11	53 (MIDDLE)	99		3WT-12	10	201			13	217			11	167			21B	174
	UC10-F	14 (RIGHT)	162		3WTC-11	53 (RIGHT)	98		3WT-12	11	231			14	170			16	265
	UC10-F	15A (TOP)	121		3WTC-11	54 (TOP)	93		3WT-12	13	135			15	169			17	115		Mouse	Image-number	Foci-count
	UC10-F	15B (BOTTOM)	133		3WTC-11	56	169		3WT-12	15	219			16	307			18	210		3WR-13	1	106
					3WTC-11	57 (LEFT)	146		3WT-12	16A	142			17	219			19	248			2	252
	Mouse ID	Image-number	Foci-count		3WTC-11	60 (LEFT)	138		3WT-12	16B	147			20	171			20A	149			3	136
	UC10-G	1	155		3WTC-11	60 (RIGHT)	143		3WT-12	16C	156			23	161			20B	174			4	120
	UC10-G	2	166		3WTC-11	61	130		3WT-12	17	223			25	148			21	131			7	143
	UC10-G	5	198		3WTC-11	62	150							26A	181			22A	142			9	172
	UC10-G	6A (LEFT)	175		3WTC-11	63	192		Mouse ID	Image-number	Foci-count			26B	159			22B	165			10	161
	UC10-G	6B (RIGHT)	161						3WT-13	1	145							22C	145			12	201
	UC10-G	8	110		Mouse ID	Image-number	Foci-count		3WT-13	3A	199		Mouse	Image-number	Foci-count							13	176
	UC10-G	9	96		3WTC12_092824	2A	190		3WT-13	3B	218		UC15-G	1	141		Mouse	Image-number	Foci-count			14	166
	UC10-G	10	101		3WTC12_092824	2B	197		3WT-13	3C	163			2	102		3WRC-13	1	135			16	134
	UC10-G	11A (TOP)	122		3WTC12_092824	3	166		3WT-13	4A	172			5	171			2	224			19	110
	UC10-G	11B (BOTTOM)	113		3WTC12_092824	5	162		3WT-13	4B	152			6	128			4	286			21	175
	UC10-G	12A (TOP)	118		3WTC12_092824	6A	108		3WT-13	4C	163			7A	183			5	299			25	164
	UC10-G	12B (BOTTOM)	109		3WTC12_092824	7A	163		3WT-13	7A	143			7B	168			6A	165			27	98
	UC10-G	14A (TOP)	185		3WTC12_092824	7B	182		3WT-13	7B	109			7C	198			6B	144			28	116
	UC10-G	14B (BOTTOM)	192		3WTC12_092824	8A	153		3WT-13	8A	209			10	103			7A	212			29	127
	UC10-G	15A (LEFT)	201		3WTC12_092824	8B	187		3WT-13	8B	228							7B	157			30	133
	UC10-G	15N (RIGHT)	186		3WTC12_092824	9A	115		3WT-13	9A	101		Mouse	Image-number	Foci-count			7C	250
					3WTC12_092824	9B	140		3WT-13	9B	86		UC15-H	1A (LEFT)	99			9	143		Mouse	Image-number	Foci-count
	Mouse ID	Image-number	Foci-count		3WTC12_092824	10	148		3WT-13	12	154			1B (RIGHT)	143			11	207		3WR-14	1	206
	UC10-I	1	198		3WTC12_092824	11	160		3WT-13	14	204			2 (TOP)	113			14A	222			3	175
	UC10-I	2	166		3WTC12_092824	12	146		3WT-13	15A	171			2 (LEFT)	140			14B	216			4	296
	UC10-I	3	187		3WTC12_092824	13	190		3WT-13	15B	156			2 (RIGHT)	127			15A	140			5	167
	UC10-I	6	203		3WTC12_092824	14	193		3WT-13	15C	185			3	119			15B	195			6	149
	UC10-I	8A (TOP)	189		3WTC12_092824	15A	111		3WT-13	16	240			4 (BOTTOM)	100			16	160			8	160
	UC10-I	8B (BOTTOM)	183		3WTC12_092824	15B	156		3WT-13	17	163			5A (LEFT)	111			17	102			9	289
	UC10-I	9A (TOP)	181		3WTC12_092824	15C	133		3WT-13	19	210			5B (RIGHT)	175			18A	263			10	120
	UC10-I	9B (LEFT)	187		3WTC12_092824	16	144							6	166			18B	279			11	149
	UC10-I	9C (RIGHT)	153		3WTC12_092824	18A	140		Mouse ID	Image-number	Foci-count			7A (TOP)	138							14	129
	UC10-I	10	110		3WTC12_092824	18B	134		3WT-14	1A	162			7B (BOTTOM)	198		Mouse	Image-number	Foci-count			15	133
	UC10-I	11	188		3WTC12_092824	20	138		3WT-14	1B	171			8	113		3WRC-14	2 (TOP)	144			19	280
	UC10-I	12A (TOP)	149						3WT-14	2A	157			9	146			2 (BOTTOM)	154			20	188
	UC10-I	12B (BOTTOM)	154		Mouse ID	Image-number	Foci-count		3WT-14	2B	147			10 (TOP)	87			4 (LEFT)	112			21	182
	UC10-I	13 (MIDDLE)	151		3WTC12_102824	2A	142		3WT-14	3	152			11	131			4 (RIGHT)	108			22	176
					3WTC12_102824	2B	170		3WT-14	4A	180			12 (TOP)	115			6	120			23	154
					3WTC12_102824	4A	203		3WT-14	4B	169			12 (BOTTOM)	101			10 (TOP)	142			25	192
					3WTC12_102824	4B	204		3WT-14	5A	168			13	101			10 (BOTTOM)	139			27	212
					3WTC12_102824	6	175		3WT-14	5B	144			14 (LEFT)	119			15	133			28	230
					3WTC12_102824	11A	171		3WT-14	6	156			14 (RIGHT)	121			16	98
					3WTC12_102824	11B	212		3WT-14	8A	125			15	177			18	79
					3WTC12_102824	12	146		3WT-14	8B	143							19	87
					3WTC12_102824	14A	121		3WT-14	8C	136							23	167
					3WTC12_102824	12B	139		3WT-14	8D	159							25	174
					3WTC12_102824	17	109		3WT-14	10	161
					3WTC12_102824	18A	188		3WT-14	11	162
					3WTC12_102824	18B	145		3WT-14	12A	150
					3WTC12_102824	18C	157		3WT-14	12B	137
					3WTC12_102824	18D	161		3WT-14	13	184
					3WTC12_102824	18E	183		3WT-14	14	135
					3WTC12_102824	26	93		3WT-14	16	166
					3WTC12_102824	31	124		3WT-14	17A	162
					3WTC12_102824	33A	201		3WT-14	17B	195
					3WTC12_102824	33C	143		3WT-14	18A	251
									3WT-14	18B	227
