# Supplementary material for: Meiotic prophase I disruption as a strategy for nonhormonal male contraception using small-molecule inhibitor JQ1
Source: Proc Natl Acad Sci U S A. 2026 Apr 7;123(15):e2517498123. doi: 10.1073/pnas.2517498123 (PMC13080027; doi:10.1073/pnas.2517498123)
Supplement: Supplementary file 13 — Dataset S12 (XLSX) [file pnas.2517498123.sd12.xlsx]

## Sheet: Sheet1
Total synaptonemal complex lengths using SYCP1 in pachynema cells (µm/cell)																																								SC lengths per cell per mouse
	Untreated control for treatment (UC-T)					Vehicle control for treatment (VC-T)				JQ1 Treatment (T)				Untreated control for recovery (UC-R)				Vehicle control for recovery (VC-R)				Recovery following JQ1 (R)				Untreated control for F1 (UC-F1)				Vehicle control for F1 (VC-F1)				F1 offspring following JQ1 treatment (F1)						Untreated control for treatment (UC-T)					Vehicle control for treatment (VC-T)
	MOUSE ID	CELL NUMBER	TOTAL SC LENGTH (µm)	TOTAL SC LENGYH NORMALIZED FOR PIXELS (µm)		MOUSE ID	CELL NUMBER	TOTAL SC LENGTH (µm)		MOUSE ID	CELL NUMBER	TOTAL SC LENGTH (µm)		MOUSE ID	CELL NUMBER	TOTAL SC LENGTH (µm)		MOUSE ID	CELL NUMBER	TOTAL SC LENGTH (µm)		MOUSE ID	CELL NUMBER	TOTAL SC LENGTH (µm)		MOUSE ID	CELL NUMBER	TOTAL SC LENGTH (µm)		MOUSE ID	CELL NUMBER	TOTAL SC LENGTH (µm)		MOUSE ID	CELL NUMBER	TOTAL SC LENGTH (µm)				MOUSE ID	CELL NUMBER	LENGTH ID	LENGTH		MOUSE ID	CELL NUMBER	LENGTH ID	LENGTH
	UC10-A	1	117.721	154.909		TC-1	1	148.15		T-1	1	158.667		UC15-A	12	151.445		RC-1	2	144.446		R-2	14	127.547		UC7-A	UC7A-12	139.868		TCB1-3B	1	167.373		TB2-4A	2	159.875				UC10-A	1	1	6.3505		TC-1	1	1	7.173
		10	117.138	154.141			10	152.768			10	129.219			2	138.59			21	122.912			15	161.801			UC7A-13	165.667			2	141.931			5	123.65						2	7.7544		RESTAIN		2	3.8391
		12	170.215	223.985			12	137.375			11	124.669			28	154.265			23	150.492			19	162.465			UC7A-15	140.798			3	173.868			6A	112.073						3	6.3771				3	4.936
		13	104.755	137.847			13	154.143			12	172.442			29	153.321			24	155.202			2	117.329			UC7A-18	126.072			4	132.92			6B	125.906						4	6.7389				4	5.7658
		14	117.955	155.217			14A	173.716			14	117.952			36	123.861			25	136.562			21	167.394			UC7A-19	111.344			5	126.569			RESTAIN 2	166.34						5	8.3442				5	15.7931
		17	104.736	137.822			14B	184.264			15	117.372			4	201.771			26	116.153			22	177.196			UC7A-23	136.4			8	134.165			RESTAIN 3	161.117						6	4.8321				6	4.7723
		18	153.761	202.335			15	137.032			16	118.94			42	167.933			3	175.256			23	161.029			UC7A-28	148.068							RESTAIN 4	139.659						7	7.0718				7	9.5161
		20	148.223	195.047			16	155.213			17	113.66			45	129.995			33	157.213			24	119.5			UC7A-3	153.063		TCB2-1A	10	146.038			RESTAIN 5	201.166						8	5.5506				8	7.9403
		21	126.117	165.958			17	151.534			18	147.504			46	111.538			35	154.257			31	164.463			UC7A-30A	127.444			11	115.365			RESTAIN 6	207.434						9	5.2447				9	9.3575
		26	137.615	181.088			18	161.528			19	138.134			48	165.889			36	105.295			32	147.146			UC7A-30B	147.276			12	122.849			RESTAIN 7	193.036						10	8.9028				10	8.2997
		27	108.86	143.249			19A	143.841			2	139.852			49	145.904			39	130.993			33	174.032			UC7A-31	168.554			13	142.774			RESTAIN 8	124.402						11	6.4147				11	7.8915
		28	134.628	177.157			20	141.788			20A	148.636			53	169.743			4	129.308			39	129.483			UC7A-36	133.283			14	123.081			RESTAIN 9	125.149						12	4.5881				12	7.0346
		29	118	155.276			21a	153.502			20B	158.07			56	151.342			40	179.859			4	144.846			UC7A-38	130.567			15	128.858			RESTAIN 10	113.032						13	5.5578				13	5.9217
		30	134.99	177.634			21B	155.924			24	135.521			58	137.673			41	110.333			40	159.691			UC7A-39	135.614			18	166.749			RESTAIN 11	114.822						14	4.3553				14	7.6506
		33	110.407	145.285			22A	144.562			25	134.745			60	176.013			42	141.169			41	155.712			UC7A-41	166.947			19	128.186			RESTAIN 12	169.947						15	3.1239				15	7.6623
		34	149.197	196.328			22B	158.556			27	136.842			63	171.278			43	167.184			46	157.771			UC7A-42	146.468			20	148.921			RESTAIN 13	153.15						16	5.1098				16	6.0643
		35	174.803	230.023			23	150.204			28	150.211			67	154.788			44	130.174			48	156.385			UC7A-45	136.608			21	124.632			RESTAIN 14	141.179						17	4.8587				17	7.8797
		37	130.31	171.475			24	131.368			29	112.589			69	152.95			45	143.095			49	135.693			UC7A-29	130.516			23	132.43			RESTAIN 15	161.105						18	8.1561				18	6.2078
		4	123.473	162.478			25	155.662			3A	133.567			70	158.308			47	132.944			53	131.668			UC7A-33	150.649			25	138.694			RESTAIN 16	107.489						19	4.7026				19	5.9654
		41	135.578	178.407			26	140.843			3B	141.148			72	152.532			49	118.838			54	178.386			UC7A-34	107.147			27	148.963			RESTAIN 17	170.411						20	3.6865				20	8.4788
		44	166.524	219.129			27	114.356			4	111.794			73	159.339			50	168.548			59	160.694			UC7A-8	165.74			28	135.66			RESTAIN 18	128.946							117.721					148.15
		47	133.586	175.786			28	130.731			6	161.86			77	137.895			54	128.887			60	144.036							29	139.212			RESTAIN 19B	111.679
							29	145.14			7	158.706			78	162.505			58	153.641			62	151.633		UC7-C	UC7C-13	114.44			3	139.763			RESTAIN 21	171.018				UC10-A	10	1	5.2541		TC-1	10	1	5.1341
	UC10-B	10	134.814	177.402			2A	128.482			8	138.85			80	168.773			59	123.096			63	164.549			UC7C-15	165.956			32	147.86			RESTAIN 23	109.865						2	5.2741		RESTAIN		2	7.8478
		13	155.326	204.394			3A	125.735							81	154.362			60	147.878			7	131.853			UC7C-18	126.393			34	126.978			RESTAIN 24	161.397						3	9.4742				3	6.6459
		14	147.352	193.9			30B	136.399		T-2	10	147.88			82	158.953			61	128.487							UC7C-19	124.425			35	130.988			RESTAIN 25	150.726						4	11.0552				4	10.5361
		14B	121.807	160.285			3A	129.661			12	126.845			84	159.88			62	139.109		R-10	11	183.563			UC7C-22	118.915			36	140.112			RESTAIN 27	93.1587						5	22.1496				5	5.2257
		16	155.375	204.457			3B	126.589			13	168.461			85	148.292							13	152.969			UC7C-25	132.683			38	161.321			RESTAIN 28A	128.141						6	5.4356				6	5.8212
		20	119.319	157.012			4	131.174			14	165.37			88	143.598		RC-2	14	155.542			14	159.359			UC7C-29	117.724			39	155.364			RESTAIN 28B	142.631						7	6.1276				7	8.8603
		22	130.367	171.55			5A	168.126			15	143.209			90	134.35			16	139.82			17	130.397			UC7C-37	103.137			4	159.13			RESTAIN 29	115.735						8	12.4371				8	7.2568
		23	172.703	227.259			5B	127.096			16	151.174			92	136.98			17	176.473			19	112.385			UC7C-41	115.177			40	123.464			RESTAIN 30	140.591						9	5.9379				9	11.4054
		25	157.171	206.821			6	134.248			17	147.181			93	105.232			18	146.826			3	142.503			UC7C-5	121.051			41	125.466										10	8.363				10	14.5273
		27A	103.264	135.885			7A	172.181			18	136.312							21A	211.405			30	123.093			UC7C-8A	123.524			43	134.822		RB2-3B	4	117.908						11	7.3346				11	8.9805
		27B	109.343	143.884			7B	188.6			19	158.445		UC15-B	12	155.533			21B	201.571			31	119.401			UC7C-8B	129.664			44	137.134			5A	111.353						12	4.5567				12	5.985
		29	114.903	151.201			8A	157.992			20A	125.805			2	181.904			23	182.918			32	137.729			UC7C-8C	111.503			47	148.442			5B	105.496						13	5.58				13	7.58
		31	149.174	196.298			8B	178.507			20B	127.949			6	171.979			24	180.763			34A	134.761							49	123.767			7	126.67						14	1.7686				14	6.1146
		33	121.223	159.517			9	147.618			21	139.523			7	128.49			29	155.266			34B	122.428		UC7-D	UC7D-15	124.447			5	131.857										15	6.3892				15	6.8331
		34	128.582	169.201							22	139.952							32	153.326			37	127.324			UC7D-16	130.954			50	134.418		RB4-1A	4	148.29							117.138				16	5.64
		37	103.497	136.192		TC-2	2	152.84			23	155.499		UC15-C	3	189.631			35	155.184			39	160.115			UC7D-24	173.591			51	142.661			6	137.472											17	7.0674
		39	128.63	169.264			20	153.102			28	145.708			5	136.897			36	137.687			40	152.874			UC7D-34	170.346			52	158.064								UC10-A	12	1	9.1832				18	7.5872
		41	155.88	205.122			21	179.452			3	143.957							38	135.345			42	144.184			UC7D-39	142.116			53	132.313		RB2-3A	2	146.763						2	21.014				19	4.642
		42	121.779	160.248			22	144.715			31	158.534		UC15-E	1	120.4			40A	158.062			44	90.6282			UC7D-4	128.269			54	157.823			4	120.507						3	8.6368				20	9.078
		44A	103.939	136.773			26	136.404			4	167.614			2	159.454			40B	162.398			45	134.379			UC7D-40	117.503			57	150.225			5	128.866						4	66.8429					152.768
		44B	97.1602	127.853			3	152.054			5	128.242			3	106.293			44	197.274			47	160.642			UC7D-47	109.408			58	134.717			6	148.842						5	6.7687
		49	125.323	164.912			31	148.281			6	177.203			4	110.961			49	125.422			48	118.651			UC7D-48	155.377			6	137.189			7	154.985						6	8.598		TC-1	12	1	6.5485
		52	164.301	216.204			33	169.457			7	128.696			5	191.886			5	124.746			49	161.804			UC7D-50	188.158			60	144.076			8	132.285						7	7.5188		RESTAIN		2	5.621
		53	142.189	187.107			34	133.185			8	161.764			6	162.409			50	187.328			50	166.989			UC7D-58A	106.776			61	169.132			10	141.112						8	11.7362				3	4.5509
		55	126.828	166.893			37	213.283			9	130.478			7	164.039			51	118.112			51	154.677			UC7D-58B	106.729			62	149.938			11	146.688						9	5.4627				4	5.0904
		57	112.959	148.642			40	127.578											52	138.914			53	113.261			UC7D-21	140.68			7	177.814			12	153.62						10	15.4772				5	13.4201
		58	174.415	229.513			41	114.257		T-3	1	131.232							53	147.888			57	137.176			UC7D-42	119.72			8	125.586			13	140.438						11	6.9513				6	4.7352
		59	111.544	146.781			42	154.047			10	135.984							56	191.162			60	155.606							9	147.867			14	160.878						12	2.0248				7	6.405
		60	118.142	155.463			44	184.32			11	138.912							6	165.884			R 3WR10-9	166.289		UC7-E	UC7E-10	94.1401							15	146.378							170.215				8	4.4032
							46	193.908			12	133.024							60	201.882							UC7E-13	120.263		TCB3-6B	10	147.169			16	128.541											9	10.3992
	UC10-C	1	116.126	152.81			47	144.515			13	152.042							62	178.143		R-11	17	174.379			UC7E-18	108.601			14	122.014			17	136.736				UC10-A	13	1	5.1341				10	5.9814
		11	159.853	210.351			48	149.522			15	120.868							63	207.806			23	166.345			UC7E-24	134.01			15	150.27			18	135.957						2	4.493				11	6.3664
		17	108.824	143.201			54	160.331			16	116.072											26A	118.917			UC7E-25	142.301			17	168.881			19	150.481						3	6.0861				12	14.7975
		18	136.862	180.096			55	208.365			17	136.167						RC-3	1	121.508			26B	116.362							2	138.444			21	138.826						4	6.8058				13	7.2516
		26	101.193	133.16			57	172.326			18	144.562							10	128.143			27	137.731							3	140.481			22A	126.383						5	5.3073				14	6.5805
		28	108.063	142.2			58	202.17			19	172.025							11	164.892			29	196.641											22B	171.166						6	6.1746				15	7.2764
		29	164.119	215.965			59	195.395			20A	134.19							12	132.597			3	146.285						RCB1-4A	2	137.607			23	150.617						7	4.8885				16	6.8265
		30	107.293	141.187			60	191.58			21	131.407							13	143.032			30	190.742							6	163.669			25	148.788						8	3.2041				17	6.0905
		5	162.235	213.485			61	192.198			22	151.122							14	191.456			31	168.15							8	137.197			26	188.344						9	13.4205				18	9.15
		6	129.598	170.538							23	189.973							15	169.947			33	189.995											27	132.364						10	18.2828				19	5.8809
						TC-3	15	199.159			24	151.806							16	161.913			34	179.585						RCB3-4A	1	154.041			28	123.821						11	6.8837					137.375
	UC10-D	1	133.274	175.375			16	139.211			25	126.929							17	155.848			36	185.189							4	121.873			29	124.422						12	4.0439
		10	118.091	155.396			20	145.94			27B	126.084							18	180.404			37	171.357							5	154.584			30	184.897						13	7.2455		TC-1	13	1	8.117
		12	105.956	139.427			23	201.958			27A	119.861							19	169.562			40	172.64							6	112.375										14	4.087		RESTAIN		2	6.5922
		13	120.594	158.69			24	145.762			28	139.727							2	146.135			41	154.594							7	117.679		RB4-1B	3	113.556						15	3.6837				3	8.8865
		15	110.733	145.713			36	215.604			29	146.06							20	124.841			42	186.69							8	121.164			4	127.54						16	5.014				4	9.5067
		2	127.027	167.155			38	207.15			2A	119.418							21	161.666			43	172.397							9	152.385			7	119.949							104.755				5	4.3064
		20	110.92	145.96			4	210.252			2B	133.664							22	132.071			44	181.502											9	165.116											6	11.4111
		23	116.72	153.592			6	192.754			3	122.028							23	163.312			50	169.416						RCB3-6A	10	146.827			10	139.172				UC10-A	14	1	5.9993				7	5.4558
		24	104.84	137.958			8	200.943			4	130.834							25A	115.133			51	134.662							11	145.142			11	117.456						2	5.5761				8	9.3327
		27	151.333	199.139							5	121.55							25B	170.275			52	174.997							12	128.073										3	5.8151				9	6.8615
		29	139.118	183.065							6	137.299							26	141.802			53	192.079							14	143.46										4	18.0711				10	8.3377
		30A	124.92	164.382							7	181.535							27	156.037			54	152.018							15	119.313										5	5.9406				11	8.6507
		33	137.24	180.594							8A	128.474							28	132.269			55	218.446							16	148.645										6	4.8105				12	6.4574
		36	172.017	226.358							8B	108.395							29	179.774			56	208.254							18	156.161										7	14.8698				13	6.282
		37	120.517	158.588							8C	132.247							30	141.301			57	156.98							2	146.6										8	7.8839				14	7.1811
		39	102.384	134.727							9	117.415							4	147.794			58	208.573							3	142.13										9	4.3768				15	6.5856
		41	105.389	138.681															5	133.59			60	214.557							6	160.411										10	7.3374				16	4.7759
		7	122.374	161.032						T-11	1	135.544							6	154.669			8	178.079							7	113.809										11	11.433				17	5.9822
		9	127.951	168.37							12	125.713							8	167.337											9	123.326										12	6.6587				18	10.9649
		3	119.782	157.621							14	151.046							9	145.634																						13	7.7704				19	10.1125
		8	123.166	162.075							15	184.654																														14	4.9776				20	8.3435
											16	179.438																														15	6.4346					154.143
	UC10-F	1	135.908								18	130.694																															117.955
		2	151.786								19	148.127																																	TC-1	14A	1	7.3346
		3	138.566								2	179.253																												UC10-A	17	1	4.4139		RESTAIN		2	5.2746
		4	132.335								20	125.748																														2	3.0415				3	8.1092
		7	137.037								23	119.164																														3	4.8254				4	9.2127
		8	152.778								25	172.912																														4	5.0601				5	9.7905
		10	139.197								26	137.132																														5	4.1484				6	5.0518
		12	151.157								29	136.321																														6	6.8677				7	6.1291
		14	145.346								31	134.184																														7	6.6763				8	10.0431
		15	125.162								32	155.517																														8	12.995				9	9.9988
		16	116.798								36	136.06																														9	5.9246				10	14.5105
		17	179.005								39	170.329																														10	10.7383				11	10.1502
		18	163.443								4	138.501																														11	5.226				12	8.2672
		20	163.269								40	140.672																														12	4.3768				13	12.2104
		21	146.695								44	139.424																														13	8.4752				14	5.0358
		23	131.156								48	141.339																														14	5.7559				15	11.5275
		25	153.644								52	114.177																														15	6.0435				16	11.0047
		26	122.15								55	127.508																														16	5.4743				17	14.6561
		27	144.893								6	130.274																														17	4.6932				18	8.4963
		28	135.191								8	136.88																															104.736				19	6.9124
		30	147.413								9	134.31																																				173.716
																																								UC10-A	18	1	4.3592
																																										2	5.0976		TC-1	14B	1	6.8796
																																										3	15.72		RESTAIN		2	9.2775
																																										4	8.5522				3	7.6723
																																										5	9.7613				4	10.6067
																																										6	27.6207				5	6.5768
																																										7	5.1098				6	8.3989
																																										8	19.1955				7	17.7469
																																										9	11.9548				8	4.4557
																																										10	6.73				9	8.8488
																																										11	6.8461				10	12.1136
																																										12	7.1852				11	6.7267
																																										13	10.8025				12	4.9143
																																										14	6.7041				13	5.2731
																																										15	8.1224				14	16.483
																																											153.761				15	15.9083
																																															16	6.3293
																																								UC10-A	20	1	10.2879				17	5.2592
																																										2	8.3187				18	11.1687
																																										3	6.8179				19	9.4136
																																										4	51.4934				20	10.2114
																																										5	6.4711					184.264
																																										6	11.3943
																																										7	22.8736		TC-1	15	1	4.9076
																																										8	22.0151		RESTAIN		2	6.2048
																																										9	8.5511				3	8.7373
																																											148.223				4	9.2643
																																															5	7.823
																																								UC10-A	21	1	7.8197				6	6.6947
																																										2	14.5357				7	10.3983
																																										3	4.5876				8	6.6984
																																										4	7.4629				9	8.5247
																																										5	5.6883				10	6.4348
																																										6	4.6932				11	4.3785
																																										7	5.9926				12	7.9388
																																										8	18.1845				13	8.5518
																																										9	11.8915				14	6.8621
																																										10	7.3711				15	10.2406
																																										11	11.0845				16	7.8004
																																										12	9.2889				17	7.4962
																																										13	3.2616				18	8.0757
																																										14	7.9237					137.032
																																										15	6.3317
																																											126.117		TC-1	16	1	3.3943
																																													RESTAIN		2	30.785
																																								UC10-A	26	1	5.3183				3	9.7666
																																										2	5.8173				4	4.8217
																																										3	5.9429				5	7.8128
																																										4	3.6195				6	8.171
																																										5	20.0526				7	4.6275
																																										6	4.1733				8	23.3383
																																										7	10.3522				9	6.1517
																																										8	11.354				10	6.1692
																																										9	7.0154				11	4.626
																																										10	24.9305				12	7.2239
																																										11	7.2118				13	6.793
																																										12	5.1368				14	10.4728
																																										13	14.7802				15	6.986
																																										14	4.6744				16	6.231
																																										15	7.2361				17	7.842
																																											137.615					155.213
																																								UC10-A	27	1	6.408		TC-1	17	1	3.8864
																																										2	4.2751		RESTAIN		2	4.9848
																																										3	11.6864				3	6.3365
																																										4	5.0246				4	10.1001
																																										5	12.7114				5	7.4401
																																										6	4.7856				6	7.3376
																																										7	5.6315				7	7.3689
																																										8	3.3391				8	9.1871
																																										9	7.3124				9	7.5342
																																										10	8.3884				10	6.2361
																																										11	8.0509				11	8.4433
																																										12	13.6004				12	9.2628
																																										13	10.8002				13	12.3757
																																										14	6.8461				14	19.8748
																																											108.86				15	4.9462
																																															16	6.1743
																																								UC10-A	28	1	7.3257				17	7.299
																																										2	7.3186				18	5.9973
																																										3	6.5812				19	6.7487
																																										4	25.7444					151.534
																																										5	4.9166
																																										6	8.5272		TC-1	18	1	7.4693
																																										7	19.5364		RESTAIN		2	6.3941
																																										8	24.7002				3	8.297
																																										9	4.7613				4	5.3349
																																										10	7.4066				5	7.5712
																																										11	5.4544				6	6.9604
																																										12	8.036				7	6.964
																																										13	4.3193				8	11.09
																																											134.628				9	4.8917
																																															10	9.4974
																																								UC10-A	29	1	4.8387				11	4.1011
																																										2	9.0451				12	9.0445
																																										3	6.5918				13	19.825
																																										4	4.8055				14	5.8737
																																										5	8.2644				15	8.9477
																																										6	17.5544				16	3.5719
																																										7	4.3873				17	8.0537
																																										8	5.4267				18	9.0722
																																										9	7.2654				19	11.3258
																																										10	5.8057				20	7.2429
																																										11	10.2095					161.528
																																										12	5.8643
																																										13	4.649		TC-1	19A	1	7.2706
																																										14	7.3601		RESTAIN		2	4.3275
																																										15	5.8693				3	7.2327
																																										16	3.0254				4	8.1405
																																										17	7.0375				5	8.5277
																																											118				6	6.3854
																																															7	8.4644
																																								UC10-A	30	1	5.7282				8	5.533
																																										2	6.6227				9	7.2713
																																										3	9.0957				10	5.846
																																										4	5.7016				11	8.5241
																																										5	7.7505				12	9.6771
																																										6	3.3778				13	4.5335
																																										7	5.8201				14	10.2346
																																										8	24.8258				15	9.2718
																																										9	3.7772				16	5.988
																																										10	6.0302				17	5.8104
																																										11	7.4923				18	13.9195
																																										12	17.5111				19	6.8826
																																										13	9.7226					143.841
																																										14	6.8285
																																										15	5.0273		TC-1	20	1	6.3679
																																										16	9.6789		RESTAIN		2	6.7988
																																											134.99				3	12.8391
																																															4	7.2887
																																								UC10-A	33	1	5.5224				5	4.6791
																																										2	14.0788				6	6.2696
																																										3	4.7934				7	8.3224
																																										4	5.4051				8	6.2594
																																										5	4.1915				9	7.9904
																																										6	8.5178				10	6.2012
																																										7	4.1378				11	4.7373
																																										8	10.1192				12	7.3331
																																										9	7.5647				13	9.4398
																																										10	6.0341				14	10.7158
																																										11	7.8584				15	7.1374
																																										12	4.8514				16	6.0477
																																										13	6.236				17	3.5101
																																										14	3.8264				18	5.9159
																																										15	12.1992				19	8.4499
																																										16	5.0711				20	5.4842
																																											110.407					141.788
																																								UC10-A	34	1	21.1992		TC-1	21a	1	8.3064
																																										2	9.3991		RESTAIN		2	4.6544
																																										3	7.8905				3	6.4822
																																										4	5.1329				4	8.591
																																										5	23.7991				5	10.2726
																																										6	10.5811				6	6.1918
																																										7	16.3673				7	6.0796
																																										8	31.3184				8	8.8669
																																										9	9.9417				9	6.5542
																																										10	8.1118				10	5.8001
																																										11	5.4555				11	12.1966
																																											149.197				12	8.6697
																																															13	12.3093
																																								UC10-A	35	1	27.5742				14	10.0287
																																										2	7.8767				15	8.5168
																																										3	8.6196				16	8.0917
																																										4	6.0646				17	4.7497
																																										5	7.4386				18	9.7142
																																										6	6.2708				19	7.4256
																																										7	5.091					153.502
																																										8	58.3097
																																										9	12.786		TC-1	21B	1	8.5066
																																										10	21.5005		RESTAIN		2	6.5666
																																										11	7.4762				3	7.6804
																																										12	5.7946				4	4.888
																																											174.803				5	9.6138
																																															6	10.5099
																																								UC10-A	37	1	5.5706				7	10.6015
																																										2	18.033				8	6.1903
																																										3	4.2148				9	8.7963
																																										4	6.9474				10	8.1025
																																										5	7.572				11	7.0077
																																										6	6.5934				12	7.6361
																																										7	10.3793				13	9.4223
																																										8	6.548				14	8.7984
																																										9	9.8276				15	7.1745
																																										10	12.8894				16	5.9078
																																										11	5.9821				17	9.8933
																																										12	7.9026				18	6.1837
																																										13	5.9301				19	3.8936
																																										14	3.5504				20	8.5503
																																										15	7.0342					155.924
																																										16	6.1088
																																										17	5.226		TC-1	22A	1	6.8877
																																											130.31		RESTAIN		2	4.6682
																																															3	7.3885
																																								UC10-A	4	1	7.1681				4	7.8595
																																										2	15.8041				5	5.0373
																																										3	5.3676				6	6.5084
																																										4	7.7778				7	9.0125
																																										5	4.6075				8	8.2023
																																										6	8.6017				9	7.0952
																																										7	4.8752				10	3.4329
																																										8	15.4341				11	5.5824
																																										9	6.559				12	10.1954
																																										10	5.2913				13	4.8983
																																										11	4.5317				14	5.7338
																																										12	6.5696				15	6.8075
																																										13	7.3413				16	6.1146
																																										14	10.2769				17	7.9032
																																										15	6.7737				18	14.603
																																										16	6.4933				19	9.7506
																																											123.473				20	6.8811
																																																144.562
																																								UC10-A	41	1	8.4287
																																										2	4.1898		TC-1	22B	1	17.6616
																																										3	5.6187		RESTAIN		2	7.6738
																																										4	9.5274				3	7.8333
																																										5	18.8229				4	7.3973
																																										6	14.7845				5	6.3941
																																										7	26.0322				6	5.2025
																																										8	6.241				7	6.5775
																																										9	6.1608				8	8.9302
																																										10	6.9994				9	10.5259
																																										11	14.0671				10	8.0902
																																										12	11.1038				11	4.6755
																																										13	3.6019				12	9.3481
																																											135.578				13	9.4944
																																															14	8.6115
																																								UC10-A	44	1	6.1613				15	3.6789
																																										2	8.1334				16	6.0709
																																										3	9.4992				17	7.9234
																																										4	31.1213				18	7.47
																																										5	17.1832				19	9.2745
																																										6	65.7406				20	5.7229
																																										7	8.9261					158.556
																																										8	7.3589
																																										9	3.1549		TC-1	23	1	3.9286
																																										10	3.4298		RESTAIN		2	6.1255
																																										11	5.8151				3	8.7978
																																											166.524				4	6.6161
																																															5	9.4485
																																								UC10-A	47	1	5.1462				6	5.2957
																																										2	5.1728				7	5.204
																																										3	6.4882				8	7.6898
																																										4	22.1705				9	10.1851
																																										5	8.0543				10	8.8407
																																										6	7.6985				11	6.9984
																																										7	13.5594				12	13.8453
																																										8	3.9935				13	7.7407
																																										9	5.0523				14	8.4128
																																										10	10.8776				15	6.5012
																																										11	10.5933				16	6.0694
																																										12	5.3034				17	9.2957
																																										13	6.1182				18	6.0673
																																										14	6.3959				19	6.3992
																																										15	7.021				20	6.7421
																																										16	5.6707					150.204
																																										17	4.27
																																											133.586		TC-1	24	1	7.0762
																																													RESTAIN		2	5.0394
																																								UC10-B	10	1	3.6383				3	7.1009
																																										2	24.4839				4	4.2889
																																										3	6.8047				5	5.9391
																																										4	5.7564				6	9.3496
																																										5	5.3211				7	6.7741
																																										6	9.7531				8	7.8085
																																										7	5.7349				9	5.8816
																																										8	8.0156				10	6.2093
																																										9	4.1699				11	8.7963
																																										10	6.8168				12	4.591
																																										11	4.8071				13	7.6629
																																										12	27.6917				14	11.4729
																																										13	9.3553				15	4.939
																																										14	12.4653				16	4.8865
																																											134.814				17	7.2691
																																															18	6.1794
																																								UC10-B	13	1	7.4247				19	3.5879
																																										2	13.904				20	6.5156
																																										3	27.6152					131.368
																																										4	16.9397
																																										5	4.5102		TC-1	25	1	4.0691
																																										6	6.1663		RESTAIN		2	8.1891
																																										7	8.4897				3	7.2167
																																										8	17.7838				4	7.7437
																																										9	9.523				5	17.6188
																																										10	6.8594				6	6.2783
																																										11	17.7414				7	10.4532
																																										12	7.9386				8	6.1378
																																										13	10.4301				9	8.784
																																											155.326				10	6.5841
																																															11	10.4894
																																								UC10-B	14	1	8.6794				12	7.2131
																																										2	20.183				13	9.1741
																																										3	14.1872				14	6.6016
																																										4	4.4515				15	9.3961
																																										5	16.9122				16	8.0742
																																										6	6.2421				17	4.9499
																																										7	8.3884				18	5.3255
																																										8	12.4758				19	5.8773
																																										9	10.7791				20	5.4857
																																										10	6.6763					155.662
																																										11	7.448
																																										12	4.7961		TC-1	26	1	5.2978
																																										13	8.1306		RESTAIN		2	5.6596
																																										14	7.8607				3	8.9848
																																										15	10.1414				4	4.8443
																																											147.352				5	9.2534
																																															6	7.2152
																																								UC10-B	14B	1	7.1687				7	7.0288
																																										2	6.345				8	8.0299
																																										3	4.8177				9	7.1148
																																										4	7.8096				10	7.9512
																																										5	12.8624				11	6.6263
																																										6	8.3591				12	6.2901
																																										7	8.6954				13	8.0597
																																										8	5.6203				14	13.0984
																																										9	4.9432				15	4.2853
																																										10	4.732				16	6.8214
																																										11	7.3472				17	5.2324
																																										12	8.0676				18	5.7018
																																										13	4.7961				19	5.6771
																																										14	3.3031				20	7.6702
																																										15	10.5518					140.843
																																										16	5.6093
																																										17	6.3588		TC-1	27	1	5.359
																																										18	4.4194		RESTAIN		2	7.8849
																																											121.807				3	5.252
																																															4	4.0393
																																								UC10-B	16	1	8.7955				5	12.8153
																																										2	6.5696				6	6.4596
																																										3	13.7791				7	6.8585
																																										4	38.5471				8	8.1426
																																										5	5.7282				9	6.6999
																																										6	5.4466				10	6.0127
																																										7	17.8951				11	5.846
																																										8	13.7065				12	8.0612
																																										9	11.3822				13	8.8385
																																										10	13.9147				14	4.5561
																																										11	19.6099				15	3.8725
																																											155.375				16	4.6055
																																															17	2.5244
																																								UC10-B	20	1	12.594				18	6.528
																																										2	6.137					114.356
																																										3	7.2084
																																										4	6.7096		TC-1	28	1	5.7244
																																										5	29.1609		RESTAIN		2	4.238
																																										6	4.4863				3	4.9317
																																										7	7.7145				4	5.11
																																										8	4.9107				5	7.6913
																																										9	9.7382				6	11.3921
																																										10	6.2735				7	6.6613
																																										11	6.2875				8	4.1201
																																										12	4.0909				9	3.3732
																																										13	9.2712				10	7.7103
																																										14	4.7363				11	9.9508
																																											119.319				12	6.2907
																																															13	5.0729
																																								UC10-B	22	1	10.0108				14	6.4086
																																										2	6.5249				15	6.4749
																																										3	8.5772				16	8.259
																																										4	6.6846				17	7.5435
																																										5	7.3291				18	7.5085
																																										6	9.2357				19	7.2728
																																										7	5.1247				20	4.9972
																																										8	5.643					130.731
																																										9	4.1273
																																										10	6.3478		TC-1	29	1	6.6052
																																										11	5.3183		RESTAIN		2	4.888
																																										12	9.4758				3	12.2671
																																										13	7.7019				4	8.2204
																																										14	6.142				5	7.9431
																																										15	3.848				6	7.5595
																																										16	7.3557				7	8.888
																																										17	5.986				8	9.4434
																																										18	7.3695				9	8.4288
																																										19	7.5647				10	6.1146
																																											130.367				11	4.0341
																																															12	5.6524
																																								UC10-B	23	1	21.4265				13	4.749
																																										2	7.4137				14	8.3471
																																										3	6.3627				15	7.4802
																																										4	6.3544				16	6.4656
																																										5	21.157				17	5.7579
																																										6	14.9014				18	6.6613
																																										7	5.7094				19	8.998
																																										8	4.7026				20	6.6365
																																										9	6.8124					145.14
																																										10	9.5164
																																										11	8.7358		TC-1	2A	1	6.0302
																																										12	14.8759		RESTAIN		2	7.1708
																																										13	4.092				3	5.2061
																																										14	10.0656				4	6.4523
																																										15	8.519				5	7.962
																																										16	10.2326				6	4.2365
																																										17	3.521				7	6.2675
																																										18	8.3043				8	8.2488
																																											172.703				9	10.0694
																																															10	10.9974
																																								UC10-B	25	1	17.4154				11	4.9266
																																										2	17.7158				12	7.467
																																										3	4.2739				13	7.5435
																																										4	16.6526				14	6.8316
																																										5	9.8892				15	13.6167
																																										6	12.312				16	7.4175
																																										7	13.1522				17	8.0377
																																										8	7.0973					128.482
																																										9	26.2844
																																										10	12.1637		TC-1	3A	1	5.0481
																																										11	8.4796		RESTAIN		2	6.7828
																																										12	11.7344				3	7.5676
																																											157.171				4	8.8726
																																															5	7.4184
																																								UC10-B	27A	1	4.7297				6	4.1608
																																										2	3.6599				7	6.4801
																																										3	4.3917				8	5.4193
																																										4	15.1598				9	5.166
																																										5	5.4798				10	3.4896
																																										6	6.2084				11	7.4497
																																										7	10.2267				12	8.6703
																																										8	7.8655				13	13.9493
																																										9	6.507				14	7.3295
																																										10	3.9586				15	7.4365
																																										11	11.3622				16	4.9761
																																										12	5.5855				17	5.1799
																																										13	5.2072				18	4.8356
																																										14	7.7329				19	5.5031
																																										15	5.1888					125.735
																																											103.264
																																													TC-1	30B	1	6.5856
																																								UC10-B	27B	1	11.6454		RESTAIN		2	7.3572
																																										2	3.9238				3	4.2569
																																										3	12.4325				4	9.2673
																																										4	3.9802				5	5.5402
																																										5	4.4648				6	6.4945
																																										6	2.5431				7	6.9815
																																										7	4.067				8	14.2288
																																										8	6.3666				9	6.8934
																																										9	8.5094				10	6.9124
																																										10	7.5282				11	5.8393
																																										11	12.7086				12	8.8741
																																										12	6.3052				13	7.103
																																										13	5.1795				14	4.8021
																																										14	8.7795				15	5.937
																																										15	6.5524				16	5.3451
																																										16	4.3564				17	7.9403
																																											109.343				18	6.004
																																															19	5.6102
																																								UC10-B	29	1	7.0968				20	4.4258
																																										2	4.265					136.399
																																										3	6.3306
																																										4	5.7232		TC-1	3A	1	5.1428
																																										5	4.1417		RESTAIN		2	6.6773
																																										6	12.4863				3	4.9957
																																										7	8.3973				4	6.3417
																																										8	3.3247				5	6.4472
																																										9	5.1458				6	9.0686
																																										10	5.6602				7	7.0813
																																										11	4.6091				8	6.3992
																																										12	23.7952				9	5.1326
																																										13	6.5004				10	3.3382
																																										14	13.6402				11	8.1463
																																										15	3.7866				12	11.0071
																																											114.903				13	7.0246
																																															14	7.7371
																																								UC10-B	31	1	15.386				15	4.9884
																																										2	4.9533				16	5.1238
																																										3	17.2534				17	5.423
																																										4	8.9351				18	13.6451
																																										5	6.0662				19	5.9413
																																										6	6.5911					129.661
																																										7	15.8898
																																										8	29.1827		TC-1	3B	1	4.5823
																																										9	6.1922		RESTAIN		2	8.2765
																																										10	5.0511				3	4.519
																																										11	6.9584				4	6.9109
																																										12	17.2075				5	19.1592
																																										13	9.5074				6	16.4956
																																											149.174				7	6.2958
																																															8	4.7388
																																								UC10-B	33	1	5.9534				9	4.3522
																																										2	4.3463				10	6.6984
																																										3	7.7141				11	3.4664
																																										4	8.0958				12	6.2835
																																										5	13.5296				13	6.3329
																																										6	8.6125				14	6.9881
																																										7	6.0391				15	6.1867
																																										8	6.4456				16	3.9759
																																										9	10.5624				17	4.888
																																										10	11.546				18	6.4385
																																										11	7.5122					126.589
																																										12	3.7197
																																										13	6.1248		TC-1	4	1	8.6215
																																										14	6.3888		RESTAIN		2	5.0219
																																										15	5.6464				3	8.7206
																																										16	5.7658				4	6.7174
																																										17	3.2202				5	14.7094
																																											121.223				6	8.1848
																																															7	7.2079
																																								UC10-B	34	1	7.7047				8	9.9982
																																										2	4.6838				9	7.8085
																																										3	18.7491				10	6.2609
																																										4	8.1334				11	7.9578
																																										5	8.7834				12	6.3592
																																										6	8.6212				13	8.5467
																																										7	19.502				14	7.157
																																										8	6.0634				15	5.7332
																																										9	12.051				16	4.8633
																																										10	6.1851				17	7.3062
																																										11	10.5342					131.174
																																										12	3.8972
																																										13	6.8661		TC-1	5A	1	5.9268
																																										14	6.8074		RESTAIN		2	4.0429
																																											128.582				3	7.5704
																																															4	12.4366
																																								UC10-B	37	1	4.3314				5	37.2809
																																										2	5.4212				6	8.1535
																																										3	3.6665				7	8.9055
																																										4	4.1843				8	13.2009
																																										5	4.3216				9	16.7869
																																										6	6.3184				10	8.1484
																																										7	8.9504				11	4.4258
																																										8	5.5291				12	11.6614
																																										9	6.158				13	6.2238
																																										10	6.85				14	8.4927
																																										11	7.5012				15	7.1344
																																										12	5.456				16	7.735
																																										13	9.888					168.126
																																										14	6.433
																																										15	4.311		TC-1	5B	1	6.2835
																																										16	5.1164		RESTAIN		2	6.5141
																																										17	3.5581				3	5.9916
																																										18	5.5025				4	5.1115
																																											103.497				5	15.3529
																																															6	3.3099
																																								UC10-B	39	1	12.8635				7	6.5033
																																										2	6.5723				8	5.0641
																																										3	5.4704				9	4.452
																																										4	6.8496				10	7.4277
																																										5	3.6915				11	5.4974
																																										6	12.1715				12	8.8844
																																										7	7.5576				13	6.0302
																																										8	4.1871				14	3.7299
																																										9	4.8454				15	5.1012
																																										10	9.4953				16	7.5851
																																										11	7.2792				17	7.3855
																																										12	5.6817				18	16.8719
																																										13	6.0348					127.096
																																										14	5.3238
																																										15	3.8054		TC-1	6	1	5.2375
																																										16	8.6003		RESTAIN		2	8.3989
																																										17	6.9158				3	7.3557
																																										18	6.4025				4	7.5034
																																										19	4.8825				5	5.7724
																																											128.63				6	7.106
																																															7	4.8633
																																								UC10-B	41	1	4.2806				8	10.5506
																																										2	6.4225				9	9.0903
																																										3	9.1839				10	7.5857
																																										4	6.8965				11	3.874
																																										5	10.1126				12	5.846
																																										6	15.5413				13	5.8707
																																										7	10.3722				14	6.4137
																																										8	5.5181				15	5.2957
																																										9	20.5336				16	5.846
																																										10	16.327				17	7.1045
																																										11	21.4198				18	6.1743
																																										12	10.8101				19	7.668
																																										13	12.8646				20	6.6911
																																										14	5.5971					134.248
																																											155.88
																																													TC-1	7A	1	7.3819
																																								UC10-B	42	1	6.6548		RESTAIN		2	6.983
																																										2	18.0285				3	9.0532
																																										3	24.725				4	9.5577
																																										4	4.9029				5	29.9311
																																										5	23.4621				6	5.0059
																																										6	3.8546				7	10.8418
																																										7	5.6276				8	8.0073
																																										8	9.7487				9	7.7437
																																										9	7.364				10	7.4926
																																										10	5.9168				11	5.814
																																										11	5.5158				12	11.0369
																																										12	5.9777				13	4.7548
																																											121.779				14	8.1921
																																															15	5.602
																																								UC10-B	44A	1	4.4554				16	8.7701
																																										2	9.3526				17	7.9846
																																										3	15.3301				18	18.028
																																										4	7.6543					172.181
																																										5	10.5624
																																										6	6.1746		TC-1	7B	1	6.7297
																																										7	6.3217		RESTAIN		2	11.368
																																										8	8.8049				3	4.3625
																																										9	9.7884				4	18.3672
																																										10	5.2447				5	9.027
																																										11	7.4641				6	22.9647
																																										12	3.6555				7	9.2658
																																										13	5.3852				8	14.1371
																																										14	3.7451				9	4.2925
																																											103.939				10	10.509
																																															11	13.0918
																																								UC10-B	44B	1	4.2247				12	5.2309
																																										2	11.2427				13	8.2548
																																										3	5.3288				14	7.5384
																																										4	6.507				15	7.0005
																																										5	3.8226				16	11.141
																																										6	6.1198				17	10.6694
																																										7	11.9032				18	8.9622
																																										8	7.7622				19	5.688
																																										9	7.2019					188.6
																																										10	3.4248
																																										11	7.5592		TC-1	8A	1	7.3695
																																										12	3.9786		RESTAIN		2	13.7397
																																										13	8.5616				3	7.9307
																																										14	4.6252				4	9.9602
																																										15	4.8979				5	7.1359
																																											97.1602				6	6.4174
																																															7	6.8003
																																								UC10-B	49	1	2.9757				8	4.0167
																																										2	15.095				9	7.807
																																										3	5.6856				10	11.036
																																										4	6.9297				11	4.974
																																										5	7.827				12	5.0292
																																										6	7.8032				13	24.9828
																																										7	9.0659				14	7.6599
																																										8	4.5544				15	19.3667
																																										9	3.916				16	5.969
																																										10	4.5234				17	7.7968
																																										11	6.0391					157.992
																																										12	5.0174
																																										13	5.4709		TC-1	8B	1	8.398
																																										14	7.1337		RESTAIN		2	22.4588
																																										15	6.3936				3	7.6768
																																										16	6.6592				4	6.7668
																																										17	3.6665				5	11.5866
																																										18	5.1059				6	4.5633
																																										19	6.8445				7	8.0814
																																										20	4.6158				8	9.1232
																																											125.323				9	2.9357
																																															10	10.9459
																																								UC10-B	52	1	9.8028				11	5.7229
																																										2	21.5346				12	8.12
																																										3	8.1771				13	27.334
																																										4	8.9665				14	6.1888
																																										5	8.7009				15	7.5282
																																										6	25.4697				16	9.5911
																																										7	8.2894				17	7.4467
																																										8	11.038				18	8.307
																																										9	10.0131				19	5.7323
																																										10	6.1115					178.507
																																										11	6.0767
																																										12	9.0467		TC-1	9	1	7.0246
																																										13	16.6001		RESTAIN		2	6.7581
																																										14	6.9025				3	7.0937
																																										15	7.5718				4	10.3184
																																											164.301				5	8.0211
																																															6	8.2307
																																								UC10-B	53	1	5.2459				7	6.0076
																																										2	8.6523				8	5.4799
																																										3	14.601				9	7.7648
																																										4	8.1721				10	6.7741
																																										5	29.1703				11	5.0337
																																										6	7.7533				12	8.2874
																																										7	4.0521				13	10.0257
																																										8	5.1153				14	7.9904
																																										9	7.693				15	6.3344
																																										10	21.6693				16	5.7266
																																										11	4.4703				17	17.5905
																																										12	5.8522				18	7.687
																																										13	14.0806				19	5.4697
																																										14	5.6613					147.618
																																											142.189
																																													3WTC-2	2	1	8.503
																																								UC10-B	55	1	4.9295		RESTAIN		2	6.1182
																																										2	4.52				3	21.3489
																																										3	6.2864				4	8.7403
																																										4	6.4474				5	7.6156
																																										5	7.3882				6	11.6367
																																										6	10.8925				7	7.4395
																																										7	4.1335				8	8.3944
																																										8	9.3338				9	6.7879
																																										9	6.4766				10	7.3062
																																										10	14.2752				11	8.1966
																																										11	7.2831				12	10.6395
																																										12	5.8753				13	5.8547
																																										13	7.3589				14	3.8179
																																										14	7.3362				15	5.0307
																																										15	7.135				16	5.8809
																																										16	8.6035				17	8.0814
																																										17	5.1501				18	6.7967
																																										18	3.4032				19	4.6507
																																											126.828					152.84
																																								UC10-B	57	1	3.7275		3WTC-2	20	1	7.3303
																																										2	5.3719		RESTAIN		2	7.0122
																																										3	6.2316				3	8.4303
																																										4	5.6093				4	8.5015
																																										5	6.9751				5	9.4093
																																										6	6.4745				6	6.8105
																																										7	4.5942				7	15.8166
																																										8	16.9587				8	5.9937
																																										9	3.8597				9	6.7734
																																										10	4.3436				10	9.4959
																																										11	5.0793				11	6.4225
																																										12	9.3177				12	6.9743
																																										13	8.2218				13	8.2249
																																										14	6.3079				14	10.0935
																																										15	6.3173				15	15.6113
																																										16	3.9536				16	5.3343
																																										17	6.408				17	9.8387
																																										18	3.2069				18	5.0285
																																											112.959					153.102
																																								UC10-B	58	1	16.3203		3WTC-2	21	1	5.8089
																																										2	8.3971		RESTAIN		2	4.6492
																																										3	4.967				3	9.0183
																																										4	6.8766				4	9.5519
																																										5	19.8565				5	8.0881
																																										6	14.2064				6	8.9338
																																										7	21.3192				7	8.8108
																																										8	8.8364				8	11.4569
																																										9	10.3704				9	6.7225
																																										10	10.3605				10	6.721
																																										11	6.6631				11	9.3198
																																										12	10.2936				12	11.2706
																																										13	8.2534				13	7.3695
																																										14	6.1679				14	10.796
																																										15	14.4351				15	4.3239
																																										16	7.0918				16	12.4622
																																											174.415				17	10.7574
																																															18	14.1058
																																								UC10-B	59	1	4.1738				19	10.7013
																																										2	6.3959				20	8.5838
																																										3	7.6261					179.452
																																										4	6.1917
																																										5	5.503		3WTC-2	22	1	6.7056
																																										6	3.8679		RESTAIN		2	3.7037
																																										7	5.4333				3	3.6352
																																										8	8.623				4	11.2196
																																										9	4.9588				5	8.2168
																																										10	6.4777				6	6.7333
																																										11	6.6759				7	8.0058
																																										12	8.7021				8	6.3818
																																										13	4.7375				9	10.686
																																										14	8.8652				10	18.2056
																																										15	6.2997				11	5.9726
																																										16	6.0623				12	6.6329
																																										17	10.9505				13	7.0071
																																											111.544				14	8.5874
																																															15	4.7876
																																								UC10-B	60	1	13.1059				16	9.0948
																																										2	5.4732				17	4.0341
																																										3	4.2762				18	7.1148
																																										4	6.8085				19	7.9904
																																										5	5.5495					144.715
																																										6	5.154
																																										7	3.9946		3WTC-2	26	1	4.8633
																																										8	5.2159		RESTAIN		2	6.7144
																																										9	6.6768				3	4.0356
																																										10	8.7889				4	7.4489
																																										11	3.12				5	6.0338
																																										12	7.8424				6	6.8934
																																										13	9.6215				7	6.405
																																										14	6.6266				8	6.7807
																																										15	6.4889				9	6.2696
																																										16	6.2731				10	10.4357
																																										17	6.7272				11	8.853
																																										18	6.3986				12	5.4311
																																											118.142				13	5.3575
																																															14	5.3349
																																								UC10-C	1	1	4.1937				15	4.7104
																																										2	7.1062				16	7.7314
																																										3	5.5827				17	6.7231
																																										4	5.5401				18	6.266
																																										5	18.2503				19	12.4688
																																										6	7.7019				20	7.6476
																																										7	4.5074					136.404
																																										8	5.8803
																																										9	12.0199		3WTC-2	3	1	11.4642
																																										10	7.4939		RESTAIN		2	6.3097
																																										11	6.5508				3	6.0673
																																										12	5.8769				4	7.7648
																																										13	5.6812				5	7.7247
																																										14	6.8069				6	7.6177
																																										15	3.1842				7	7.7844
																																										16	5.0003				8	7.9337
																																										17	4.7491				9	10.111
																																											116.126				10	5.779
																																															11	7.4904
																																								UC10-C	11	1	9.9334				12	7.7546
																																										2	8.4869				13	4.9164
																																										3	9.4804				14	8.762
																																										4	6.4729				15	6.8913
																																										5	9.3161				16	8.7876
																																										6	15.0585				17	14.625
																																										7	3.1826				18	5.498
																																										8	9.1214				19	3.9162
																																										9	9.2813				20	4.8561
																																										10	8.0864					152.054
																																										11	21.846
																																										12	7.031		3WTC-2	31	1	6.3643
																																										13	10.9961		RESTAIN		2	3.6367
																																										14	8.1865				3	8.5379
																																										15	5.5662				4	7.229
																																										16	9.4964				5	5.5773
																																										17	1.8273				6	5.7893
																																										18	6.4839				7	8.3733
																																											159.853				8	4.5736
																																															9	9.0677
																																								UC10-C	17	1	7.1238				10	5.969
																																										2	5.72				11	7.5034
																																										3	4.1268				12	6.0447
																																										4	5.2846				13	7.5348
																																										5	8.5997				14	5.0096
																																										6	4.5063				15	10.4836
																																										7	2.7821				16	13.1159
																																										8	4.2125				17	8.3603
																																										9	11.2715				18	10.6205
																																										10	5.4572				19	6.721
																																										11	3.8972				20	7.7691
																																										12	5.84					148.281
																																										13	8.3015
																																										14	5.4411		3WTC-2	33	1	4.1761
																																										15	4.8786		RESTAIN		2	5.0307
																																										16	8.1753				3	8.4797
																																										17	5.7653				4	9.6858
																																										18	7.4403				5	8.1426
																																											108.824				6	8.5997
																																															7	10.4785
																																								UC10-C	18	1	5.1407				8	7.8544
																																										2	6.927				9	6.654
																																										3	4.0306				10	8.6012
																																										4	6.1425				11	30.9468
																																										5	8.2175				12	8.1719
																																										6	10.7814				13	7.3499
																																										7	8.2805				14	5.6524
																																										8	20.4445				15	11.0987
																																										9	2.8329				16	6.3854
																																										10	6.3638				17	7.7525
																																										11	7.979				18	6.4101
																																										12	8.3275				19	7.9868
																																										13	6.0889					169.457
																																										14	8.0525
																																										15	9.545		3WTC-2	34	1	6.9408
																																										16	8.0117		RESTAIN		2	6.5223
																																										17	9.6956				3	8.3923
																																											136.862				4	4.3173
																																															5	5.517
																																								UC10-C	26	1	4.6811				6	9.1114
																																										2	3.848				7	19.5588
																																										3	6.5973				8	5.3204
																																										4	6.0208				9	7.0273
																																										5	4.4554				10	3.4504
																																										6	5.7238				11	4.9921
																																										7	3.1239				12	9.3379
																																										8	3.6567				13	8.4433
																																										9	6.7973				14	6.6598
																																										10	4.0439				15	7.2327
																																										11	5.5103				16	5.5686
																																										12	5.9152				17	8.6492
																																										13	7.426				18	6.143
																																										14	5.6226					133.185
																																										15	3.916
																																										16	5.2592		3WTC-2	37	1	8.0371
																																										17	5.6464		RESTAIN		2	7.668
																																										18	5.4677				3	6.5223
																																										19	7.4817				4	10.1372
																																											101.193				5	9.7856
																																															6	6.7137
																																								UC10-C	28	1	6.1264				7	11.2248
																																										2	4.5234				8	24.5088
																																										3	4.57				9	31.2333
																																										4	12.6362				10	4.3486
																																										5	4.5489				11	5.2345
																																										6	8.4393				12	7.4118
																																										7	6.1895				13	26.5296
																																										8	8.0985				14	8.2868
																																										9	4.5798				15	9.2483
																																										10	5.4544				16	10.2602
																																										11	7.6715				17	7.3943
																																										12	4.0056				18	8.8014
																																										13	6.8262				19	9.937
																																										14	7.4258					213.283
																																										15	8.145
																																										16	5.7376		3WTC-2	40	1	5.605
																																										17	3.0852		RESTAIN		2	8.2307
																																											108.063				3	7.5734
																																															4	5.9581
																																								UC10-C	29	1	5.6684				5	9.3409
																																										2	5.7885				6	5.0955
																																										3	10.097				7	4.0537
																																										4	7.6272				8	8.0917
																																										5	6.8628				9	8.0829
																																										6	6.1287				10	6.9197
																																										7	10.5287				11	6.2639
																																										8	9.8287				12	7.141
																																										9	9.3156				13	9.6517
																																										10	16.6384				14	7.1817
																																										11	4.2606				15	5.0991
																																										12	6.7284				16	4.5772
																																										13	6.6587				17	6.3592
																																										14	6.881				18	7.2342
																																										15	19.6177				19	5.1181
																																										16	6.1154					127.578
																																										17	5.893
																																										18	5.2248		3WTC-2	41	1	5.7805
																																										19	14.2557		RESTAIN		2	5.6771
																																											164.119				3	6.6962
																																															4	4.3151
																																								UC10-C	30	1	5.3421				5	5.6807
																																										2	4.2286				6	5.1675
																																										3	4.4488				7	9.1829
																																										4	5.6054				8	3.5035
																																										5	4.4675				9	7.1781
																																										6	5.8881				10	7.1817
																																										7	7.7157				11	4.872
																																										8	11.7151				12	6.4276
																																										9	6.2454				13	5.2571
																																										10	6.6559				14	7.5158
																																										11	5.2608				15	6.0374
																																										12	5.9406				16	4.1134
																																										13	7.7196				17	8.7264
																																										14	3.6649				18	5.0569
																																										15	4.5395				19	5.8876
																																										16	3.1361					114.257
																																										17	4.6678
																																										18	5.8416		3WTC-2	42	1	8.6857
																																										19	4.2098		RESTAIN		2	7.7284
																																											107.293				3	8.5241
																																															4	9.7461
																																								UC10-C	5	1	19.4379				5	4.9884
																																										2	6.2211				6	9.9014
																																										3	5.0202				7	8.4541
																																										4	11.9266				8	5.1588
																																										5	3.8253				9	5.7739
																																										6	4.6053				10	10.5994
																																										7	11.6244				11	6.7355
																																										8	7.994				12	10.3651
																																										9	6.4435				13	7.577
																																										10	7.4453				14	6.4589
																																										11	7.6174				15	6.8549
																																										12	7.9885				16	8.2219
																																										13	7.5177				17	9.6976
																																										14	9.3736				18	6.7312
																																										15	9.0361				19	4.3296
																																										16	7.38				20	7.5152
																																										17	6.1603					154.047
																																										18	8.0128
																																										19	8.1091		3WTC-2	44	1	11.0514
																																										20	6.496		RESTAIN		2	9.0219
																																											162.235				3	10.5892
																																															4	13.2709
																																								UC10-C	6	1	5.7658				5	13.6807
																																										2	4.8				6	11.6352
																																										3	7.6426				7	11.8143
																																										4	7.2279				8	9.1144
																																										5	3.0199				9	9.57
																																										6	6.9502				10	7.6804
																																										7	5.1407				11	11.7817
																																										8	9.6374				12	9.3554
																																										9	5.5291				13	11.2305
																																										10	4.1706				14	9.4404
																																										11	28.6658				15	8.5889
																																										12	7.3119				16	7.4277
																																										13	7.4304				17	5.2643
																																										14	3.9227				18	6.3468
																																										15	6.34				19	7.4561
																																										16	5.596					184.32
																																										17	5.2608
																																										18	5.1861		3WTC-2	46	1	6.5383
																																											129.598		RESTAIN		2	5.1027
																																															3	8.9637
																																								UC10-D	1	1	5.7126				4	24.8233
																																										2	12.026				5	9.801
																																										3	4.8747				6	9.2673
																																										4	9.8223				7	8.4032
																																										5	7.8291				8	8.4418
																																										6	5.9965				9	6.2711
																																										7	6.2593				10	11.4147
																																										8	4.4543				11	9.3174
																																										9	8.991				12	10.2457
																																										10	11.8684				13	10.1547
																																										11	10.122				14	12.1878
																																										12	7.0326				15	7.0566
																																										13	6.5801				16	7.893
																																										14	5.7509				17	8.0151
																																										15	5.3566				18	10.8825
																																										16	8.0731				19	10.9094
																																										17	5.1994				20	8.2183
																																										18	7.3252					193.908
																																											133.274
																																													3WTC-2	47	1	3.8725
																																								UC10-D	10	1	5.0124		RESTAIN		2	4.8582
																																										2	6.4307				3	8.0618
																																										3	6.6548				4	6.6489
																																										4	5.1219				5	6.44
																																										5	7.2228				6	10.199
																																										6	7.5642				7	10.3112
																																										7	4.1003				8	8.1113
																																										8	9.685				9	6.3724
																																										9	7.276				10	5.3081
																																										10	8.0759				11	7.3943
																																										11	11.2388				12	4.3414
																																										12	5.4904				13	6.9248
																																										13	4.378				14	9.0641
																																										14	21.8061				15	13.6903
																																										15	2.9839				16	6.6809
																																										16	5.0495				17	8.6579
																																											118.091				18	4.6441
																																															19	7.4467
																																								UC10-D	12	1	4.2829				20	5.4872
																																										2	3.557					144.515
																																										3	5.632
																																										4	10.1126		3WTC-2	48	1	5.8686
																																										5	6.6255		RESTAIN		2	7.8842
																																										6	5.4317				3	6.0477
																																										7	8.0371				4	7.8565
																																										8	3.323				5	3.6985
																																										9	3.1721				6	7.8303
																																										10	15.9336				7	7.7721
																																										11	6.4484				8	7.3907
																																										12	4.0189				9	9.1982
																																										13	6.1198				10	5.3466
																																										14	5.8022				11	14.4429
																																										15	9.3404				12	6.7355
																																										16	8.1185				13	7.8791
																																											105.956				14	7.7663
																																															15	5.0023
																																								UC10-D	13	1	6.7843				16	9.2987
																																										2	5.2874				17	11.245
																																										3	6.8771				18	6.6016
																																										4	3.9664				19	4.6966
																																										5	7.8944				20	6.9604
																																										6	4.3259					149.522
																																										7	5.102
																																										8	13.0516		3WTC-2	54	1	7.2779
																																										9	10.7715		RESTAIN		2	7.8637
																																										10	5.7				3	7.6279
																																										11	4.7718				4	6.2783
																																										12	8.1173				5	6.2624
																																										13	6.6498				6	8.4556
																																										14	7.7688				7	20.4956
																																										15	6.6509				8	12.8385
																																										16	5.2326				9	6.9779
																																										17	6.9999				10	8.626
																																										18	4.6424				11	14.5113
																																											120.594				12	8.5735
																																															13	8.7439
																																								UC10-D	15	1	3.9337				14	7.9512
																																										2	5.5738				15	7.665
																																										3	12.5271				16	5.3699
																																										4	3.5703				17	3.5719
																																										5	4.8685				18	6.0184
																																										6	5.8593				19	5.2221
																																										7	5.1778					160.331
																																										8	19.2122
																																										9	5.8306		3WTC-2	55	1	18.8318
																																										10	5.0793		RESTAIN		2	12.1833
																																										11	7.5598				3	7.735
																																										12	6.0075				4	6.3293
																																										13	3.6234				5	8.7243
																																										14	6.2742				6	12.5074
																																										15	9.6142				7	13.1509
																																										16	6.0208				8	11.8755
																																											110.733				9	9.9952
																																															10	10.3802
																																								UC10-D	2	1	6.0275				11	26.7057
																																										2	5.3543				12	11.8158
																																										3	2.4684				13	7.8333
																																										4	4.2645				14	5.6298
																																										5	12.4027				15	6.6103
																																										6	14.3184				16	8.1303
																																										7	7.1071				17	10.1743
																																										8	12.3967				18	10.6365
																																										9	6.6951				19	9.1159
																																										10	5.0976					208.365
																																										11	6.6575
																																										12	6.0048		3WTC-2	57	1	7.2167
																																										13	10.1708		RESTAIN		2	4.8669
																																										14	4.613				3	8.4098
																																										15	4.8481				4	7.6876
																																										16	6.2958				5	6.6329
																																										17	5.9019				6	7.8631
																																										18	6.403				7	4.6471
																																											127.027				8	5.533
																																															9	9.1545
																																								UC10-D	20	1	6.0911				10	12.1462
																																										2	4.6733				11	7.3783
																																										3	7.1332				12	6.3468
																																										4	8.3985				13	8.9383
																																										5	11.189				14	10.78
																																										6	6.1624				15	14.2195
																																										7	4.5422				16	10.0651
																																										8	6.8035				17	9.2586
																																										9	7.0326				18	12.1981
																																										10	16.9731				19	9.4675
																																										11	6.771				20	9.5155
																																										12	4.0001					172.326
																																										13	7.084
																																										14	5.9042		3WTC-2	58	1	6.2027
																																										15	6.0744		RESTAIN		2	9.239
																																										16	2.0878				3	12.1652
																																											110.92				4	8.7541
																																															5	7.2924
																																								UC10-D	23	1	10.621				6	6.7734
																																										2	5.1568				7	16.037
																																										3	5.2846				8	9.6735
																																										4	3.5272				9	10.3097
																																										5	6.5049				10	9.4922
																																										6	7.2487				11	8.1303
																																										7	7.4247				12	20.6705
																																										8	5.9468				13	10.322
																																										9	6.8406				14	8.5081
																																										10	7.0331				15	7.9249
																																										11	4.416				16	10.4182
																																										12	5.9124				17	28.3369
																																										13	5.0617				18	4.8633
																																										14	12.4277				19	7.0566
																																										15	8.0603					202.17
																																										16	5.8886
																																										17	5.5197		3WTC-2	59	1	11.4657
																																										18	3.8452		RESTAIN		2	4.5998
																																											116.72				3	11.2335
																																															4	10.5629
																																								UC10-D	24	1	5.2221				5	18.5885
																																										2	4.3076				6	9.1844
																																										3	5.4145				7	12.1936
																																										4	4.7778				8	17.2594
																																										5	5.1756				9	21.158
																																										6	5.8201				10	11.5944
																																										7	17.9765				11	10.4873
																																										8	3.255				12	10.9015
																																										9	8.2761				13	7.9228
																																										10	3.7971				14	7.0113
																																										11	3.7705				15	9.5278
																																										12	7.6604				16	7.0725
																																										13	7.6217				17	8.7185
																																										14	5.7724				18	5.9129
																																										15	3.9039					195.395
																																										16	2.7754
																																										17	5.0257		3WTC-2	60	1	8.4586
																																										18	4.2872		RESTAIN		2	8.4411
																																											104.84				3	6.5557
																																															4	10.3498
																																								UC10-D	27	1	12.9753				5	10.8084
																																										2	6.0994				6	13.6779
																																										3	5.8299				7	13.2323
																																										4	4.7281				8	23.0582
																																										5	4.8415				9	13.1515
																																										6	8.6395				10	10.3606
																																										7	8.8159				11	7.7118
																																										8	3.776				12	5.0445
																																										9	7.6659				13	13.5483
																																										10	6.6211				14	7.2007
																																										11	8.9724				15	7.9723
																																										12	15.8859				16	11.6695
																																										13	17.0703				17	10.7333
																																										14	10.2801				18	9.605
																																										15	6.0983					191.58
																																										16	10.3394
																																										17	6.0545		3WTC-2	61	1	18.5047
																																										18	6.6392		RESTAIN		2	11.2233
																																											151.333		L		3	6.1219
																																															4	12.0175
																																								UC10-D	29	1	5.4024				5	7.7751
																																										2	7.9226				6	9.4871
																																										3	4.4824				7	7.4555
																																										4	9.4383				8	9.0387
																																										5	17.255				9	9.5875
																																										6	4.3381				10	9.4784
																																										7	5.1971				11	7.9126
																																										8	5.6629				12	7.3557
																																										9	5.0046				13	10.6323
																																										10	5.8045				14	10.796
																																										11	6.9412				15	12.455
																																										12	14.9976				16	7.5945
																																										13	11.8705				17	8.1535
																																										14	7.5885				18	10.6905
																																										15	15.8882				19	4.642
																																										16	8.1301				20	11.2763
																																										17	3.1936					192.198
																																											139.118
																																													3WTC-3	15	1	5.5068
																																								UC10-D	30A	1	4.743		RESTAIN		2	7.7844
																																										2	3.1294				3	6.2594
																																										3	7.7489				4	9.8357
																																										4	8.8226				5	7.7088
																																										5	6.3317				6	12.4317
																																										6	6.4037				7	9.375
																																										7	9.8642				8	9.2127
																																										8	5.7454				9	8.3733
																																										9	7.7782				10	6.1219
																																										10	3.3324				11	9.5941
																																										11	7.1571				12	11.2088
																																										12	9.3287				13	21.054
																																										13	7.1797				14	13.9662
																																										14	7.292				15	8.8072
																																										15	14.3714				16	10.3519
																																										16	5.2365				17	10.4924
																																										17	6.2786				18	20.2423
																																										18	4.1766				19	10.8322
																																											124.92					199.159
																																								UC10-D	33	1	7.4258		3WTC-3	16	1	7.2749
																																										2	5.6718		RESTAIN		2	4.6616
																																										3	5.3249				3	13.7572
																																										4	6.9701				4	9.1123
																																										5	8.5465				5	11.5486
																																										6	10.6027				6	9.7681
																																										7	5.6762				7	4.0727
																																										8	6.397				8	8.4381
																																										9	5.8389				9	11.6891
																																										10	8.9051				10	9.3728
																																										11	4.0964				11	8.698
																																										12	6.3909				12	6.844
																																										13	3.7424				13	6.5877
																																										14	9.504				14	6.7909
																																										15	12.4657				15	8.6347
																																										16	7.5608				16	6.7807
																																										17	8.3226				17	5.1799
																																										18	3.9266					139.211
																																										19	5.0903
																																										20	4.7812		3WTC-3	20	1	5.2324
																																											137.24		RESTAIN		2	7.77
																																															3	9.6641
																																								UC10-D	36	1	9.1181				4	9.6961
																																										2	16.2401				5	7.9213
																																										3	6.9834				6	7.874
																																										4	11.8411				7	5.8125
																																										5	9.9256				8	4.7177
																																										6	9.8527				9	5.2061
																																										7	26.1323				10	7.3994
																																										8	9.4758				11	7.8559
																																										9	16.9532				12	6.5135
																																										10	9.5755				13	5.4944
																																										11	11.2671				14	9.0614
																																										12	6.9662				15	15.4352
																																										13	6.7057				16	7.47
																																										14	7.5504				17	7.5538
																																										15	5.7122				18	6.0534
																																										16	7.718				19	3.3958
																																											172.017				20	5.8125
																																																145.94
																																								UC10-D	37	1	5.6503
																																										2	6.0728		3WTC-3	23	1	10.4502
																																										3	8.5018		RESTAIN		2	5.969
																																										4	13.8751				3	21.2527
																																										5	5.0821				4	5.3132
																																										6	4.7143				5	9.9493
																																										7	5.0926				6	9.5963
																																										8	7.6556				7	11.3098
																																										9	8.3723				8	12.0057
																																										10	6.6869				9	7.9279
																																										11	6.9524				10	23.1737
																																										12	6.0573				11	21.0073
																																										13	6.5054				12	10.3549
																																										14	3.4779				13	12.8087
																																										15	5.5119				14	7.6542
																																										16	11.453				15	7.8245
																																										17	4.3381				16	7.3047
																																										18	4.5173				17	11.9183
																																											120.517				18	6.1378
																																																201.958
																																								UC10-D	39	1	5.2115
																																										2	3.7932		3WTC-3	24	1	7.4205
																																										3	7.2329		RESTAIN		2	4.503
																																										4	6.8047				3	9.8649
																																										5	4.8685				4	7.6542
																																										6	5.6879				5	6.5084
																																										7	4.3525				6	6.7756
																																										8	4.8747				7	10.6591
																																										9	8.0504				8	8.0742
																																										10	6.532				9	7.0952
																																										11	8.0676				10	9.9967
																																										12	5.1098				11	8.4957
																																										13	5.9589				12	9.5185
																																										14	5.2569				13	4.7563
																																										15	5.487				14	4.0552
																																										16	4.0819				15	4.5226
																																										17	5.1142				16	6.1888
																																										18	5.8991				17	8.262
																																											102.384				18	6.2675
																																															19	8.5488
																																								UC10-D	41	1	3.0786				20	6.5943
																																										2	11.2184					145.762
																																										3	5.6641
																																										4	3.6328		3WTC-3	36	1	10.8825
																																										5	5.6734		RESTAIN		2	10.6453
																																										6	5.585				3	8.4629
																																										7	5.7259				4	9.2148
																																										8	3.7783				5	8.401
																																										9	8.8906				6	29.9458
																																										10	4.5986				7	8.1309
																																										11	5.7465				8	14.1429
																																										12	4.446				9	7.1075
																																										13	5.8831				10	31.4061
																																										14	6.6912				11	4.345
																																										15	7.146				12	10.6983
																																										16	4.7363				13	11.3789
																																										17	4.0322				14	14.5557
																																										18	4.3807				15	6.5862
																																										19	4.4808				16	7.9744
																																											105.389				17	11.9358
																																															18	9.7899
																																								UC10-D	7	1	6.9353					215.604
																																										2	7.8314
																																										3	6.0368		3WTC-3	38	1	13.7798
																																										4	5.6093		RESTAIN		2	23.8334
																																										5	5.0246				3	6.2413
																																										6	6.7178				4	10.0039
																																										7	11.787				5	5.8882
																																										8	6.6896				6	8.3486
																																										9	6.2316				7	8.8771
																																										10	8.5625				8	10.2994
																																										11	4.5445				9	10.6757
																																										12	9.2829				10	8.3733
																																										13	6.3865				11	13.2133
																																										14	8.514				12	11.5914
																																										15	11.1842				13	18.6853
																																										16	6.6259				14	7.6156
																																										17	4.41				15	10.8666
																																											122.374				16	10.0606
																																															17	9.324
																																								UC10-D	9	1	6.1885				18	11.6638
																																										2	6.4268				19	7.8085
																																										3	5.9899					207.15
																																										4	8.5252
																																										5	7.3777		3WTC-3	4	1	9.6138
																																										6	4.7402		RESTAIN		2	9.2818
																																										7	7.6433				3	13.9888
																																										8	6.7322				4	8.174
																																										9	5.6336				5	10.111
																																										10	9.5411				6	6.579
																																										11	6.1127				7	8.401
																																										12	17.82				8	18.2143
																																										13	6.9928				9	25.755
																																										14	7.2489				10	4.9091
																																										15	5.0323				11	9.2462
																																										16	4.8791				12	4.4454
																																										17	7.0757				13	12.752
																																										18	3.9907				14	12.9296
																																											127.951				15	7.7452
																																															16	11.0885
																																								UC10-D	3	1	6.0087				17	11.3339
																																										2	7.0851				18	8.0043
																																										3	3.936				19	10.1677
																																										4	6.3278				20	7.5115
																																										5	4.9162					210.252
																																										6	6.3611
																																										7	5.4489		3WTC-3	6	1	10.8032
																																										8	13.3215		RESTAIN		2	10.0476
																																										9	6.5851				3	10.1903
																																										10	6.1553				4	22.9641
																																										11	8.0172				5	5.5381
																																										12	3.573				6	7.4678
																																										13	6.329				7	17.4828
																																										14	5.9317				8	14.7471
																																										15	7.3463				9	6.547
																																										16	4.3083				10	36.9443
																																										17	4.6495				11	10.5463
																																										18	5.1911				12	7.7241
																																										19	5.1501				13	8.4258
																																										20	3.14				14	5.565
																																											119.782				15	8.0109
																																															16	9.7491
																																								UC10-D	8	1	6.9314					192.754
																																										2	4.0925
																																										3	7.0769		3WTC-3	8	1	9.0605
																																										4	7.4171		RESTAIN		2	10.55
																																										5	12.6722				3	27.069
																																										6	10.2702				4	9.027
																																										7	5.9456				5	9.0496
																																										8	4.9068				6	9.3924
																																										9	8.2085				7	7.8667
																																										10	5.159				8	11.6891
																																										11	12.776				9	5.8758
																																										12	6.376				10	7.16
																																										13	14.6214				11	10.7086
																																										14	5.0738				12	7.3937
																																										15	6.0939				13	5.9304
																																										16	5.5451				14	9.2519
																																											123.166				15	8.262
																																															16	14.3096
																																								UC10-F	1	1	6.1291				17	12.0006
																																										2	10.025				18	8.1891
																																										3	6.9728				19	10.686
																																										4	3.9955				20	7.4715
																																										5	9.4193					200.943
																																										6	7.2363
																																										7	5.8918
																																										8	7.015
																																										9	9.6997
																																										10	4.8829
																																										11	5.7878
																																										12	2.1641
																																										13	11.1024
																																										14	7.5553
																																										15	7.735
																																										16	9.15
																																										17	6.5928
																																										18	10.4625
																																										19	4.0902
																																											135.908
																																								UC10-F	2	1	7.6527
																																										2	8.8087
																																										3	9.6713
																																										4	4.3136
																																										5	8.3588
																																										6	27.6205
																																										7	9.5592
																																										8	11.1678
																																										9	4.1412
																																										10	5.4187
																																										11	5.5366
																																										12	7.0792
																																										13	7.229
																																										14	19.9927
																																										15	8.6187
																																										16	6.6176
																																											151.786

																																								UC10-F	3	1	7.2815
																																										2	10.7435
																																										3	4.4309
																																										4	6.2391
																																										5	8.2081
																																										6	10.4647
																																										7	6.5753
																																										8	10.1218
																																										9	8.5503
																																										10	6.2551
																																										11	7.0937
																																										12	4.8546
																																										13	4.7285
																																										14	7.7917
																																										15	5.3663
																																										16	8.872
																																										17	6.6736
																																										18	7.157
																																										19	7.1585
																																											138.566
																																								UC10-F	4	1	3.7
																																										2	7.5827
																																										3	4.6034
																																										4	10.1103
																																										5	5.6247
																																										6	4.6281
																																										7	8.7912
																																										8	6.6191
																																										9	7.7736
																																										10	10.8156
																																										11	14.862
																																										12	9.3168
																																										13	4.6055
																																										14	7.0041
																																										15	4.2889
																																										16	8.1025
																																										17	6.5259
																																										18	7.3804
																																											132.335
																																								UC10-F	7	1	6.7792
																																										2	7.2713
																																										3	8.9709
																																										4	4.1026
																																										5	4.8247
																																										6	9.8963
																																										7	6.6329
																																										8	6.0302
																																										9	4.7228
																																										10	9.5628
																																										11	7.9322
																																										12	5.6524
																																										13	8.7068
																																										14	8.0495
																																										15	5.5737
																																										16	7.438
																																										17	5.1887
																																										18	8.0896
																																										19	5.5927
																																										20	6.0199
																																											137.037

																																								UC10-F	8	1	5.3096
																																										2	8.0989
																																										3	6.8934
																																										4	10.3368
																																										5	5.6822
																																										6	9.3249
																																										7	9.3059
																																										8	13.8824
																																										9	6.7231
																																										10	5.6524
																																										11	8.4833
																																										12	6.3766
																																										13	10.957
																																										14	10.7035
																																										15	8.5997
																																										16	8.8247
																																										17	9.3095
																																										18	8.3136
																																											152.778
																																								UC10-F	10	1	7.5333
																																										2	4.1921
																																										3	5.6029
																																										4	7.6484
																																										5	10.1815
																																										6	5.9035
																																										7	6.0287
																																										8	8.1236
																																										9	6.0025
																																										10	7.0566
																																										11	7.7561
																																										12	7.0122
																																										13	10.4095
																																										14	8.4294
																																										15	3.4649
																																										16	13.1515
																																										17	7.435
																																										18	5.6756
																																										19	7.5894
																																											139.197
																																								UC10-F	12	1	8.6594
																																										2	10.2252
																																										3	7.5924
																																										4	9.1319
																																										5	6.6664
																																										6	6.1553
																																										7	7.7452
																																										8	12.1667
																																										9	10.0157
																																										10	8.6441
																																										11	4.1659
																																										12	12.1426
																																										13	10.7028
																																										14	8.3398
																																										15	6.8193
																																										16	6.9161
																																										17	7.0201
																																										18	8.048
																																											151.157
																																								UC10-F	14	1	6.7231
																																										2	10.7261
																																										3	7.6083
																																										4	8.3567
																																										5	20.2372
																																										6	10.8651
																																										7	2.7355
																																										8	4.8742
																																										9	10.2144
																																										10	6.4749
																																										11	3.7634
																																										12	8.1637
																																										13	8.7047
																																										14	9.7862
																																										15	4.6384
																																										16	8.9688
																																										17	6.6664
																																										18	5.8387
																																											145.346
																																								UC10-F	15	1	9.204
																																										2	3.3994
																																										3	6.405
																																										4	7.2887
																																										5	5.5665
																																										6	7.4489
																																										7	5.2484
																																										8	5.9705
																																										9	7.2173
																																										10	10.7755
																																										11	6.1553
																																										12	8.7635
																																										13	5.0132
																																										14	3.1992
																																										15	6.8461
																																										16	5.1413
																																										17	5.3044
																																										18	4.3522
																																										19	4.6529
																																										20	7.2094
																																											125.162
																																								UC10-F	16	1	3.5137
																																										2	6.2907
																																										3	9.2498
																																										4	5.2505
																																										5	6.9007
																																										6	7.1802
																																										7	3.8267
																																										8	5.6632
																																										9	4.1113
																																										10	7.0566
																																										11	7.4642
																																										12	6.25
																																										13	3.7
																																										14	3.4875
																																										15	7.4992
																																										16	8.1266
																																										17	6.5506
																																										18	4.9477
																																										19	5.0569
																																										20	4.6718
																																											116.798
																																								UC10-F	17	1	8.7017
																																										2	2.4014
																																										3	9.0795
																																										4	11.0071
																																										5	11.1002
																																										6	8.0392
																																										7	8.6311
																																										8	14.6335
																																										9	4.8917
																																										10	7.8565
																																										11	11.3004
																																										12	8.2744
																																										13	25.7616
																																										14	8.9914
																																										15	9.153
																																										16	6.2201
																																										17	7.7407
																																										18	6.1131
																																										19	4.7352
																																										20	4.3733
																																											179.005
																																								UC10-F	18	1	9.5963
																																										2	24.8836
																																										3	7.2589
																																										4	5.0481
																																										5	7.2305
																																										6	18.0506
																																										7	9.0285
																																										8	10.2783
																																										9	7.1009
																																										10	5.094
																																										11	8.5292
																																										12	8.4221
																																										13	11.0399
																																										14	5.8737
																																										15	9.153
																																										16	9.3276
																																										17	7.5275
																																											163.443
																																								UC10-F	20	1	13.3517
																																										2	8.4221
																																										3	9.3116
																																										4	7.3762
																																										5	10.7291
																																										6	9.7914
																																										7	11.2139
																																										8	18.8637
																																										9	8.0495
																																										10	6.3869
																																										11	6.9459
																																										12	8.9447
																																										13	5.6262
																																										14	7.3892
																																										15	22.6415
																																										16	8.2256
																																											163.269
																																								UC10-F	21	1	8.3413
																																										2	7.1883
																																										3	6.5907
																																										4	8.6151
																																										5	8.8072
																																										6	10.4939
																																										7	7.7036
																																										8	4.0567
																																										9	5.5701
																																										10	8.0335
																																										11	9.6364
																																										12	8.7176
																																										13	6.8796
																																										14	5.0132
																																										15	8.2452
																																										16	5.8191
																																										17	6.3534
																																										18	8.7722
																																										19	11.858
																																											146.695
																																								UC10-F	23	1	14.3003
																																										2	4.0429
																																										3	6.5295
																																										4	9.4506
																																										5	5.8707
																																										6	3.3943
																																										7	5.5803
																																										8	7.7793
																																										9	9.5541
																																										10	7.0529
																																										11	5.078
																																										12	6.4029
																																										13	8.9673
																																										14	4.3486
																																										15	4.7919
																																										16	8.1812
																																										17	6.7864
																																										18	6.7014
																																										19	6.3432
																																											131.156
																																								UC10-F	25	1	11.2007
																																										2	7.1374
																																										3	7.7247
																																										4	7.8312
																																										5	7.9352
																																										6	12.5095
																																										7	19.2479
																																										8	10.0965
																																										9	18.9699
																																										10	8.433
																																										11	6.6423
																																										12	4.9266
																																										13	9.9144
																																										14	8.0633
																																										15	8.2853
																																										16	4.7264
																																											153.644
																																								UC10-F	26	1	4.3733
																																										2	8.7562
																																										3	5.2854
																																										4	9.0861
																																										5	3.9672
																																										6	7.6098
																																										7	6.0214
																																										8	5.7754
																																										9	4.5663
																																										10	5.517
																																										11	4.6296
																																										12	8.982
																																										13	7.4359
																																										14	8.3661
																																										15	6.2376
																																										16	5.6735
																																										17	6.9706
																																										18	6.8666
																																										19	6.0302
																																											122.15
																																								UC10-F	27	1	6.0652
																																										2	5.827
																																										3	10.2376
																																										4	8.0443
																																										5	16.369
																																										6	7.8435
																																										7	5.3961
																																										8	3.6491
																																										9	4.5721
																																										10	9.3445
																																										11	10.4517
																																										12	7.2975
																																										13	6.6525
																																										14	13.9632
																																										15	5.6436
																																										16	7.1883
																																										17	4.6034
																																										18	3.644
																																										19	8.1004
																																											144.893
																																								UC10-F	28	1	6.2376
																																										2	5.8511
																																										3	7.7618
																																										4	5.8707
																																										5	8.3383
																																										6	8.436
																																										7	5.6961
																																										8	4.5983
																																										9	3.5246
																																										10	4.9462
																																										11	3.1133
																																										12	13.5009
																																										13	8.8247
																																										14	6.5178
																																										15	6.8244
																																										16	13.8911
																																										17	7.3433
																																										18	6.8666
																																										19	7.0478
																																											135.191
																																								UC10-F	30	1	5.3765
																																										2	6.3875
																																										3	17.6116
																																										4	7.6557
																																										5	7.9424
																																										6	11.6083
																																										7	6.8826
																																										8	10.9992
																																										9	6.686
																																										10	7.0674
																																										11	4.3908
																																										12	6.7632
																																										13	9.9756
																																										14	9.1581
																																										15	7.7757
																																										16	9.9988
																																										17	6.2171
																																										18	4.9164
																																											147.413














[truncated: 28 more columns]
