# Supplementary material for: Meiotic prophase I disruption as a strategy for nonhormonal male contraception using small-molecule inhibitor JQ1
Source: Proc Natl Acad Sci U S A. 2026 Apr 7;123(15):e2517498123. doi: 10.1073/pnas.2517498123 (PMC13080027; doi:10.1073/pnas.2517498123)
Supplement: Supplementary file 14 — Dataset S13 (XLSX) [file pnas.2517498123.sd13.xlsx]

## Sheet: Sheet1
Abnormal localization of RNA Polymerase II in pachynema cells (%)
	Untreated control for treatment (UC-T)								Vehicle control for treatment (VC-T)								JQ1 Treatment (T)								Untreated control for recovery (UC-R)								Vehicle control for recovery (VC-R)								Recovery following JQ1 (R)								Untreated control for F1 (UC-F1)
	Mouse Number	Image Number	POL2 Scoring						Mouse Number	Image Number	POL2 Scoring						Mouse Number	Image Number	POL2 Scoring						Mouse Number	Image Number	yH2AX Scoring						Mouse Number	Image Number	POL2 Scoring						Mouse Number	Image Number	POL2 Scoring						Mouse Number
			P	D		A	N				P	D		A	N				P	D		A	N				P	D		A	N				P	D		A	N				P	D		A	N
	UC10-A	60		1			1		3WTC-1	51A		1			1		3WT-1 (11-25)	10A	1				1		UC15-A	88		1			1		3WRC-1	62	1				1		3WR-1	64A	1				1		UC7-A
	UC10-A	59A	1				1		3WTC-1	51B	1				1		3WT-1 (11-25)	10B	1			1			UC15-A	84	1				1		3WRC-1	61		1			1		3WR-1	64B	1				1		UC7-A
	UC10-A	59B	1				1		3WTC-1	50	1				1		3WT-1 (11-25)	9 (Left)	1				1		UC15-A	83	1				1		3WRC-1	60	1				1		3WR-1	63		1			1		UC7-A
	UC10-A	59C	1			1			3WTC-1	49	1				1		3WT-1 (11-25)	9 (Right)	1				1		UC15-A	82	1				1		3WRC-1	59A	1				1		3WR-1	62	1				1		UC7-A
	UC10-A	59D	1				1		3WTC-1	47A	1				1		3WT-1 (11-25)	8		1			1		UC15-A	81A	1				1		3WRC-1	59B	1			1			3WR-1	61	1				1		UC7-A
	UC10-A	55	1				1		3WTC-1	47B	1			1			3WT-1 (11-25)	7	1				1		UC15-A	81B	1				1		3WRC-1	58	1				1		3WR-1	59		1			1		UC7-A
	UC10-A	54A		1			1		3WTC-1	47C	1				1		3WT-1 (11-25)	6	1				1		UC15-A	81C	1				1		3WRC-1	57		1			1		3WR-1	58	1			1			UC7-A
	UC10-A	54B		1			1		3WTC-1	46	1				1		3WT-1 (11-25)	5B	1			1			UC15-A	81D	1				1		3WRC-1	56		1			1		3WR-1	57A		1			1		UC7-A
	UC10-A	52	1				1		3WTC-1	45		1			1		3WT-1 (11-25)	5A	1			1			UC15-A	81E (Right)		1			1		3WRC-1	55	1				1		3WR-1	57B		1			1		UC7-A
	UC10-A	51A	1				1		3WTC-1	44	1				1		3WT-1 (11-25)	4	1				1		UC15-A	80		1			1		3WRC-1	54	1				1		3WR-1	56		1			1		UC7-A
	UC10-A	51B	1				1		3WTC-1	43	1				1		3WT-1 (11-25)	3	1			1			UC15-A	79A		1			1		3WRC-1	53	1				1		3WR-1	55	1				1		UC7-A
	UC10-A	50		1			1		3WTC-1	42	1				1		3WT-1 (11-25)	2B	1			1			UC15-A	79B		1			1		3WRC-1	52A	1				1		3WR-1	53A	1				1		UC7-A
	UC10-A	49A	1				1		3WTC-1	41	1				1		3WT-1 (11-25)	2A	1			1			UC15-A	77	1				1		3WRC-1	52B	1				1		3WR-1	53B	1				1		UC7-A
	UC10-A	49B	1				1		3WTC-1	39	1				1		3WT-1 (11-25)	1	1				1		UC15-A	76	1				1		3WRC-1	52C	1				1		3WR-1	52	1				1		UC7-A
	UC10-A	48A		1			1		3WTC-1	38A	1				1		3WT-1 (11-26)	51A	1			1			UC15-A	75A	1				1		3WRC-1	51A	1				1		3WR-1	51A	1				1		UC7-A
	UC10-A	48B		1			1		3WTC-1	38B		1			1		3WT-1 (11-26)	51B		1			1		UC15-A	75B	1				1		3WRC-1	51B	1				1		3WR-1	51B	1				1		UC7-A
	UC10-A	47		1			1		3WTC-1	38C	1			1			3WT-1 (11-26)	51C	1				1		UC15-A	74A	1				1		3WRC-1	50	1				1		3WR-1	50		1			1		UC7-A
	UC10-A	46A	1				1		3WTC-1	37A		1			1		3WT-1 (11-26)	50		1			1		UC15-A	74B	1				1		3WRC-1	49		1			1		3WR-1	49	1				1		UC7-A
	UC10-A	46B	1			1			3WTC-1	37B		1			1		3WT-1 (11-26)	49		1			1		UC15-A	73		1			1		3WRC-1	48	1			1			3WR-1	48		1			1		UC7-A
	UC10-A	44		1			1		3WTC-1	36A	1				1		3WT-1 (11-26)	48		1			1		UC15-A	71	1				1		3WRC-1	47	1			1			3WR-1	47		1			1		UC7-A
	UC10-A	43		1			1		3WTC-1	36B	1				1		3WT-1 (11-26)	47A		1			1		UC15-A	70A	1				1		3WRC-1	46	1				1		3WR-1	46	1				1		UC7-A
	UC10-A	41A		1			1		3WTC-1	35A	1				1		3WT-1 (11-26)	47B		1			1		UC15-A	70B	1				1		3WRC-1	45		1			1		3WR-1	45		1			1		UC7-A
	UC10-A	41B		1			1		3WTC-1	35B	1				1		3WT-1 (11-26)	46		1			1		UC15-A	70C	1				1		3WRC-1	44A	1			1			3WR-1	44A	1				1		UC7-A
	UC10-A	41C		1			1		3WTC-1	34	1				1		3WT-1 (11-26)	45		1			1		UC15-A	69	1				1		3WRC-1	44B	1			1			3WR-1	44B	1			1			UC7-A
	UC10-A	41D		1			1		3WTC-1	33	1				1		3WT-1 (11-26)	44		1			1		UC15-A	68A	1			1			3WRC-1	43A	1				1		3WR-1	43A	1				1		UC7-A
	UC10-A	40A	1				1		3WTC-1	32	1				1		3WT-1 (11-26)	43		1			1		UC15-A	68B	1			1			3WRC-1	43B	1				1		3WR-1	43B	1				1		UC7-A
	UC10-A	40B	1				1		3WTC-1	31	1			1			3WT-1 (11-26)	42	1				1		UC15-A	68C	1			1			3WRC-1	42A	1				1		3WR-1	42A	1				1		UC7-A
	UC10-A	39A		1			1		3WTC-1	30	1				1		3WT-1 (11-26)	41	1				1		UC15-A	67		1			1		3WRC-1	42B		1			1		3WR-1	42B	1				1		UC7-A
	UC10-A	39B		1			1		3WTC-1	29	1				1		3WT-1 (11-26)	40	1				1		UC15-A	66A	1			1			3WRC-1	41	1				1		3WR-1	41	1				1		UC7-A
	UC10-A	37		1			1		3WTC-1	28		1			1		3WT-1 (11-26)	39	1			1			UC15-A	66B	1				1		3WRC-1	40	1				1		3WR-1	40		1		1			UC7-A
	UC10-A	36A	1				1		3WTC-1	27	1				1		3WT-1 (11-26)	38	1				1		UC15-A	65A	1			1			3WRC-1	39	1				1		3WR-1	39	1				1		UC7-A
	UC10-A	36B	1				1		3WTC-1	26	1				1		3WT-1 (11-26)	37A		1			1		UC15-A	65B	1			1			3WRC-1	38	1				1		3WR-1	38	1				1		UC7-A
	UC10-A	35A		1			1		3WTC-1	25A	1			1			3WT-1 (11-26)	37B	1				1		UC15-A	46A	1				1		3WRC-1	37	1			1			3WR-1	37	1				1		UC7-A
	UC10-A	35B		1			1		3WTC-1	25B	1			1			3WT-1 (11-26)	36	1			1			UC15-A	46B	1				1		3WRC-1	36A	1			1			3WR-1	36A	1				1		UC7-A
	UC10-A	35C		1			1		3WTC-1	25C	1				1		3WT-1 (11-26)	35	1				1		UC15-A	45	1				1		3WRC-1	36B		1			1		3WR-1	36B	1				1		UC7-A
	UC10-A	34		1			1		3WTC-1	25D	1				1		3WT-1 (11-26)	34		1			1		UC15-A	44	1				1		3WRC-1	35A	1				1		3WR-1	35		1			1		UC7-A
	UC10-A	33	1				1		3WTC-1	24	1				1		3WT-1 (11-26)	33	1				1		UC15-A	43		1			1		3WRC-1	35B	1				1		3WR-1	34	1			1			UC7-A
	UC10-A	32	1				1		3WTC-1	23	1				1		3WT-1 (11-26)	32	1				1		UC15-A	42	1				1		3WRC-1	34		1			1		3WR-1	33	1				1		UC7-A
	UC10-A	30		1			1		3WTC-1	22	1				1		3WT-1 (11-26)	31	1			1			UC15-A	41 (Right)	1				1		3WRC-1	33	1				1		3WR-1	32		1			1		UC7-A
	UC10-A	29A		1			1		3WTC-1	21	1				1		3WT-1 (11-26)	30A	1			1			UC15-A	39	1			1			3WRC-1	32	1				1		3WR-1	31	1				1		UC7-A
	UC10-A	29B		1			1		3WTC-1	20		1			1		3WT-1 (11-26)	30B	1			1			UC15-A	38	1				1		3WRC-1	31		1		1			3WR-1	30A	1				1		UC7-A
	UC10-A	28A	1				1		3WTC-1	19	1				1		3WT-1 (11-26)	29	1				1		UC15-A	37A		1			1		3WRC-1	30A	1				1		3WR-1	30B	1				1		UC7-A
	UC10-A	28B	1				1		3WTC-1	18	1				1		3WT-1 (11-26)	27	1				1		UC15-A	27B		1			1		3WRC-1	30B	1				1		3WR-1	29	1				1		UC7-A
	UC10-A	27A	1				1		3WTC-1	17 (Middle)		1			1		3WT-1 (11-26)	25	1				1		UC15-A	37C		1			1		3WRC-1	29		1			1		3WR-1	28	1				1		UC7-A
	UC10-A	27B		1			1		3WTC-1	17 (Bottom)	1				1		3WT-1 (11-26)	24	1				1		UC15-A	37D		1			1		3WRC-1	28A	1			1			3WR-1	27		1			1		UC7-A
	UC10-A	27C		1			1		3WTC-1	16	1			1			3WT-1 (11-26)	23	1			1			UC15-A	37E		1			1		3WRC-1	28B	1				1		3WR-1	26	1				1		UC7-A
	UC10-A	26	1			1			3WTC-1	15	1				1		3WT-1 (11-26)	22	1			1			UC15-A	37F		1			1		3WRC-1	27		1			1		3WR-1	25	1				1		UC7-A
	UC10-A	25		1			1		3WTC-1	14	1				1		3WT-1 (11-26)	21A	1				1		UC15-A	37G		1			1		3WRC-1	26	1				1		3WR-1	24	1				1		UC7-A
	UC10-A	24		1			1		3WTC-1	13A	1			1			3WT-1 (11-26)	21B	1				1		UC15-A	34	1			1			3WRC-1	25	1				1		3WR-1	23		1			1		UC7-A
	UC10-A	23		1			1		3WTC-1	13B	1				1		3WT-1 (11-26)	20A	1				1		UC15-A	32		1			1		3WRC-1	24		1			1		3WR-1	22	1				1		UC7-A
	UC10-A	22		1			1		3WTC-1	13C		1			1		3WT-1 (11-26)	20B	1				1		UC15-A	31	1				1		3WRC-1	23	1				1		3WR-1	21		1			1		UC7-A
	UC10-A	21A	1				1		3WTC-1	12	1				1		3WT-1 (11-26)	19	1			1			UC15-A	30	1				1		3WRC-1	22	1				1		3WR-1	20	1				1		UC7-A
	UC10-A	21B	1				1		3WTC-1	11	1				1		3WT-1 (11-26)	18	1				1		UC15-A	27	1				1		3WRC-1	21A	1				1		3WR-1	19	1			1			UC7-A
	UC10-A	20A		1			1		3WTC-1	10	1				1		3WT-1 (11-26)	17	1			1			UC15-A	26	1				1		3WRC-1	21B	1			1			3WR-1	18A	1				1		UC7-A
	UC10-A	20B		1			1		3WTC-1	9A	1			1			3WT-1 (11-26)	16	1				1		UC15-A	25		1			1		3WRC-1	20A	1				1		3WR-1	18B	1				1		UC7-A
	UC10-A	19		1			1		3WTC-1	9B	1				1		3WT-1 (11-26)	15	1				1		UC15-A	24	1				1		3WRC-1	20B	1				1		3WR-1	17		1			1		UC7-A
	UC10-A	18A		1			1		3WTC-1	7	1				1		3WT-1 (11-26)	14	1			1			UC15-A	23A	1				1		3WRC-1	20C	1				1		3WR-1	16	1			1			UC7-A
	UC10-A	18B		1			1		3WTC-1	6	1				1		3WT-1 (11-26)	12	1				1		UC15-A	23B	1				1		3WRC-1	19	1				1		3WR-1	15	1				1		UC7-A
	UC10-A	17		1			1		3WTC-1	5		1			1		3WT-1 (11-26)	11	1				1		UC15-A	22	1				1		3WRC-1	18		1			1		3WR-1	14	1				1		UC7-A
	UC10-A	16A		1			1		3WTC-1	4	1				1		3WT-1 (11-26)	10A	1				1		UC15-A	21 (GREAT REP)		1			1		3WRC-1	17	1				1		3WR-1	13	1				1		UC7-A
	UC10-A	16B		1			1		3WTC-1	3A		1			1		3WT-1 (11-26)	10B	1				1		UC15-A	20	1				1		3WRC-1	16	1				1		3WR-1	12	1				1		UC7-A
	UC10-A	16C		1			1		3WTC-1	3B		1			1		3WT-1 (11-26)	9	1			1			UC15-A	19A		1			1		3WRC-1	15	1			1			3WR-1	11	1				1		UC7-A
	UC10-A	16D		1			1		3WTC-1	3C		1			1		3WT-1 (11-26)	8	1				1		UC15-A	19B		1			1		3WRC-1	14	1				1		3WR-1	10A	1				1		UC7-A
	UC10-A	14	1			1			3WTC-1	2	1				1		3WT-1 (11-26)	7	1				1		UC15-A	19C		1			1		3WRC-1	13	1				1		3WR-1	10B	1				1		UC7-A
	UC10-A	13		1			1		3WTC-1	1		1			1		3WT-1 (11-26)	6	1				1		UC15-A	19D		1			1		3WRC-1	12	1				1		3WR-1	9A	1				1		UC7-A
	UC10-A	12A		1			1										3WT-1 (11-26)	5		1			1		UC15-A	19E		1			1		3WRC-1	11	1				1		3WR-1	9B	1				1		UC7-A
	UC10-A	12B		1			1				Percentage Pachy	Percentage Diplo		Percentage Pachy Abnormal	Percentage Diplo Abnormal		3WT-1 (11-26)	4	1				1		UC15-A	19F		1			1		3WRC-1	9A	1			1			3WR-1	8	1				1		UC7-A
	UC10-A	12C		1			1				78.4615	21.5385		15.6863	0		3WT-1 (11-26)	2	1			1			UC15-A	18	1				1		3WRC-1	9B	1			1			3WR-1	7	1				1		UC7-A
	UC10-A	11		1			1										3WT-1 (11-26)	1	1				1		UC15-A	15		1			1		3WRC-1	8		1			1		3WR-1	6	1			1			UC7-A
	UC10-A	10		1			1																		UC15-A	14	1				1		3WRC-1	7	1				1		3WR-1	5		1			1		UC7-A
	UC10-A	9A	1			1			3WTC-2	60	1				1				Percentage Pachy	Percentage Diplo		Percentage Pachy Abnormal	Percentage Diplo Abnormal		UC15-A	12	1			1			3WRC-1	6A		1			1		3WR-1	4	1				1		UC7-A
	UC10-A	9B	1				1		3WTC-2	59A	1			1					79.7101	20.2899		34.5455	0		UC15-A	11		1			1		3WRC-1	6B		1			1		3WR-1	3	1				1		UC7-A
	UC10-A	8	1				1		3WTC-2	59B	1				1										UC15-A	10		1			1		3WRC-1	5		1			1		3WR-1	2A	1				1		UC7-A
	UC10-A	7A		1			1		3WTC-2	58	1				1										UC15-A	9	1				1		3WRC-1	3	1			1			3WR-1	2B	1				1		UC7-A
	UC10-A	7B		1			1		3WTC-2	57A	1				1		3WT-2 (restain)	63	1				1		UC15-A	7	1				1		3WRC-1	2	1				1		3WR-1	1		1			1		UC7-A
	UC10-A	7C		1			1		3WTC-2	57B	1			1			3WT-2 (restain)	62	1				1		UC15-A	6	1				1		3WRC-1	1		1			1										UC7-A
	UC10-A	6	1				1		3WTC-2	56	1				1		3WT-2 (restain)	61	1				1		UC15-A	3		1			1												Percentage Pachy	Percentage Diplo		Percentage Pachy Abnormal	Percentage Diplo Abnormal		UC7-A
	UC10-A	1		1			1		3WTC-2	55		1			1		3WT-2 (restain)	60 (Top)	1				1		UC15-A	2	1				1				Percentage Pachy	Percentage Diplo		Percentage Pachy Abnormal	Percentage Diplo Abnormal				76	24		10.5263	5.55556		UC7-A
									3WTC-2	54		1			1		3WT-2 (restain)	59		1			1												76.3158	23.6842		22.4138	5.55556										UC7-A
			Percentage Pachy	Percentage Diplo		Percentage Pachy Abnormal	Percentage Diplo Abnormal		3WTC-2	53		1			1		3WT-2 (restain)	58	1				1				Percentage Pachy	Percentage Diplo		Percentage Pachy Abnormal	Percentage Diplo Abnormal																		UC7-A
			37.6623	62.3377		17.2414	0		3WTC-2	52A	1				1		3WT-2 (restain)	57A	1				1				64.1026	35.8974		16	3.57143										3WR-2	73	1				1
									3WTC-2	52B	1				1		3WT-2 (restain)	57B		1			1										3WRC-2	23	1				1		3WR-2	72	1				1
									3WTC-2	51	1				1		3WT-2 (restain)	56	1			1											3WRC-2	22A		1			1		3WR-2	71		1			1
	UC10-B	61	1				1		3WTC-2	50	1				1		3WT-2 (restain)	55	1				1		UC15-B	50A	1				1		3WRC-2	22B		1		1			3WR-2	70		1			1
	UC10-B	60A	1				1		3WTC-2	49	1				1		3WT-2 (restain)	54	1				1		UC15-B	50B	1				1		3WRC-2	20A		1			1		3WR-2	69A	1				1
	UC10-B	60B	1				1		3WTC-2	48	1				1		3WT-2 (restain)	53	1				1		UC15-B	50C	1				1		3WRC-2	20B	1				1		3WR-2	69B	1				1		UC7-B
	UC10-B	59		1			1		3WTC-2	47A	1				1		3WT-2 (restain)	52	1				1		UC15-B	46A	1				1		3WRC-2	20C	1				1		3WR-2	68	1				1		UC7-B
	UC10-B	58	1				1		3WTC-2	47B	1				1		3WT-2 (restain)	51	1			1			UC15-B	46B	1				1		3WRC-2	19	1			1			3WR-2	67		1			1		UC7-B
	UC10-B	57		1			1		3WTC-2	46	1				1		3WT-2 (restain)	49	1			1			UC15-B	45A	1				1		3WRC-2	18		1			1		3WR-2	66	1			1			UC7-B
	UC10-B	56A	1				1		3WTC-2	45	1				1		3WT-2 (restain)	48	1			1			UC15-B	45B	1				1		3WRC-2	17	1				1		3WR-2	65	1			1			UC7-B
	UC10-B	56B	1				1		3WTC-2	44	1				1		3WT-2 (restain)	47	1				1		UC15-B	44	1			1			3WRC-2	16A		1		1			3WR-2	64					1		UC7-B
	UC10-B	56C	1				1		3WTC-2	43	1				1		3WT-2 (restain)	45		1			1		UC15-B	43A		1			1		3WRC-2	16B	1				1		3WR-2	63	1				1		UC7-B
	UC10-B	56D	1			1			3WTC-2	42	1				1		3WT-2 (restain)	44	1				1		UC15-B	43B		1			1		3WRC-2	15A	1				1		3WR-2	62	1				1		UC7-B
	UC10-B	55A	1				1		3WTC-2	41	1				1		3WT-2 (restain)	43	1				1		UC15-B	42	1				1		3WRC-2	15B	1			1			3WR-2	61	1				1		UC7-B
	UC10-B	55B	1			1			3WTC-2	40	1			1			3WT-2 (restain)	42A	1				1		UC15-B	41	1				1		3WRC-2	14A	1				1		3WR-2	60A	1				1		UC7-B
	UC10-B	55C	1			1			3WTC-2	39	1			1			3WT-2 (restain)	42B	1				1		UC15-B	39	1			1			3WRC-2	14B	1				1		3WR-2	60B		1			1		UC7-B
	UC10-B	54A	1				1		3WTC-2	38	1				1		3WT-2 (restain)	41		1			1		UC15-B	37		1			1		3WRC-2	14C	1				1		3WR-2	59	1				1		UC7-B
	UC10-B	54B	1				1		3WTC-2	37		1			1		3WT-2 (restain)	40	1			1			UC15-B	36	1				1		3WRC-2	13	1				1		3WR-2	58	1				1		UC7-B
	UC10-B	54C	1				1		3WTC-2	36	1				1		3WT-2 (restain)	39	1				1		UC15-B	34	1				1		3WRC-2	12	1				1		3WR-2	57		1			1		UC7-B
	UC10-B	54D	1			1			3WTC-2	35	1				1		3WT-2 (restain)	38	1				1		UC15-B	32A	1				1		3WRC-2	11A		1			1		3WR-2	56A	1				1		UC7-B
	UC10-B	53	1				1		3WTC-2	34	1				1		3WT-2 (restain)	37	1				1		UC15-B	32B	1				1		3WRC-2	11B	1				1		3WR-2	56B	1				1		UC7-B
	UC10-B	52	1				1		3WTC-2	33	1				1		3WT-2 (restain)	36	1				1		UC15-B	31	1				1		3WRC-2	10		1			1		3WR-2	55	1				1		UC7-B
	UC10-B	51A		1			1		3WTC-2	32		1			1		3WT-2 (restain)	35	1				1		UC15-B	28	1				1		3WRC-2	9		1			1		3WR-2	54	1				1		UC7-B
	UC10-B	51B		1			1		3WTC-2	30	1				1		3WT-2 (restain)	34	1				1		UC15-B	25	1				1		3WRC-2	8	1				1		3WR-2	53	1				1		UC7-B
	UC10-B	50	1			1			3WTC-2	29	1				1		3WT-2 (restain)	33	1			1			UC15-B	21	1			1			3WRC-2	7A		1			1		3WR-2	52	1				1		UC7-B
	UC10-B	49A	1			1			3WTC-2	28		1			1		3WT-2 (restain)	32 (Left)	1				1		UC15-B	20	1				1		3WRC-2	7B		1			1		3WR-2	51A	1				1		UC7-B
	UC10-B	49B	1				1		3WTC-2	27A	1				1		3WT-2 (restain)	31 (Left)	1				1		UC15-B	18	1				1		3WRC-2	6		1			1		3WR-2	51B	1				1		UC7-B
	UC10-B	48	1				1		3WTC-2	27B	1				1		3WT-2 (restain)	31 (Right)	1			1			UC15-B	17	1				1		3WRC-2	5A		1			1		3WR-2	50		1			1		UC7-B
	UC10-B	47		1			1		3WTC-2	26	1				1		3WT-2 (restain)	30	1				1		UC15-B	16		1			1		3WRC-2	5B	1				1		3WR-2	49		1			1		UC7-B
	UC10-B	45	1				1		3WTC-2	25	1				1		3WT-2 (restain)	29	1				1		UC15-B	15	1			1			3WRC-2	5C	1				1		3WR-2	48	1				1		UC7-B
	UC10-B	44A		1			1		3WTC-2	24	1				1		3WT-2 (restain)	28	1				1		UC15-B	14A		1			1		3WRC-2	4A		1			1		3WR-2	47A	1				1		UC7-B
	UC10-B	44B		1			1		3WTC-2	23	1			1			3WT-2 (restain)	27	1			1			UC15-B	14B		1			1		3WRC-2	4B		1			1		3WR-2	47B		1			1		UC7-B
	UC10-B	43		1			1		3WTC-2	22		1		1			3WT-2 (restain)	26		1			1		UC15-B	13A	1				1		3WRC-2	4C		1			1		3WR-2	46A	1				1		UC7-B
	UC10-B	41		1			1		3WTC-2	21	1				1		3WT-2 (restain)	25	1			1			UC15-B	13B	1				1		3WRC-2	3A		1			1		3WR-2	46B		1			1		UC7-B
	UC10-B	40 (Top Middle)	1				1		3WTC-2	20	1				1		3WT-2 (restain)	24A	1				1		UC15-B	13C	1				1		3WRC-2	3B		1			1		3WR-2	45	1				1		UC7-B
	UC10-B	40 (Bottom Right)	1				1		3WTC-2	19A	1				1		3WT-2 (restain)	24B	1				1		UC15-B	11A	1				1		3WRC-2	2A		1			1		3WR-2	44	1				1		UC7-B
	UC10-B	39A		1			1		3WTC-2	19B	1				1		3WT-2 (restain)	23	1			1			UC15-B	11B	1				1		3WRC-2	2B	1				1		3WR-2	43A	1			1			UC7-B
	UC10-B	39B		1			1		3WTC-2	18	1				1		3WT-2 (restain)	21	1			1			UC15-B	10	1				1		3WRC-2	1		1			1		3WR-2	43B		1			1		UC7-B
	UC10-B	38	1				1		3WTC-2	17		1			1		3WT-2 (restain)	20	1				1		UC15-B	2	1				1										3WR-2	42	1				1		UC7-B
	UC10-B	37	1				1		3WTC-2	16	1				1		3WT-2 (restain)	19 (Left)	1				1												Percentage Pachy	Percentage Diplo		Percentage Pachy Abnormal	Percentage Diplo Abnormal		3WR-2	41		1			1		UC7-B
	UC10-B	36	1			1			3WTC-2	15	1				1		3WT-2 (restain)	19 (Right)	1			1					Percentage Pachy	Percentage Diplo		Percentage Pachy Abnormal	Percentage Diplo Abnormal				48.6486	51.3514		11.1111	10.5263		3WR-2	40	1				1		UC7-B
	UC10-B	35	1			1			3WTC-2	14	1				1		3WT-2 (restain)	18	1				1				85.7143	14.2857		13.3333	0										3WR-2	39	1				1		UC7-B
	UC10-B	34	1				1		3WTC-2	13A	1				1		3WT-2 (restain)	17	1				1																		3WR-2	38	1				1		UC7-B
	UC10-B	32	1			1			3WTC-2	13B	1				1		3WT-2 (restain)	16	1			1											3WRC-3	30		1			1		3WR-2	37	1				1		UC7-B
	UC10-B	31		1			1		3WTC-2	11	1				1		3WT-2 (restain)	15A	1				1		UC15-C	12		1			1		3WRC-3	29		1			1		3WR-2	36	1				1		UC7-B
	UC10-B	30	1				1		3WTC-2	10	1				1		3WT-2 (restain)	15B	1				1		UC15-C	11	1			1			3WRC-3	28		1			1		3WR-2	35	1				1		UC7-B
	UC10-B	29	1				1		3WTC-2	9	1				1		3WT-2 (restain)	15C	1			1			UC15-C	10A	1				1		3WRC-3	27	1						3WR-2	34	1				1		UC7-B
	UC10-B	28	1				1		3WTC-2	8A	1				1		3WT-2 (restain)	14	1				1		UC15-C	10B	1				1		3WRC-3	26A		1			1		3WR-2	33	1				1		UC7-B
	UC10-B	26	1				1		3WTC-2	8B	1				1		3WT-2 (restain)	13		1			1		UC15-C	9	1			1			3WRC-3	26B		1			1		3WR-2	32A	1				1		UC7-B
	UC10-B	25A		1			1		3WTC-2	8C	1				1		3WT-2 (restain)	12 (Top)	1				1		UC15-C	8A	1				1		3WRC-3	25A	1				1		3WR-2	32B	1				1		UC7-B
	UC10-B	25B		1			1		3WTC-2	7A		1			1		3WT-2 (restain)	12 (Bottom)	1				1		UC15-C	8B	1				1		3WRC-3	25B		1			1		3WR-2	32C	1				1		UC7-B
	UC10-B	24 (Right)		1			1		3WTC-2	7B		1			1		3WT-2 (restain)	11	1			1			UC15-C	6		1			1		3WRC-3	24	1				1		3WR-2	31	1				1		UC7-B
	UC10-B	23A	1				1		3WTC-2	6	1			1			3WT-2 (restain)	10	1				1		UC15-C	4		1			1		3WRC-3	23	1				1		3WR-2	30		1			1		UC7-B
	UC10-B	23B	1				1		3WTC-2	5	1				1		3WT-2 (restain)	9	1			1			UC15-C	2A	1				1		3WRC-3	22		1			1		3WR-2	29	1				1		UC7-B
	UC10-B	21	1				1		3WTC-2	4		1			1		3WT-2 (restain)	8	1				1		UC15-C	2B	1				1		3WRC-3	21	1				1		3WR-2	28		1			1		UC7-B
	UC10-B	20	1				1		3WTC-2	3A	1				1		3WT-2 (restain)	7		1			1		UC15-C	2C	1				1		3WRC-3	20	1				1		3WR-2	27	1			1			UC7-B
	UC10-B	19 (Right)		1			1		3WTC-2	3B	1				1		3WT-2 (restain)	6	1				1		UC15-C	2D	1				1		3WRC-3	19		1			1		3WR-2	26	1				1		UC7-B
	UC10-B	17	1			1			3WTC-2	2	1			1			3WT-2 (restain)	5	1			1			UC15-C	1A	1				1		3WRC-3	18	1				1		3WR-2	25	1				1		UC7-B
	UC10-B	16	1				1		3WTC-2	1A	1				1		3WT-2 (restain)	4	1				1		UC15-C	1B	1				1		3WRC-3	17A		1			1		3WR-2	24		1			1		UC7-B
	UC10-B	14		1			1		3WTC-2	1B	1				1		3WT-2 (restain)	3	1				1		UC15-C	1C	1				1		3WRC-3	17B		1		1			3WR-2	23	1				1		UC7-B
	UC10-B	13	1				1										3WT-2 (restain)	2	1				1		UC15-C	1D	1				1		3WRC-3	16	1				1		3WR-2	22	1				1		UC7-B
	UC10-B	11		1			1				Percentage Pachy	Percentage Diplo		Percentage Pachy Abnormal	Percentage Diplo Abnormal		3WT-2 (restain)	1	1			1			UC15-C	1E	1				1		3WRC-3	15A	1				1		3WR-2	21A	1				1		UC7-B
	UC10-B	9 (GOOD REP)		1			1				84.2857	15.7143		11.8644	9.09091																		3WRC-3	15B	1			1			3WR-2	21B	1				1		UC7-B
	UC10-B	8	1				1												Percentage Pachy	Percentage Diplo		Percentage Pachy Abnormal	Percentage Diplo Abnormal				Percentage Pachy	Percentage Diplo		Percentage Pachy Abnormal	Percentage Diplo Abnormal		3WRC-3	14	1				1		3WR-2	20		1			1		UC7-B
	UC10-B	7	1				1												78.2051	21.7949		29.5082	0				88.2353	11.7647		13.3333	0		3WRC-3	13	1			1			3WR-2	19	1				1		UC7-B
	UC10-B	5		1			1		3WTC-3	60	1				1																		3WRC-3	12	1			1			3WR-2	18	1				1		UC7-B
	UC10-B	4	1				1		3WTC-3	59A		1			1																		3WRC-3	11	1				1		3WR-2	17		1			1		UC7-B
	UC10-B	3A	1				1		3WTC-3	59B		1			1		3WT-3 (restain)	60	1				1		UC15-D	74	1				1		3WRC-3	10		1			1		3WR-2	16	1				1		UC7-B
	UC10-B	3B	1				1		3WTC-3	58	1				1		3WT-3 (restain)	59	1				1		UC15-D	73		1			1		3WRC-3	9		1			1		3WR-2	15	1				1		UC7-B
	UC10-B	3C	1				1		3WTC-3	57		1			1		3WT-3 (restain)	58		1			1		UC15-D	72A		1			1		3WRC-3	8	1				1		3WR-2	14A		1			1		UC7-B
	UC10-B	2A	1				1		3WTC-3	56	1				1		3WT-3 (restain)	57		1			1		UC15-D	72B		1			1		3WRC-3	7		1			1		3WR-2	14B		1			1		UC7-B
	UC10-B	2B	1				1		3WTC-3	55		1			1		3WT-3 (restain)	56	1			1			UC15-D	72C		1			1		3WRC-3	6		1			1		3WR-2	13A	1				1		UC7-B
	UC10-B	1	1				1		3WTC-3	54A		1			1		3WT-3 (restain)	55	1			1			UC15-D	71	1				1		3WRC-3	5	1				1		3WR-2	13B	1				1		UC7-B
									3WTC-3	54B		1			1		3WT-3 (restain)	54A		1			1		UC15-D	70A		1			1		3WRC-3	4	1				1		3WR-2	13C		1			1		UC7-B
			Percentage Pachy	Percentage Diplo		Percentage Pachy Abnormal	Percentage Diplo Abnormal		3WTC-3	53		1			1		3WT-3 (restain)	54B		1			1		UC15-D	70B		1			1		3WRC-3	3		1			1		3WR-2	12	1			1			UC7-B
			72.4638	27.5362		20	0		3WTC-3	52		1			1		3WT-3 (restain)	53	1				1		UC15-D	70C		1			1		3WRC-3	2A	1				1		3WR-2	11A		1			1		UC7-B
									3WTC-3	51	1				1		3WT-3 (restain)	52	1				1		UC15-D	69		1			1		3WRC-3	2B	1				1		3WR-2	11B		1		1			UC7-B
									3WTC-3	50	1				1		3WT-3 (restain)	51		1			1		UC15-D	68	1				1		3WRC-3	1		1			1		3WR-2	9	1				1		UC7-B
	UC10-C	60A	1				1		3WTC-3	49		1			1		3WT-3 (restain)	50	1				1		UC15-D	67A	1				1										3WR-2	8	1				1		UC7-B
	UC10-C	60B	1				1		3WTC-3	48A		1			1		3WT-3 (restain)	49	1				1		UC15-D	67B	1			1					Percentage Pachy	Percentage Diplo		Percentage Pachy Abnormal	Percentage Diplo Abnormal		3WR-2	7	1				1		UC7-B
	UC10-C	60C	1				1		3WTC-3	48B	1			1			3WT-3 (restain)	48A	1				1		UC15-D	66		1			1				54.2857	45.7143		15.7895	6.25		3WR-2	6A	1			1			UC7-B
	UC10-C	60D	1				1		3WTC-3	47		1			1		3WT-3 (restain)	48B	1				1		UC15-D	65		1			1										3WR-2	6B	1				1		UC7-B
	UC10-C	60E	1				1		3WTC-3	46	1				1		3WT-3 (restain)	48C	1				1		UC15-D	64A	1				1										3WR-2	5	1				1		UC7-B
	UC10-C	60F	1				1		3WTC-3	45	1				1		3WT-3 (restain)	47	1			1			UC15-D	64B	1				1										3WR-2	4		1			1		UC7-B
	UC10-C	59A	1				1		3WTC-3	44	1				1		3WT-3 (restain)	46	1				1		UC15-D	64C	1				1										3WR-2	3	1				1		UC7-B
	UC10-C	59B	1				1		3WTC-3	43A	1				1		3WT-3 (restain)	45A	1				1		UC15-D	63 (OK REP)		1		1											3WR-2	2	1				1		UC7-B
	UC10-C	58	1				1		3WTC-3	43B	1				1		3WT-3 (restain)	45B	1				1		UC15-D	61		1			1										3WR-2	1	1				1		UC7-B
	UC10-C	57A	1				1		3WTC-3	42		1			1		3WT-3 (restain)	44A	1				1		UC15-D	60	1				1																		UC7-B
	UC10-C	57B	1				1		3WTC-3	41	1				1		3WT-3 (restain)	44B	1			1			UC15-D	59	1			1													Percentage Pachy	Percentage Diplo		Percentage Pachy Abnormal	Percentage Diplo Abnormal		UC7-B
	UC10-C	56A	1			1			3WTC-3	40		1			1		3WT-3 (restain)	43		1			1		UC15-D	57	1				1												73.5632	26.4368		9.375	0		UC7-B
	UC10-C	56B	1				1		3WTC-3	39A	1				1		3WT-3 (restain)	42		1			1		UC15-D	55		1			1
	UC10-C	56C	1				1		3WTC-3	39B	1				1		3WT-3 (restain)	41		1		1			UC15-D	54	1				1
	UC10-C	55		1			1		3WTC-3	39C	1				1		3WT-3 (restain)	40	1			1			UC15-D	53	1				1										3WR-3 (original)	21A	1			1
	UC10-C	54	1			1			3WTC-3	38	1				1		3WT-3 (restain)	39	1			1			UC15-D	52		1		1											3WR-3 (original)	21B	1				1
	UC10-C	53	1				1		3WTC-3	37	1				1		3WT-3 (restain)	38	1				1		UC15-D	49	1				1										3WR-3 (original)	20	1				1
	UC10-C	52	1				1		3WTC-3	36	1			1			3WT-3 (restain)	37A	1			1			UC15-D	47A		1			1										3WR-3 (original)	19	1				1		UC7-C
	UC10-C	51	1				1		3WTC-3	35	1				1		3WT-3 (restain)	37B		1			1		UC15-D	47B		1			1										3WR-3 (original)	18A	1			1			UC7-C
	UC10-C	49A	1				1		3WTC-3	34		1			1		3WT-3 (restain)	36	1			1			UC15-D	44		1			1										3WR-3 (original)	18B	1			1			UC7-C
	UC10-C	49B	1				1		3WTC-3	33A	1				1		3WT-3 (restain)	35A	1				1		UC15-D	43A	1				1										3WR-3 (original)	17	1			1			UC7-C
	UC10-C	48	1			1			3WTC-3	33B	1				1		3WT-3 (restain)	35B	1			1			UC15-D	43B	1			1											3WR-3 (original)	16		1			1		UC7-C
	UC10-C	47	1				1		3WTC-3	32	1				1		3WT-3 (restain)	34	1				1		UC15-D	41	1				1										3WR-3 (original)	15	1			1			UC7-C
	UC10-C	46	1				1		3WTC-3	31		1			1		3WT-3 (restain)	33	1				1		UC15-D	37	1				1										3WR-3 (original)	14		1			1		UC7-C
	UC10-C	45	1			1			3WTC-3	30	1				1		3WT-3 (restain)	32	1				1		UC15-D	36		1			1										3WR-3 (original)	13	1			1			UC7-C
	UC10-C	44	1				1		3WTC-3	29	1				1		3WT-3 (restain)	31A		1			1		UC15-D	35A		1			1										3WR-3 (original)	12	1				1		UC7-C
	UC10-C	43A	1				1		3WTC-3	28	1				1		3WT-3 (restain)	31B		1			1		UC15-D	35B		1			1										3WR-3 (original)	11	1			1			UC7-C
	UC10-C	43B	1			1			3WTC-3	27	1				1		3WT-3 (restain)	30A		1			1		UC15-D	34 (Right)		1			1										3WR-3 (original)	10	1				1		UC7-C
	UC10-C	42A	1				1		3WTC-3	26	1				1		3WT-3 (restain)	30B	1				1		UC15-D	33	1				1										3WR-3 (original)	9	1				1		UC7-C
	UC10-C	42B	1				1		3WTC-3	25	1				1		3WT-3 (restain)	29	1				1		UC15-D	32	1				1										3WR-3 (original)	8	1				1		UC7-C
	UC10-C	41	1			1			3WTC-3	24	1				1		3WT-3 (restain)	27		1			1		UC15-D	31	1				1										3WR-3 (original)	7	1				1		UC7-C
	UC10-C	39	1				1		3WTC-3	23	1				1		3WT-3 (restain)	26	1			1			UC15-D	29		1			1										3WR-3 (original)	6	1				1		UC7-C
	UC10-C	38	1				1		3WTC-3	22		1			1		3WT-3 (restain)	25	1				1		UC15-D	27		1			1										3WR-3 (original)	5	1				1		UC7-C
	UC10-C	37		1			1		3WTC-3	21		1			1		3WT-3 (restain)	24	1			1			UC15-D	25A	1				1										3WR-3 (original)	4	1				1		UC7-C
	UC10-C	36A	1			1			3WTC-3	20		1			1		3WT-3 (restain)	23	1				1		UC15-D	25B	1				1										3WR-3 (original)	3	1				1		UC7-C
	UC10-C	36B	1				1		3WTC-3	19	1				1		3WT-3 (restain)	22	1				1		UC15-D	24A		1			1										3WR-3 (original)	2	1				1		UC7-C
	UC10-C	35		1			1		3WTC-3	18	1				1		3WT-3 (restain)	21		1			1		UC15-D	24B		1			1										3WR-3 (original)	1	1				1		UC7-C
	UC10-C	34		1		1			3WTC-3	17		1			1		3WT-3 (restain)	20	1				1		UC15-D	23		1			1										3WR-3	48	1				1		UC7-C
	UC10-C	33A	1				1		3WTC-3	16		1			1		3WT-3 (restain)	19A	1				1		UC15-D	22	1				1										3WR-3	47	1				1		UC7-C
	UC10-C	33B	1				1		3WTC-3	15		1			1		3WT-3 (restain)	19B	1				1		UC15-D	19A	1				1										3WR-3	46		1			1		UC7-C
	UC10-C	32A		1			1		3WTC-3	14	1				1		3WT-3 (restain)	19C	1				1		UC15-D	19B	1				1										3WR-3	45	1				1		UC7-C
	UC10-C	32B		1			1		3WTC-3	13		1			1		3WT-3 (restain)	19D	1				1		UC15-D	18		1			1										3WR-3	44	1				1		UC7-C
	UC10-C	31	1				1		3WTC-3	12		1			1		3WT-3 (restain)	18	1			1			UC15-D	17		1			1										3WR-3	43	1				1		UC7-C
	UC10-C	30	1				1		3WTC-3	11	1			1			3WT-3 (restain)	17	1				1		UC15-D	16	1			1											3WR-3	42A	1				1		UC7-C
	UC10-C	29A	1				1		3WTC-3	10	1				1		3WT-3 (restain)	16		1			1		UC15-D	15A	1				1										3WR-3	42B	1			1			UC7-C
	UC10-C	29B	1				1		3WTC-3	9	1				1		3WT-3 (restain)	15	1				1		UC15-D	15B	1				1										3WR-3	41	1				1		UC7-C
	UC10-C	29C	1				1		3WTC-3	8	1				1		3WT-3 (restain)	14	1				1		UC15-D	10A	1				1										3WR-3	40	1				1		UC7-C
	UC10-C	28A	1				1		3WTC-3	7		1			1		3WT-3 (restain)	13	1			1			UC15-D	10B	1				1										3WR-3	39	1				1		UC7-C
	UC10-C	28B	1				1		3WTC-3	6		1			1		3WT-3 (restain)	12A	1				1		UC15-D	9		1			1										3WR-3	38	1				1		UC7-C
	UC10-C	27		1			1		3WTC-3	5		1			1		3WT-3 (restain)	12B	1			1			UC15-D	8		1			1										3WR-3	37		1			1		UC7-C
	UC10-C	26	1				1		3WTC-3	4		1			1		3WT-3 (restain)	11	1			1			UC15-D	7		1			1										3WR-3	36		1			1		UC7-C
	UC10-C	25	1				1		3WTC-3	3	1				1		3WT-3 (restain)	10	1			1			UC15-D	5		1		1											3WR-3	35A	1				1		UC7-C
	UC10-C	23	1			1			3WTC-3	2	1			1			3WT-3 (restain)	9	1				1		UC15-D	2 (Top)	1			1											3WR-3	35B	1				1		UC7-C
	UC10-C	22	1				1		3WTC-3	1		1			1		3WT-3 (restain)	8	1			1			UC15-D	2 (Bottom)	1				1										3WR-3	34		1			1		UC7-C
	UC10-C	21 (Left)	1				1										3WT-3 (restain)	7	1			1				1		1			1										3WR-3	33	1				1		UC7-C
	UC10-C	21 (Right)	1				1				Percentage Pachy	Percentage Diplo		Percentage Pachy Abnormal	Percentage Diplo Abnormal		3WT-3 (restain)	3		1			1																		3WR-3	32	1				1		UC7-C
	UC10-C	20A	1				1				58.209	41.791		10.2564	0		3WT-3 (restain)	2	1				1				Percentage Pachy	Percentage Diplo		Percentage Pachy Abnormal	Percentage Diplo Abnormal										3WR-3	31		1			1		UC7-C
	UC10-C	20B	1				1										3WT-3 (restain)	1		1			1				50.7692	49.2308		15.1515	9.375										3WR-3	30		1			1		UC7-C
	UC10-C	19		1			1																																		3WR-3	29A	1				1		UC7-C
	UC10-C	18	1				1												Percentage Pachy	Percentage Diplo		Percentage Pachy Abnormal	Percentage Diplo Abnormal																		3WR-3	29B	1				1		UC7-C
	UC10-C	17A	1				1												65.8228	34.1772		34.6154	3.7037		UC15-E	33		1			1										3WR-3	28		1			1		UC7-C
	UC10-C	17B	1				1																		UC15-E	32	1				1										3WR-3	27	1				1		UC7-C
	UC10-C	16		1			1																		UC15-E	29	1			1											3WR-3	25		1			1		UC7-C
	UC10-C	15	1				1										3WT-10 (restain)	66	1				1		UC15-E	28		1			1										3WR-3	24	1				1		UC7-C
	UC10-C	14A	1				1										3WT-10 (restain)	65	1				1		UC15-E	27	1				1										3WR-3	23	1				1		UC7-C
	UC10-C	14B	1				1										3WT-10 (restain)	64	1				1		UC15-E	26	1				1										3WR-3	22		1			1		UC7-C
	UC10-C	13		1			1										3WT-10 (restain)	63A	1				1		UC15-E	25		1			1										3WR-3	21	1				1		UC7-C
	UC10-C	12		1			1										3WT-10 (restain)	63B	1				1		UC15-E	24		1			1										3WR-3	20	1				1		UC7-C
	UC10-C	11 (Bottom)	1				1										3WT-10 (restain)	63C	1				1		UC15-E	23 (Left)	1				1										3WR-3	19	1				1		UC7-C
	UC10-C	10	1			1											3WT-10 (restain)	62	1			1			UC15-E	22		1			1										3WR-3	18		1			1		UC7-C
	UC10-C	9	1				1										3WT-10 (restain)	61	1			1			UC15-E	21A	1				1										3WR-3	17	1				1		UC7-C
	UC10-C	8A	1				1										3WT-10 (restain)	60		1			1		UC15-E	21B	1				1										3WR-3	16	1				1		UC7-C
	UC10-C	8B	1				1										3WT-10 (restain)	59	1			1			UC15-E	20	1				1										3WR-3	15	1				1		UC7-C
	UC10-C	7	1			1											3WT-10 (restain)	58	1				1		UC15-E	19	1				1										3WR-3	14	1				1		UC7-C
	UC10-C	6	1				1										3WT-10 (restain)	56A		1			1		UC15-E	18	1				1										3WR-3	13	1				1		UC7-C
	UC10-C	5	1				1										3WT-10 (restain)	56B		1			1		UC15-E	17	1				1										3WR-3	12	1				1		UC7-C
	UC10-C	4	1				1										3WT-10 (restain)	56C		1			1		UC15-E	16A		1			1										3WR-3	11	1				1		UC7-C
	UC10-C	3 (Top)	1				1										3WT-10 (restain)	55	1				1		UC15-E	16B		1			1										3WR-3	10	1				1		UC7-C
	UC10-C	3 (Bottom)	1			1											3WT-10 (restain)	54		1			1		UC15-E	14A	1				1										3WR-3	9		1			1		UC7-C
	UC10-C	2		1			1										3WT-10 (restain)	53		1			1		UC15-E	14B	1				1										3WR-3	8A	1				1		UC7-C
	UC10-C	1	1			1											3WT-10 (restain)	52A	1				1		UC15-E	14C	1			1											3WR-3	8B	1			1			UC7-C
																	3WT-10 (restain)	52B	1				1		UC15-E	13	1				1										3WR-3	7	1				1		UC7-C
			Percentage Pachy	Percentage Diplo		Percentage Pachy Abnormal	Percentage Diplo Abnormal										3WT-10 (restain)	52C	1				1		UC15-E	12	1				1										3WR-3	6A		1			1		UC7-C
			86.25	13.75		17.3913	9.09091										3WT-10 (restain)	51	1				1		UC15-E	11		1			1										3WR-3	6B		1			1		UC7-C
																	3WT-10 (restain)	50	1				1		UC15-E	9	1			1											3WR-3	5	1				1		UC7-C
																	3WT-10 (restain)	49	1				1		UC15-E	8	1				1										3WR-3	4	1				1		UC7-C
	UC10-D	62		1			1										3WT-10 (restain)	48	1				1		UC15-E	7 (Left)		1			1										3WR-3	3	1				1		UC7-C
	UC10-D	61	1				1										3WT-10 (restain)	47	1				1		UC15-E	6	1				1										3WR-3	2		1			1		UC7-C
	UC10-D	60	1				1										3WT-10 (restain)	46	1				1		UC15-E	4A	1				1										3WR-3	1	1				1		UC7-C
	UC10-D	59	1			1											3WT-10 (restain)	45		1		1			UC15-E	4B	1				1																		UC7-C
	UC10-D	58		1			1										3WT-10 (restain)	44	1				1		UC15-E	4C	1				1												Percentage Pachy	Percentage Diplo		Percentage Pachy Abnormal	Percentage Diplo Abnormal		UC7-C
	UC10-D	57	1			1											3WT-10 (restain)	43	1				1		UC15-E	3	1			1													78.6667	21.3333		15.2542	0		UC7-C
	UC10-D	56		1			1										3WT-10 (restain)	42	1				1		UC15-E	2	1				1																		UC7-C
	UC10-D	55		1			1										3WT-10 (restain)	41	1				1		UC15-E	1A	1				1																		UC7-C
	UC10-D	54		1			1										3WT-10 (restain)	40A	1				1		UC15-E	1B	1				1										3WR-10 (original)	26	1				1		UC7-C
	UC10-D	53		1			1										3WT-10 (restain)	40B	1				1																		3WR-10 (original)	25	1				1		UC7-C
	UC10-D	52		1			1										3WT-10 (restain)	39		1			1				Percentage Pachy	Percentage Diplo		Percentage Pachy Abnormal	Percentage Diplo Abnormal										3WR-10 (original)	24	1				1		UC7-C
	UC10-D	51 (Left)	1				1										3WT-10 (restain)	38		1			1				76.4706	23.5294		15.3846	0										3WR-10 (original)	23A		1			1		UC7-C
	UC10-D	51 (Top)	1				1										3WT-10 (restain)	37	1				1																		3WR-10 (original)	23B		1			1		UC7-C
	UC10-D	51 (Right)	1			1											3WT-10 (restain)	36	1				1																		3WR-10 (original)	22		1			1		UC7-C
	UC10-D	50		1			1										3WT-10 (restain)	35	1				1																		3WR-10 (original)	20	1				1		UC7-C
	UC10-D	49	1				1										3WT-10 (restain)	34		1			1																		3WR-10 (original)	19		1			1		UC7-C
	UC10-D	48	1				1										3WT-10 (restain)	33 (Top)	1				1																		3WR-10 (original)	18	1				1		UC7-C
	UC10-D	47		1			1										3WT-10 (restain)	32		1			1																		3WR-10 (original)	17	1			1			UC7-C
	UC10-D	46	1				1										3WT-10 (restain)	31	1				1																		3WR-10 (original)	16		1			1		UC7-C
	UC10-D	45		1			1										3WT-10 (restain)	28A	1				1																		3WR-10 (original)	15	1				1		UC7-C
	UC10-D	44A	1				1										3WT-10 (restain)	28B	1				1																		3WR-10 (original)	14	1				1		UC7-C
	UC10-D	44B	1			1											3WT-10 (restain)	26	1				1																		3WR-10 (original)	13		1			1		UC7-C
	UC10-D	43	1				1										3WT-10 (restain)	25	1			1																			3WR-10 (original)	12	1				1		UC7-C
	UC10-D	42		1			1										3WT-10 (restain)	24	1			1																			3WR-10 (original)	11	1				1		UC7-C
	UC10-D	41	1				1										3WT-10 (restain)	23		1			1																		3WR-10 (original)	10A	1				1		UC7-C
	UC10-D	40	1				1										3WT-10 (restain)	22B	1				1																		3WR-10 (original)	10B		1			1
	UC10-D	39A	1				1										3WT-10 (restain)	21	1				1																		3WR-10 (original)	9	1				1
	UC10-D	39B	1				1										3WT-10 (restain)	20	1			1																			3WR-10 (original)	8	1				1
	UC10-D	38		1			1										3WT-10 (restain)	19		1			1																		3WR-10 (original)	7		1			1
	UC10-D	37		1			1										3WT-10 (restain)	18	1				1																		3WR-10 (original)	6A	1			1
	UC10-D	36		1			1										3WT-10 (restain)	17	1				1																		3WR-10 (original)	6B		1		1			UC7-D
	UC10-D	35	1				1										3WT-10 (restain)	16	1				1																		3WR-10 (original)	5		1			1		UC7-D
	UC10-D	34A	1				1										3WT-10 (restain)	15	1				1																		3WR-10 (original)	4		1			1		UC7-D
	UC10-D	34B	1				1										3WT-10 (restain)	14		1			1																		3WR-10 (original)	3	1				1		UC7-D
	UC10-D	33A		1			1										3WT-10 (restain)	13A	1			1																			3WR-10 (original)	2		1			1		UC7-D
	UC10-D	33B		1			1										3WT-10 (restain)	13B	1			1																			3WR-10 (original)	1		1			1		UC7-D
	UC10-D	33C		1			1										3WT-10 (restain)	12		1			1																		3WR-10	46		1			1		UC7-D
	UC10-D	32A	1				1										3WT-10 (restain)	11	1				1																		3WR-10	40	1				1		UC7-D
	UC10-D	32B	1				1										3WT-10 (restain)	10	1				1																		3WR-10	39	1				1		UC7-D
	UC10-D	32C	1				1										3WT-10 (restain)	9	1			1																			3WR-10	38	1				1		UC7-D
	UC10-D	32D	1				1										3WT-10 (restain)	8	1				1																		3WR-10	37A	1				1		UC7-D
	UC10-D	32E	1				1										3WT-10 (restain)	7A	1			1																			3WR-10	37B	1				1		UC7-D
	UC10-D	31 (Top Left)	1			1											3WT-10 (restain)	7B	1			1																			3WR-10	37C	1				1		UC7-D
	UC10-D	31 (Top Right)	1				1										3WT-10 (restain)	6	1			1																			3WR-10	36A	1				1		UC7-D
	UC10-D	31 (Bottom Left)	1				1										3WT-10 (restain)	5		1			1																		3WR-10	36B		1			1		UC7-D
	UC10-D	31 (Bottom Middle)	1			1											3WT-10 (restain)	4	1				1																		3WR-10	35	1				1		UC7-D
	UC10-D	31 (Bottom Right)	1				1										3WT-10 (restain)	3		1			1																		3WR-10	33	1			1			UC7-D
	UC10-D	30A		1			1										3WT-10 (restain)	2		1			1																		3WR-10	31A		1			1		UC7-D
	UC10-D	30B		1			1										3WT-10 (restain)	1	1				1																		3WR-10	31B	1				1		UC7-D
	UC10-D	29 (Top)		1			1																																		3WR-10	30A	1				1		UC7-D
	UC10-D	29 (Bottom)		1			1												Percentage Pachy	Percentage Diplo		Percentage Pachy Abnormal	Percentage Diplo Abnormal																		3WR-10	30B		1			1		UC7-D
	UC10-D	28A		1			1												75	25		22.2222	5.55556																		3WR-10	29	1				1		UC7-D
	UC10-D	28B		1			1																																		3WR-10	28		1			1		UC7-D
	UC10-D	28C		1			1																																		3WR-10	27	1				1		UC7-D
	UC10-D	27	1				1										3WT-11 (restain)	64	1			1																			3WR-10	26A	1				1		UC7-D
	UC10-D	26	1				1										3WT-11 (restain)	63A	1				1																		3WR-10	26B	1				1		UC7-D
	UC10-D	25		1			1										3WT-11 (restain)	63B	1				1																		3WR-10	26C		1			1		UC7-D
	UC10-D	24	1				1										3WT-11 (restain)	63C	1				1																		3WR-10	25	1			1			UC7-D
	UC10-D	23A	1				1										3WT-11 (restain)	62		1			1																		3WR-10	24A	1				1		UC7-D
	UC10-D	23B	1				1										3WT-11 (restain)	61		1			1																		3WR-10	24B	1				1		UC7-D
	UC10-D	22		1			1										3WT-11 (restain)	60	1				1																		3WR-10	24C	1				1		UC7-D
	UC10-D	21	1			1											3WT-11 (restain)	59		1			1																		3WR-10	23	1				1		UC7-D
	UC10-D	20 (Top)		1			1										3WT-11 (restain)	58	1			1																			3WR-10	22A	1				1		UC7-D
	UC10-D	20 (Middle)		1		1											3WT-11 (restain)	57A	1			1																			3WR-10	22B		1			1		UC7-D
	UC10-D	20 (Bottom)		1			1										3WT-11 (restain)	57B	1			1																			3WR-10	21	1				1		UC7-D
	UC10-D	19	1			1											3WT-11 (restain)	56	1			1																			3WR-10	20A	1				1		UC7-D
	UC10-D	18		1			1										3WT-11 (restain)	55		1			1																		3WR-10	20B	1			1			UC7-D
	UC10-D	17	1				1										3WT-11 (restain)	54		1			1																		3WR-10	20C		1			1		UC7-D
	UC10-D	16A	1				1										3WT-11 (restain)	53	1			1																			3WR-10	19A	1				1		UC7-D
	UC10-D	16B	1				1										3WT-11 (restain)	52	1				1																		3WR-10	19B	1				1		UC7-D
	UC10-D	15A	1				1										3WT-11 (restain)	51		1			1																		3WR-10	19C	1				1		UC7-D
	UC10-D	15B	1				1										3WT-11 (restain)	50A	1			1																			3WR-10	18A	1				1		UC7-D
	UC10-D	14	1				1										3WT-11 (restain)	50B	1			1																			3WR-10	18B		1			1		UC7-D
	UC10-D	13	1				1										3WT-11 (restain)	49A	1				1																		3WR-10	17	1				1		UC7-D
	UC10-D	12	1				1										3WT-11 (restain)	49B	1				1																		3WR-10	16	1				1		UC7-D
	UC10-D	11A	1				1										3WT-11 (restain)	48	1				1																		3WR-10	15	1				1		UC7-D
	UC10-D	11B	1				1										3WT-11 (restain)	47		1			1																		3WR-10	14A	1				1		UC7-D
	UC10-D	10		1			1										3WT-11 (restain)	46		1			1																		3WR-10	14B	1				1		UC7-D
	UC10-D	9A	1				1										3WT-11 (restain)	45 (Top)	1				1																		3WR-10	13A	1			1			UC7-D
	UC10-D	9B	1				1										3WT-11 (restain)	45 (Bottom)	1			1																			3WR-10	13B	1				1		UC7-D
	UC10-D	8	1			1											3WT-11 (restain)	44 (Top)		1			1																		3WR-10	13C	1				1		UC7-D
	UC10-D	6		1			1										3WT-11 (restain)	44 (Bottom)		1			1																		3WR-10	12	1				1		UC7-D
	UC10-D	5	1				1										3WT-11 (restain)	43		1			1																		3WR-10	11A	1				1		UC7-D
	UC10-D	3 (GOOD REP)		1		1											3WT-11 (restain)	42A		1			1																		3WR-10	11B		1			1		UC7-D
	UC10-D	2		1			1										3WT-11 (restain)	42B	1			1																			3WR-10	9A	1				1		UC7-D
	UC10-D	1	1				1										3WT-11 (restain)	41	1				1																		3WR-10	9B	1				1		UC7-D
																	3WT-11 (restain)	40	1				1																		3WR-10	9C		1			1		UC7-D
			Percentage Pachy	Percentage Diplo		Percentage Pachy Abnormal	Percentage Diplo Abnormal										3WT-11 (restain)	39		1			1																		3WR-10	8	1			1			UC7-D
			61.1765	38.8235		17.3077	9.09091										3WT-11 (restain)	38	1			1																			3WR-10	7A	1				1		UC7-D
																	3WT-11 (restain)	37A	1				1																		3WR-10	7B		1			1		UC7-D
																	3WT-11 (restain)	37B	1				1																		3WR-10	6A	1			1			UC7-D
	UC10-E	61	1			1											3WT-11 (restain)	36	1				1																		3WR-10	6B	1				1		UC7-D
		60A	1				1										3WT-11 (restain)	35A		1			1																		3WR-10	6C		1			1		UC7-D
		60B	1				1										3WT-11 (restain)	35B		1			1																		3WR-10	6D		1			1		UC7-D
		57		1			1										3WT-11 (restain)	35C		1			1																		3WR-10	5	1				1		UC7-D
		56	1				1										3WT-11 (restain)	33	1			1																			3WR-10	4A	1				1		UC7-D
		55 (Left)	1				1										3WT-11 (restain)	32A	1			1																			3WR-10	4B		1			1		UC7-D
		53		1			1										3WT-11 (restain)	32B	1			1																			3WR-10	2		1			1		UC7-D
		52A		1			1										3WT-11 (restain)	32C		1			1																		3WR-10	1	1				1		UC7-D
		52B		1			1										3WT-11 (restain)	31A		1			1																										UC7-D
		52C		1			1										3WT-11 (restain)	31B		1			1																				Percentage Pachy	Percentage Diplo		Percentage Pachy Abnormal	Percentage Diplo Abnormal		UC7-D
		51A		1			1										3WT-11 (restain)	30A	1				1																				68.1319	31.8681		11.2903	3.44828		UC7-D
		51B		1			1										3WT-11 (restain)	30B	1				1																										UC7-D
		51C		1			1										3WT-11 (restain)	29	1			1																											UC7-D
		51D		1			1										3WT-11 (restain)	28A	1			1																			3WR-11	63	1				1		UC7-D
		51E		1			1										3WT-11 (restain)	28B		1			1																		3WR-11	62					1		UC7-D
		50		1			1										3WT-11 (restain)	27		1		1																			3WR-11	61	1				1		UC7-D
		49A	1				1										3WT-11 (restain)	26A		1			1																		3WR-11	60A		1			1		UC7-D
		49B	1			1											3WT-11 (restain)	26B		1			1																		3WR-11	60B		1			1		UC7-D
		48		1			1										3WT-11 (restain)	24	1			1																			3WR-11	59	1				1		UC7-D
		47	1				1										3WT-11 (restain)	23A		1			1																		3WR-11	58	1				1		UC7-D
		46		1			1										3WT-11 (restain)	23B		1			1																		3WR-11	57	1				1		UC7-D
		45		1			1										3WT-11 (restain)	21A	1			1																			3WR-11	56	1				1		UC7-D
		44		1			1										3WT-11 (restain)	21B	1				1																		3WR-11	55		1			1		UC7-D
		43A	1				1										3WT-11 (restain)	20	1			1																			3WR-11	54	1				1		UC7-D
		43B	1				1										3WT-11 (restain)	19	1			1																			3WR-11	53	1				1		UC7-D
		43C	1				1										3WT-11 (restain)	18A	1			1																			3WR-11	52	1				1		UC7-D
		42	1				1										3WT-11 (restain)	18B	1			1																			3WR-11	51	1				1		UC7-D
		41A	1				1										3WT-11 (restain)	17	1			1																			3WR-11	50	1				1		UC7-D
		41B	1				1										3WT-11 (restain)	16A		1			1																		3WR-11	49		1			1		UC7-D
		40		1			1										3WT-11 (restain)	16B		1			1																		3WR-11	48		1			1		UC7-D
		39	1				1										3WT-11 (restain)	15	1				1																		3WR-11	47	1				1		UC7-D
		38	1				1										3WT-11 (restain)	14	1				1																		3WR-11	46	1				1		UC7-D
		37A		1			1										3WT-11 (restain)	13A		1			1																		3WR-11	45		1			1		UC7-D
		37B		1			1										3WT-11 (restain)	13B	1				1																		3WR-11	44	1			1			UC7-D
		36A		1			1										3WT-11 (restain)	12A		1			1																		3WR-11	43	1				1		UC7-D
		36B		1			1										3WT-11 (restain)	12B	1			1																			3WR-11	42		1			1		UC7-D
		35A	1				1										3WT-11 (restain)	11A	1				1																		3WR-11	41	1				1		UC7-D
		35B	1				1										3WT-11 (restain)	11B	1				1																		3WR-11	40		1			1		UC7-D
		34		1			1										3WT-11 (restain)	11C		1			1																		3WR-11	39		1			1		UC7-D
		33	1				1										3WT-11 (restain)	10		1			1																		3WR-11	38		1			1
		32	1				1										3WT-11 (restain)	9 (Top)		1			1																		3WR-11	37		1			1
		31 (GOOD REP)		1			1										3WT-11 (restain)	9 (Bottom)	1			1																			3WR-11	36	1			1
		30	1				1										3WT-11 (restain)	8	1				1																		3WR-11	35	1				1
		29		1			1										3WT-11 (restain)	7	1				1																		3WR-11	34	1				1
		28	1				1										3WT-11 (restain)	6	1				1																		3WR-11	33A	1				1		UC7-E
		27		1			1										3WT-11 (restain)	5 (Left)	1			1																			3WR-11	33B	1				1		UC7-E
		26	1				1										3WT-11 (restain)	4	1			1																			3WR-11	32A	1				1		UC7-E
		25A	1				1										3WT-11 (restain)	3		1		1																			3WR-11	32B	1				1		UC7-E
		25B		1			1										3WT-11 (restain)	2		1			1																		3WR-11	31A		1			1		UC7-E
		24A		1			1										3WT-11 (restain)	1		1			1																		3WR-11	31B		1			1		UC7-E
		24B		1			1																																		3WR-11	30	1			1			UC7-E
		23A	1				1												Percentage Pachy	Percentage Diplo		Percentage Pachy Abnormal	Percentage Diplo Abnormal																		3WR-11	29		1			1		UC7-E
		23B	1				1												59.7701	40.2299		51.9231	2.85714																		3WR-11	28		1			1		UC7-E
		22	1				1																																		3WR-11	27	1			1			UC7-E
		21A	1				1																																		3WR-11	26	1				1		UC7-E
		21B	1				1																																		3WR-11	25	1				1		UC7-E
		20	1				1																																		3WR-11	24		1			1		UC7-E
		19		1			1																																		3WR-11	23	1				1		UC7-E
		18A	1				1																																		3WR-11	22		1			1		UC7-E
		18B	1				1																																		3WR-11	21		1			1		UC7-E
		17	1				1																																		3WR-11	20	1				1		UC7-E
		16A	1				1																																		3WR-11	19	1			1			UC7-E
		16B		1			1																																		3WR-11	18A	1				1		UC7-E
		15	1			1																																			3WR-11	18B	1				1		UC7-E
		14A		1			1																																		3WR-11	18C		1			1		UC7-E
		14B		1			1																																		3WR-11	18D		1			1		UC7-E
		14C		1		1																																			3WR-11	17	1				1		UC7-E
		14D	1				1																																		3WR-11	16		1			1		UC7-E
		13	1			1																																			3WR-11	15	1				1		UC7-E
		12		1			1																																		3WR-11	14		1			1		UC7-E
		10	1				1																																		3WR-11	12	1				1		UC7-E
		9		1			1																																		3WR-11	11		1			1		UC7-E
		8A	1				1																																		3WR-11	10	1				1		UC7-E
		8B	1				1																																		3WR-11	9	1				1		UC7-E
		7	1				1																																		3WR-11	8A		1			1		UC7-E
		5		1			1																																		3WR-11	8B		1			1		UC7-E
		4	1				1																																		3WR-11	7	1				1		UC7-E
		3	1			1																																			3WR-11	6		1			1		UC7-E
		2	1				1																																		3WR-11	5		1			1		UC7-E
		1	1				1																																		3WR-11	4	1				1		UC7-E
																																									3WR-11	3		1			1		UC7-E
			Percentage Pachy	Percentage Diplo		Percentage Pachy Abnormal	Percentage Diplo Abnormal																																		3WR-11	2	1				1		UC7-E
			56.962	43.038		11.1111	2.94118																																		3WR-11	1	1				1		UC7-E
																																																	UC7-E
																																											Percentage Pachy	Percentage Diplo		Percentage Pachy Abnormal	Percentage Diplo Abnormal		UC7-E
																																											58.5714	41.4286		12.1951	0		UC7-E
																																																	UC7-E
																																																	UC7-E
																																																	UC7-E
																																																	UC7-E
																																																	UC7-E
																																																	UC7-E
																																																	UC7-E
																																																	UC7-E
																																																	UC7-E
																																																	UC7-E
																																																	UC7-E
																																																	UC7-E
																																																	UC7-E
																																																	UC7-E
																																																	UC7-E
																																																	UC7-E
																																																	UC7-E
																																																	UC7-E
																																																	UC7-E
																																																	UC7-E
																																																	UC7-E
																																																	UC7-E
																																																	UC7-E
																																																	UC7-E
																																																	UC7-E
																																																	UC7-E
																																																	UC7-E
																																																	UC7-E
																																																	UC7-E
																																																	UC7-E
																																																	UC7-E
																																																	UC7-E
																																																	UC7-E
																																																	UC7-E
																																																	UC7-E
																																																	UC7-E
																																																	UC7-E
																																																	UC7-E
																																																	UC7-E
																																																	UC7-E
																																																	UC7-E
																																																	UC7-E
																																																	UC7-E
																																																	UC7-E
[truncated: 11 more columns]
