# Supplementary material for: Meiotic prophase I disruption as a strategy for nonhormonal male contraception using small-molecule inhibitor JQ1
Source: Proc Natl Acad Sci U S A. 2026 Apr 7;123(15):e2517498123. doi: 10.1073/pnas.2517498123 (PMC13080027; doi:10.1073/pnas.2517498123)
Supplement: Supplementary file 15 — Dataset S14 (XLSX) [file pnas.2517498123.sd14.xlsx]

## Sheet: Sheet1
Abnormal localization of yH2AX in pachynema cells (%)
	Untreated control for treatment (UC-T)								Vehicle control for treatment (VC-T)								JQ1 Treatment (T)								Untreated control for recovery (UC-R)								Vehicle control for recovery (VC-R)								Recovery following JQ1 (R)								Untreated control for F1 (UC-F1)
	Mouse Number	Image Number	yH2AX Scoring						Mouse Number	Image Number	yH2AX Scoring						Mouse Number	Image Number	yH2AX Scoring						Mouse Number	Image Number	yH2AX Scoring						Mouse Number	Image Number	yH2AX Scoring						Mouse Number	Image Number	yH2AX Scoring						Mouse Number
			P	D		A	N				P	D		A	N				P	D		A	N				P	D		A	N				P	D		A	N				P	D		A	N
	UC10-A	60		1			1		3WTC-1	60	1				1		3WT-1	54A	1			1			UC15-A	78		1			1		3WRC-1	61	1			1			3WR-1	60		1			1		UC7-A
	UC10-A	59	1			1			3WTC-1	59	1				1		3WT-1	54B	1				1		UC15-A	77A	1				1		3WRC-1	60A	1			1			3WR-1	59A		1			1		UC7-A
	UC10-A	58	1				1		3WTC-1	58	1				1		3WT-1	53A		1			1		UC15-A	77B	1				1		3WRC-1	60B	1			1			3WR-1	59B	1				1		UC7-A
	UC10-A	57A	1				1		3WTC-1	57	1				1		3WT-1	53B	1				1		UC15-A	77C	1				1		3WRC-1	60C	1			1			3WR-1	58A	1			1			UC7-A
	UC10-A	57B	1				1		3WTC-1	56	1				1		3WT-1	52	1			1			UC15-A	76A	1				1		3WRC-1	60D	1			1			3WR-1	58B	1				1		UC7-A
	UC10-A	56	1			1			3WTC-1	55	1				1		3WT-1	51A		1			1		UC15-A	76B	1				1		3WRC-1	59	1				1		3WR-1	57	1			1			UC7-A
	UC10-A	55	1				1		3WTC-1	54	1				1		3WT-1	51B		1		1			UC15-A	73	1				1		3WRC-1	58		1			1		3WR-1	56		1			1		UC7-A
	UC10-A	54	1				1		3WTC-1	53	1				1		3WT-1	50		1		1			UC15-A	72A	1			1			3WRC-1	57	1				1		3WR-1	55A		1			1		UC7-A
	UC10-A	53		1			1		3WTC-1	52	1				1		3WT-1	49		1			1		UC15-A	72B	1				1		3WRC-1	56		1			1		3WR-1	55B		1			1		UC7-A
	UC10-A	52	1				1		3WTC-1	51		1			1		3WT-1	48		1			1		UC15-A	72C	1				1		3WRC-1	55		1			1		3WR-1	55C		1			1		UC7-A
	UC10-A	51		1			1		3WTC-1	50	1			1			3WT-1	47		1			1		UC15-A	71	1				1		3WRC-1	54		1			1		3WR-1	54		1			1		UC7-A
	UC10-A	50		1			1		3WTC-1	49A	1				1		3WT-1	46A		1			1		UC15-A	70	1				1		3WRC-1	53		1			1		3WR-1	53	1				1		UC7-A
	UC10-A	49	1			1			3WTC-1	49B		1			1		3WT-1	46B	1				1		UC15-A	69		1			1		3WRC-1	52A	1				1		3WR-1	52	1				1		UC7-A
	UC10-A	48		1			1		3WTC-1	48	1				1		3WT-1	46C	1				1		UC15-A	68		1			1		3WRC-1	52B	1				1		3WR-1	51A	1			1			UC7-A
	UC10-A	47A	1				1		3WTC-1	47	1				1		3WT-1	46D	1			1			UC15-A	67A	1				1		3WRC-1	51	1				1		3WR-1	51B	1			1			UC7-A
	UC10-A	47B		1			1		3WTC-1	46	1				1		3WT-1	45	1				1		UC15-A	67B	1				1		3WRC-1	50	1				1		3WR-1	51C	1				1		UC7-A
	UC10-A	46	1			1			3WTC-1	45A	1				1		3WT-1	44A		1			1		UC15-A	66	1			1			3WRC-1	49		1			1		3WR-1	50	1				1		UC7-A
	UC10-A	45		1			1		3WTC-1	45B	1			1			3WT-1	44B		1			1		UC15-A	65 (Top)	1				1		3WRC-1	48		1			1		3WR-1	49	1				1		UC7-A
	UC10-A	44	1				1		3WTC-1	44	1			1			3WT-1	44C	1				1		UC15-A	65 (Bottom)		1			1		3WRC-1	47A		1			1		3WR-1	48	1				1		UC7-A
	UC10-A	43		1			1		3WTC-1	43	1				1		3WT-1	43		1			1		UC15-A	64A	1				1		3WRC-1	47B		1			1		3WR-1	47A	1				1		UC7-A
	UC10-A	42A		1			1		3WTC-1	42	1				1		3WT-1	42		1			1		UC15-A	64B	1				1		3WRC-1	46	1				1		3WR-1	47B	1				1		UC7-A
	UC10-A	42B		1			1		3WTC-1	41	1				1		3WT-1	41		1			1		UC15-A	(Top row L->R) 63A		1			1		3WRC-1	45		1			1		3WR-1	47C		1			1		UC7-A
	UC10-A	41A	1			1			3WTC-1	40	1				1		3WT-1	40A	1				1		UC15-A	63B	1				1		3WRC-1	44	1				1		3WR-1	46A	1				1		UC7-A
	UC10-A	41B	1			1			3WTC-1	39A	1				1		3WT-1	40B	1				1		UC15-A	63C		1			1		3WRC-1	43	1				1		3WR-1	46B	1				1		UC7-A
	UC10-A	41C	1			1			3WTC-1	39B		1			1		3WT-1	40C	1				1		UC15-A	63D	1				1		3WRC-1	42A	1			1			3WR-1	45A		1			1		UC7-A
	UC10-A	39		1			1		3WTC-1	38A		1			1		3WT-1	39	1				1		UC15-A	(Bottom row L->R) 63E	1				1		3WRC-1	42B		1			1		3WR-1	45B	1				1		UC7-A
	UC10-A	38	1			1			3WTC-1	38B	1				1		3WT-1	38		1			1		UC15-A	63F	1			1			3WRC-1	41		1			1		3WR-1	44A	1				1		UC7-A
	UC10-A	37A	1			1			3WTC-1	37	1				1		3WT-1	37A	1			1			UC15-A	63G		1			1		3WRC-1	40	1				1		3WR-1	44B	1				1		UC7-A
	UC10-A	37B	1			1			3WTC-1	36	1			1			3WT-1	37B	1				1		UC15-A	62		1			1		3WRC-1	39	1				1		3WR-1	44C	1				1		UC7-A
	UC10-A	36	1			1			3WTC-1	35A		1			1		3WT-1	36		1			1		UC15-A	61		1			1		3WRC-1	38		1			1		3WR-1	43	1				1		UC7-A
	UC10-A	35A		1		1			3WTC-1	35B		1		1			3WT-1	35A	1			1			UC15-A	60	1				1		3WRC-1	37		1			1		3WR-1	42	1				1		UC7-A
	UC10-A	35B		1			1		3WTC-1	34		1			1		3WT-1	35B		1		1			UC15-A	59	1				1		3WRC-1	36A	1			1			3WR-1	41	1				1		UC7-A
	UC10-A	35C		1			1		3WTC-1	33	1				1		3WT-1	34A	1				1		UC15-A	58A	1				1		3WRC-1	36B	1			1			3WR-1	40	1				1		UC7-A
	UC10-A	35D		1			1		3WTC-1	32	1				1		3WT-1	34B	1				1		UC15-A	58B	1				1		3WRC-1	35	1				1		3WR-1	39		1			1		UC7-A
	UC10-A	34	1				1		3WTC-1	31A	1			1			3WT-1	33A	1			1			UC15-A	58C	1				1		3WRC-1	34A	1			1			3WR-1	38A		1			1		UC7-A
	UC10-A	32	1				1		3WTC-1	31B	1			1			3WT-1	33B	1				1		UC15-A	57A	1				1		3WRC-1	34B	1				1		3WR-1	38B		1			1		UC7-A
	UC10-A	31		1			1		3WTC-1	30	1				1		3WT-1	33C	1			1			UC15-A	57B	1				1		3WRC-1	34C	1				1		3WR-1	38C		1		1			UC7-A
	UC10-A	30	1				1		3WTC-1	29	1				1		3WT-1	32A	1			1			UC15-A	56	1				1		3WRC-1	33	1				1		3WR-1	38D	1			1			UC7-A
	UC10-A	29A		1			1		3WTC-1	28	1				1		3WT-1	32B	1			1			UC15-A	55	1				1		3WRC-1	32		1			1		3WR-1	37A	1			1			UC7-A
	UC10-A	29B		1			1		3WTC-1	27	1				1		3WT-1	31	1			1			UC15-A	54 (Good pic)	1			1			3WRC-1	31		1		1			3WR-1	37B	1			1			UC7-A
	UC10-A	29C		1		1			3WTC-1	26	1			1			3WT-1	30		1		1			UC15-A	53	1				1		3WRC-1	30	1			1			3WR-1	37C	1			1			UC7-A
	UC10-A	28	1				1		3WTC-1	25	1			1			3WT-1	29	1			1			UC15-A	52A	1				1		3WRC-1	29	1				1		3WR-1	37D	1				1		UC7-A
	UC10-A	27	1				1		3WTC-1	24A	1				1		3WT-1	28	1			1			UC15-A	52B	1			1			3WRC-1	28		1			1		3WR-1	37E	1				1		UC7-A
	UC10-A	26	1				1		3WTC-1	24B	1				1		3WT-1	27A	1			1			UC15-A	51		1			1		3WRC-1	27	1				1		3WR-1	36	1			1			UC7-A
	UC10-A	25A	1				1		3WTC-1	24C		1			1		3WT-1	27B	1			1			UC15-A	50A	1			1			3WRC-1	26	1				1		3WR-1	35	1				1		UC7-A
	UC10-A	25B	1				1		3WTC-1	22	1				1		3WT-1	27C	1				1		UC15-A	50B		1			1		3WRC-1	25A	1			1			3WR-1	34A	1				1		UC7-A
	UC10-A	24A	1			1			3WTC-1	21A	1				1		3WT-1	26A	1			1			UC15-A	50C	1				1		3WRC-1	25B	1			1			3WR-1	34B		1			1		UC7-A
	UC10-A	24B	1				1		3WTC-1	21B	1				1		3WT-1	26B	1			1			UC15-A	50D	1			1			3WRC-1	24	1				1		3WR-1	33A	1			1			UC7-A
	UC10-A	23A	1				1		3WTC-1	21C	1				1		3WT-1	26C	1			1			UC15-A	49A		1			1		3WRC-1	23A	1				1		3WR-1	33B	1			1			UC7-A
	UC10-A	23B		1			1		3WTC-1	20A		1			1		3WT-1	25	1			1			UC15-A	49B		1			1		3WRC-1	23B	1				1		3WR-1	32A	1			1			UC7-A
	UC10-A	22 (Left)	1				1		3WTC-1	20B	1			1			3WT-1	24A	1			1			UC15-A	49C		1			1		3WRC-1	23C	1				1		3WR-1	32B	1				1		UC7-A
	UC10-A	21A	1				1		3WTC-1	19		1			1		3WT-1	24B	1			1			UC15-A	49D		1			1		3WRC-1	23D	1			1			3WR-1	31	1				1		UC7-A
	UC10-A	21B	1			1			3WTC-1	18	1				1		3WT-1	24C	1			1			UC15-A	48	1				1		3WRC-1	22	1				1		3WR-1	30		1			1		UC7-A
	UC10-A	20	1				1		3WTC-1	17		1		1			3WT-1	23	1			1			UC15-A	47	1				1		3WRC-1	21	1				1		3WR-1	29	1			1			UC7-A
	UC10-A	19		1			1		3WTC-1	16	1				1		3WT-1	22	1			1			UC15-A	46A		1			1		3WRC-1	20	1				1		3WR-1	28A	1			1			UC7-A
	UC10-A	18A		1			1		3WTC-1	15		1			1		3WT-1	21	1				1		UC15-A	46B		1			1		3WRC-1	19		1			1		3WR-1	28B	1				1		UC7-A
	UC10-A	18B	1			1			3WTC-1	14	1				1		3WT-1	20A	1			1			UC15-A	46C		1			1		3WRC-1	18		1			1		3WR-1	27A	1				1		UC7-A
	UC10-A	18C	1			1			3WTC-1	13	1			1			3WT-1	20B	1				1		UC15-A	45	1				1		3WRC-1	17	1				1		3WR-1	27B	1				1		UC7-A
	UC10-A	18D	1			1			3WTC-1	12A	1				1		3WT-1	19	1			1			UC15-A	44		1			1		3WRC-1	16	1			1			3WR-1	27C	1				1		UC7-A
	UC10-A	17A	1				1		3WTC-1	12B	1				1		3WT-1	18A	1			1			UC15-A	43		1			1		3WRC-1	15	1				1		3WR-1	27D	1				1		UC7-A
	UC10-A	17B	1				1		3WTC-1	11A	1			1			3WT-1	18B	1				1		UC15-A	42A (Top left)	1				1		3WRC-1	14	1				1		3WR-1	26A	1			1			UC7-A
	UC10-A	16		1			1		3WTC-1	11B	1				1		3WT-1	17	1			1			UC15-A	42B (Bottom left)	1			1			3WRC-1	13	1				1		3WR-1	26B	1				1		UC7-A
	UC10-A	15 (Top)	1				1		3WTC-1	10A	1				1		3WT-1	16A	1			1			UC15-A	42C (Top right)	1			1			3WRC-1	12	1				1		3WR-1	26C	1				1		UC7-A
	UC10-A	15 (Bottom)	1				1		3WTC-1	10B	1				1		3WT-1	16B	1			1			UC15-A	42D (Bottom right)	1			1			3WRC-1	11		1			1		3WR-1	25	1				1		UC7-A
	UC10-A	14A	1				1		3WTC-1	10C	1				1		3WT-1	16C	1			1			UC15-A	41A	1			1			3WRC-1	10	1				1		3WR-1	24		1			1		UC7-A
	UC10-A	14B	1				1		3WTC-1	10D	1				1		3WT-1	16D		1			1		UC15-A	41B	1				1		3WRC-1	9		1		1			3WR-1	23A	1				1		UC7-A
	UC10-A	13		1			1		3WTC-1	9	1				1		3WT-1	15A	1			1			UC15-A	40		1			1		3WRC-1	8		1			1		3WR-1	23B	1				1		UC7-A
	UC10-A	12A	1				1		3WTC-1	8	1				1		3WT-1	15B	1				1		UC15-A	39A	1				1		3WRC-1	7	1				1		3WR-1	22	1				1		UC7-A
	UC10-A	12B	1				1		3WTC-1	7		1			1		3WT-1	14	1				1		UC15-A	39B	1				1		3WRC-1	6A	1				1		3WR-1	21		1			1		UC7-A
	UC10-A	12C	1				1		3WTC-1	6A	1			1			3WT-1	13A	1				1		UC15-A	39C	1				1		3WRC-1	6B	1				1		3WR-1	20	1				1		UC7-A
	UC10-A	11	1				1		3WTC-1	6B	1				1		3WT-1	13B	1				1		UC15-A	39D	1				1		3WRC-1	5	1			1			3WR-1	19A	1			1			UC7-A
	UC10-A	10		1			1		3WTC-1	6C		1			1		3WT-1	13C	1				1		UC15-A	39E	1				1		3WRC-1	4	1				1		3WR-1	19B	1			1			UC7-A
	UC10-A	9		1			1		3WTC-1	4		1			1		3WT-1	13D	1			1			UC15-A	38		1			1		3WRC-1	3A		1			1		3WR-1	19C	1			1			UC7-A
	UC10-A	8A		1			1		3WTC-1	3A	1				1		3WT-1	13E	1			1			UC15-A	37	1				1		3WRC-1	3B		1			1		3WR-1	19D	1			1			UC7-A
	UC10-A	8B		1			1		3WTC-1	3B	1				1		3WT-1	12A	1				1		UC15-A	36		1			1		3WRC-1	2	1				1		3WR-1	18		1			1		UC7-A
	UC10-A	8C		1			1		3WTC-1	3C	1				1		3WT-1	12B	1				1		UC15-A	35		1			1		3WRC-1	1	1				1		3WR-1	17A	1				1		UC7-A
	UC10-A	7		1			1		3WTC-1	2	1				1		3WT-1	11A	1				1		UC15-A	34		1			1										3WR-1	17B		1			1		UC7-A
	UC10-A	6	1				1		3WTC-1	1	1			1			3WT-1	11B		1			1		UC15-A	33		1			1				Percentage Pachy	Percentage Diplo		Percentage Pachy Abnormal	Percentage Diplo Abnormal		3WR-1	17C	1				1		UC7-A
	UC10-A	5		1			1										3WT-1	10A	1				1		UC15-A	32	1				1				68.4211	31.5789		28.8462	8.33333		3WR-1	16	1				1		UC7-A
	UC10-A	4	1				1				Percentage Pachy	Percentage Diplo		Percentage Pachy Abnormal	Percentage Diplo Abnormal		3WT-1	10B	1			1			UC15-A	31	1				1										3WR-1	15A	1				1		UC7-A
	UC10-A	3	1				1				80.7692	19.2308		20.6349	13.3333		3WT-1	9	1			1			UC15-A	29	1				1										3WR-1	15B	1				1		UC7-A
	UC10-A	2	1			1											3WT-1	8	1				1		UC15-A	27		1			1		3WRC-2	49	1				1		3WR-1	14	1				1		UC7-A
																	3WT-1	7	1			1			UC15-A	26	1				1		3WRC-2	48A	1				1		3WR-1	13	1				1		UC7-A
			Percentage Pachy	Percentage Diplo		Percentage Pachy Abnormal	Percentage Diplo Abnormal		3WTC-2	60	1			1			3WT-1	6	1			1			UC15-A	25A	1				1		3WRC-2	48B	1				1		3WR-1	12	1				1		UC7-A
			62.1951	38.2716		33.3333	6.37293		3WTC-2	59	1			1			3WT-1	5	1			1			UC15-A	25B	1				1		3WRC-2	47	1				1		3WR-1	11	1			1			UC7-A
									3WTC-2	58A	1				1		3WT-1	4	1				1		UC15-A	24		1			1		3WRC-2	46A	1				1		3WR-1	10	1				1		UC7-A
									3WTC-2	58B	1			1			3WT-1	3	1				1		UC15-A	23		1			1		3WRC-2	46B		1		1			3WR-1	9	1				1		UC7-A
	UC10-B	64A	1				1		3WTC-2	57	1				1		3WT-1	2	1			1			UC15-A	22	1				1		3WRC-2	46C	1				1		3WR-1	8A	1			1			UC7-A
	UC10-B	64B	1			1			3WTC-2	56A	1				1		3WT-1	1	1			1			UC15-A	21		1			1		3WRC-2	46D	1				1		3WR-1	8B	1				1		UC7-A
	UC10-B	63		1			1		3WTC-2	56B	1			1											UC15-A	20 (Top)		1			1		3WRC-2	45	1				1		3WR-1	7		1			1		UC7-A
	UC10-B	62		1			1		3WTC-2	56C	1				1				Percentage Pachy	Percentage Diplo		Percentage Pachy Abnormal	Percentage Diplo Abnormal		UC15-A	19 (Top Left)	1			1			3WRC-2	44A	1				1		3WR-1	6A		1			1		UC7-A
	UC10-B	61		1			1		3WTC-2	56D	1				1				78.6517	21.3483		57.1429	21.0526		UC15-A	19 (Top Right)	1				1		3WRC-2	44B	1				1		3WR-1	6B		1			1		UC7-A
	UC10-B	60A	1				1		3WTC-2	56E	1				1										UC15-A	19 (Bottom Left)	1			1			3WRC-2	44C	1			1			3WR-1	6C	1				1		UC7-A
	UC10-B	60B	1				1		3WTC-2	55A	1				1										UC15-A	19 (Bottom Right)	1			1			3WRC-2	44D	1			1			3WR-1	5	1				1		UC7-A
	UC10-B	60C		1			1		3WTC-2	55B	1				1		3WT-2	61	1				1		UC15-A	18 (Left)	1				1		3WRC-2	43A	1			1			3WR-1	4A	1				1		UC7-A
	UC10-B	59	1				1		3WTC-2	53	1				1		3WT-2	60B	1				1		UC15-A	18 (Right)	1				1		3WRC-2	43B	1				1		3WR-1	4B	1				1
	UC10-B	58 (Top)		1			1		3WTC-2	52		1			1		3WT-2	60A	1			1			UC15-A	17		1			1		3WRC-2	42		1			1		3WR-1	3A		1			1
	UC10-B	58 (Bottom)	1				1		3WTC-2	51A	1			1			3WT-2	59B	1				1		UC15-A	16A		1			1		3WRC-2	41	1				1		3WR-1	3B	1				1
	UC10-B	57	1				1		3WTC-2	51B	1				1		3WT-2	59A	1			1			UC15-A	16B		1			1		3WRC-2	40	1				1		3WR-1	2	1				1
	UC10-B	56		1			1		3WTC-2	50A	1				1		3WT-2	58	1			1			UC15-A	16C	1			1			3WRC-2	39A	1				1		3WR-1	1	1			1
	UC10-B	55	1				1		3WTC-2	50B	1				1		3WT-2	57		1		1			UC15-A	15	1				1		3WRC-2	39B	1				1										UC7-E
	UC10-B	53A	1				1		3WTC-2	49	1				1		3WT-2	56	1			1			UC15-A	14A	1				1		3WRC-2	39C	1				1				Percentage Pachy	Percentage Diplo		Percentage Pachy Abnormal	Percentage Diplo Abnormal		UC7-E
	UC10-B	53B	1				1		3WTC-2	48		1			1		3WT-2	55		1			1		UC15-A	14B	1				1		3WRC-2	38	1			1					77	23		28.5714	4.34783		UC7-E
	UC10-B	53C	1				1		3WTC-2	47	1				1		3WT-2	54	1			1			UC15-A	14C	1				1		3WRC-2	37		1			1										UC7-E
	UC10-B	52A	1				1		3WTC-2	46	1				1		3WT-2	53	1			1			UC15-A	14D	1				1		3WRC-2	36A	1			1											UC7-E
	UC10-B	52B	1				1		3WTC-2	45	1				1		3WT-2	52	1			1			UC15-A	14E	1				1		3WRC-2	36B	1				1		3WR-2	66		1			1		UC7-E
	UC10-B	52C	1				1		3WTC-2	44	1			1			3WT-2	51	1			1			UC15-A	14F	1				1		3WRC-2	36C	1				1		3WR-2	65		1			1		UC7-E
	UC10-B	51		1			1		3WTC-2	43A	1				1		3WT-2	50		1			1		UC15-A	13	1				1		3WRC-2	35		1			1		3WR-2	64		1			1		UC7-E
	UC10-B	50A		1			1		3WTC-2	43B	1				1		3WT-2	49	1			1			UC15-A	12 (Cool pic)	1				1		3WRC-2	34		1			1		3WR-2	63	1				1		UC7-E
	UC10-B	50B		1			1		3WTC-2	42	1				1		3WT-2	48	1				1		UC15-A	11A	1				1		3WRC-2	33		1			1		3WR-2	62A	1				1		UC7-E
	UC10-B	49		1			1		3WTC-2	41	1			1			3WT-2	47		1			1		UC15-A	11B	1				1		3WRC-2	32	1				1		3WR-2	62B	1				1		UC7-E
	UC10-B	47		1			1		3WTC-2	40		1			1		3WT-2	46	1			1			UC15-A	11C	1				1		3WRC-2	31		1			1		3WR-2	61	1				1		UC7-E
	UC10-B	46	1				1		3WTC-2	39		1			1		3WT-2	45	1				1		UC15-A	10A		1			1		3WRC-2	30	1				1		3WR-2	60	1				1		UC7-E
	UC10-B	44	1				1		3WTC-2	38A	1			1			3WT-2	44	1			1			UC15-A	10B	1				1		3WRC-2	29	1				1		3WR-2	59		1			1		UC7-E
	UC10-B	43		1			1		3WTC-2	38B	1				1		3WT-2	43	1			1			UC15-A	10C	1				1		3WRC-2	28	1				1		3WR-2	58	1				1		UC7-E
	UC10-B	42		1			1		3WTC-2	37	1			1			3WT-2	42		1		1			UC15-A	9	1				1		3WRC-2	27A	1				1		3WR-2	57		1			1		UC7-E
	UC10-B	41	1				1		3WTC-2	36A	1				1		3WT-2	41	1			1			UC15-A	8	1				1		3WRC-2	27B		1			1		3WR-2	56	1				1		UC7-E
	UC10-B	40		1			1		3WTC-2	36B	1				1		3WT-2	40	1			1			UC15-A	7	1				1		3WRC-2	26	1				1		3WR-2	55A	1				1		UC7-E
	UC10-B	39	1			1			3WTC-2	35A	1			1			3WT-2	39	1			1			UC15-A	6A		1			1		3WRC-2	25		1			1		3WR-2	55B		1		1			UC7-E
	UC10-B	38A	1				1		3WTC-2	35B	1				1		3WT-2	38	1				1		UC15-A	6B		1			1		3WRC-2	24		1		1			3WR-2	54A	1			1			UC7-E
	UC10-B	38B	1				1		3WTC-2	34A	1				1		3WT-2	37		1			1		UC15-A	5		1			1		3WRC-2	23A	1			1			3WR-2	54B	1				1		UC7-E
	UC10-B	38C	1				1		3WTC-2	34B	1				1		3WT-2	36		1			1		UC15-A	4	1				1		3WRC-2	23B	1				1		3WR-2	54C		1			1		UC7-E
	UC10-B	38D	1				1		3WTC-2	34C	1				1		3WT-2	35	1				1		UC15-A	3	1				1		3WRC-2	23C	1				1		3WR-2	53	1				1		UC7-E
	UC10-B	38E		1			1		3WTC-2	33	1			1			3WT-2	34		1			1		UC15-A	2		1			1		3WRC-2	22	1			1			3WR-2	52	1				1		UC7-E
	UC10-B	37	1				1		3WTC-2	32	1				1		3WT-2	33	1				1		UC15-A	1A		1			1		3WRC-2	21		1			1		3WR-2	51A	1				1		UC7-E
	UC10-B	36A		1			1		3WTC-2	31	1				1		3WT-2	32	1				1		UC15-A	1B		1			1		3WRC-2	20	1				1		3WR-2	51B	1				1		UC7-E
	UC10-B	36B		1			1		3WTC-2	30	1				1		3WT-2	31	1				1										3WRC-2	19	1				1		3WR-2	50	1				1		UC7-E
	UC10-B	36C		1			1		3WTC-2	29	1				1		3WT-2	30	1			1					Percentage Pachy	Percentage Diplo		Percentage Pachy Abnormal	Percentage Diplo Abnormal		3WRC-2	18	1				1		3WR-2	49A		1			1		UC7-E
	UC10-B	36D		1			1		3WTC-2	28	1				1		3WT-2	29	1			1					67.4603	39.5062		17.6471	0		3WRC-2	17		1			1		3WR-2	49B		1		1			UC7-E
	UC10-B	35		1			1		3WTC-2	27	1				1		3WT-2	28B	1			1											3WRC-2	16A	1				1		3WR-2	48A	1				1		UC7-E
	UC10-B	34	1				1		3WTC-2	26	1				1		3WT-2	28A	1			1											3WRC-2	16B	1				1		3WR-2	48B	1			1			UC7-E
	UC10-B	33	1				1		3WTC-2	25	1				1		3WT-2	27	1				1		UC15-B	77	1			1			3WRC-2	16C		1			1		3WR-2	48C	1				1		UC7-E
	UC10-B	32A	1				1		3WTC-2	24A	1			1			3WT-2	26C		1			1		UC15-B	76A	1				1		3WRC-2	15	1				1		3WR-2	47A	1				1		UC7-E
	UC10-B	32B	1				1		3WTC-2	24B	1				1		3WT-2	26B	1			1			UC15-B	76B	1			1			3WRC-2	14	1				1		3WR-2	47B	1				1		UC7-E
	UC10-B	32C	1				1		3WTC-2	23	1				1		3WT-2	26A	1			1			UC15-B	75	1				1		3WRC-2	13A	1			1			3WR-2	47C		1			1		UC7-E
	UC10-B	32D	1				1		3WTC-2	22	1				1		3WT-2	25	1				1		UC15-B	74A	1				1		3WRC-2	13B	1				1		3WR-2	46	1				1		UC7-E
	UC10-B	31		1			1		3WTC-2	21	1				1		3WT-2	24	1				1		UC15-B	74B	1				1		3WRC-2	12		1			1		3WR-2	45		1			1		UC7-E
	UC10-B	30	1				1		3WTC-2	20		1			1		3WT-2	23	1				1		UC15-B	73	1				1		3WRC-2	11	1			1			3WR-2	44	1			1			UC7-E
	UC10-B	29A		1			1		3WTC-2	19	1				1		3WT-2	22D		1			1		UC15-B	72		1		1			3WRC-2	10A	1				1		3WR-2	43	1				1		UC7-E
	UC10-B	29B		1			1		3WTC-2	18A	1			1			3WT-2	22C	1			1			UC15-B	71		1			1		3WRC-2	10B	1				1		3WR-2	42A	1			1			UC7-E
	UC10-B	27	1				1		3WTC-2	18B	1			1			3WT-2	22B	1			1			UC15-B	70	1				1		3WRC-2	9A		1			1		3WR-2	42B	1				1		UC7-E
	UC10-B	26A	1				1		3WTC-2	18C		1			1		3WT-2	22A	1			1			UC15-B	69A	1				1		3WRC-2	9B	1			1			3WR-2	42C	1				1		UC7-E
	UC10-B	26B	1				1		3WTC-2	17		1			1		3WT-2	21B	1				1		UC15-B	69B	1				1		3WRC-2	8A	1				1		3WR-2	41		1			1		UC7-E
	UC10-B	25		1			1		3WTC-2	16	1				1		3WT-2	21A	1				1		UC15-B	69C	1				1		3WRC-2	8B		1			1		3WR-2	40	1				1		UC7-E
	UC10-B	24 (Left Top)	1				1		3WTC-2	15	1				1		3WT-2	20		1			1		UC15-B	68A	1				1		3WRC-2	8C		1			1		3WR-2	39		1			1		UC7-E
	UC10-B	24 (Bottom Right)	1			1			3WTC-2	14	1				1		3WT-2	19	1				1		UC15-B	68B	1				1		3WRC-2	7	1				1		3WR-2	38	1				1		UC7-E
	UC10-B	23A	1				1		3WTC-2	13	1				1		3WT-2	18C	1			1			UC15-B	67A	1				1		3WRC-2	6A	1				1		3WR-2	37	1			1			UC7-E
	UC10-B	23B	1				1		3WTC-2	12	1				1		3WT-2	18B	1			1			UC15-B	67B	1				1		3WRC-2	6B	1				1		3WR-2	36A		1			1		UC7-E
	UC10-B	22 (Left)		1			1		3WTC-2	11		1		1			3WT-2	18A	1			1			UC15-B	67C	1				1		3WRC-2	5		1			1		3WR-2	36B		1			1		UC7-E
	UC10-B	20A	1				1		3WTC-2	10A		1			1		3WT-2	17		1			1		UC15-B	67D	1			1			3WRC-2	4	1				1		3WR-2	36C	1				1		UC7-E
	UC10-B	20B	1				1		3WTC-2	10B	1			1			3WT-2	16	1			1			UC15-B	66A	1				1		3WRC-2	3A	1			1			3WR-2	35	1				1		UC7-E
	UC10-B	19	1				1		3WTC-2	10C		1			1		3WT-2	15B	1				1		UC15-B	66B	1				1		3WRC-2	3B		1			1		3WR-2	34	1				1		UC7-E
	UC10-B	18		1			1		3WTC-2	9	1				1		3WT-2	15A	1			1			UC15-B	66C	1				1		3WRC-2	2A		1			1		3WR-2	33	1				1		UC7-E
	UC10-B	16		1			1		3WTC-2	8	1				1		3WT-2	14		1			1		UC15-B	66D	1				1		3WRC-2	2B	1			1			3WR-2	32A	1				1		UC7-E
	UC10-B	15	1				1		3WTC-2	7	1				1		3WT-2	13		1			1		UC15-B	66E	1				1		3WRC-2	1A	1				1		3WR-2	32B	1				1		UC7-E
	UC10-B	13	1				1		3WTC-2	6	1				1		3WT-2	12	1			1			UC15-B	66F	1				1		3WRC-2	1B	1				1		3WR-2	31A	1				1		UC7-E
	UC10-B	12		1			1		3WTC-2	5	1			1			3WT-2	11	1				1		UC15-B	66G	1				1		3WRC-2	1C	1				1		3WR-2	31B	1				1		UC7-E
	UC10-B	11		1			1		3WTC-2	4A	1				1		3WT-2	10		1			1		UC15-B	66H	1				1										3WR-2	31C	1			1			UC7-E
	UC10-B	10		1			1		3WTC-2	4B	1				1		3WT-2	9	1			1			UC15-B	65	1				1				Percentage Pachy	Percentage Diplo		Percentage Pachy Abnormal	Percentage Diplo Abnormal		3WR-2	30A	1			1			UC7-E
	UC10-B	9A		1			1		3WTC-2	3	1				1		3WT-2	8		1			1		UC15-B	64	1				1				73.6842	26.3158		21.4286	10		3WR-2	30B	1				1		UC7-E
	UC10-B	9B		1			1		3WTC-2	2	1			1			3WT-2	7	1			1			UC15-B	63A	1				1										3WR-2	30C	1			1			UC7-E
	UC10-B	8A	1			1											3WT-2	6B	1				1		UC15-B	63B		1			1										3WR-2	30D	1				1		UC7-E
	UC10-B	8B	1				1				Percentage Pachy	Percentage Diplo		Percentage Pachy Abnormal	Percentage Diplo Abnormal		3WT-2	6A	1			1			UC15-B	63C	1				1		3WRC-3	61A		1			1		3WR-2	30E	1				1		UC7-E
	UC10-B	8C		1			1				87.1795	12.8205		25	10		3WT-2	5B	1			1			UC15-B	63D	1				1		3WRC-3	61B		1			1		3WR-2	29A	1			1			UC7-E
	UC10-B	6		1			1										3WT-2	5A	1			1			UC15-B	62	1				1		3WRC-3	60	1			1			3WR-2	29B	1				1		UC7-E
	UC10-B	5 (Bottom)		1			1										3WT-2	4C	1			1			UC15-B	61A	1				1		3WRC-3	59		1			1		3WR-2	29C	1				1		UC7-E
	UC10-B	4A		1			1		3WTC-3	60		1			1		3WT-2	4B	1			1			UC15-B	61B	1				1		3WRC-3	58		1			1		3WR-2	28A		1		1			UC7-E
	UC10-B	4B		1			1		3WTC-3	59	1				1		3WT-2	4A	1			1			UC15-B	61C	1			1			3WRC-3	57	1				1		3WR-2	18B	1				1		UC7-E
	UC10-B	2	1				1		3WTC-3	58		1			1		3WT-2	3C	1				1		UC15-B	60	1			1			3WRC-3	56		1			1		3WR-2	28C	1			1			UC7-E
	UC10-B	1A	1				1		3WTC-3	57A	1				1		3WT-2	3B	1				1		UC15-B	59		1			1		3WRC-3	55		1			1		3WR-2	27A	1			1			UC7-E
	UC10-B	1B	1			1			3WTC-3	57B		1			1		3WT-2	3A	1			1			UC15-B	58	1			1			3WRC-3	54	1				1		3WR-2	27B	1				1		UC7-E
									3WTC-3	56		1			1		3WT-2	2	1				1		UC15-B	57	1				1		3WRC-3	53	1				1		3WR-2	26A	1				1		UC7-E
			Percentage Pachy	Percentage Diplo		Percentage Pachy Abnormal	Percentage Diplo Abnormal		3WTC-3	55		1			1		3WT-2	1	1			1			UC15-B	56A	1				1		3WRC-3	52		1			1		3WR-2	26B	1				1		UC7-E
			55.9524	44.0476		8.51064	0		3WTC-3	54	1				1										UC15-B	56B	1				1		3WRC-3	51A	1			1			3WR-2	25A	1				1		UC7-E
									3WTC-3	53	1				1				Percentage Pachy	Percentage Diplo		Percentage Pachy Abnormal	Percentage Diplo Abnormal		UC15-B	56C	1				1		3WRC-3	51B	1			1			3WR-2	25B	1				1		UC7-E
									3WTC-3	52	1				1				79.7468	20.2532		63.4921	12.5		UC15-B	55	1				1		3WRC-3	50		1			1		3WR-2	25C	1			1			UC7-E
	UC10-D	60A	1				1		3WTC-3	51		1			1										UC15-B	54A (Left)	1			1			3WRC-3	49		1			1		3WR-2	25D		1			1
	UC10-D	60B	1				1		3WTC-3	50A		1			1										UC15-B	54B (Top)	1			1			3WRC-3	48		1			1		3WR-2	24	1				1
	UC10-D	59A	1				1		3WTC-3	50B	1			1			3WT-3	60B		1			1		UC15-B	54C (Right)	1				1		3WRC-3	47A		1			1		3WR-2	23A	1			1
	UC10-D	59B	1			1			3WTC-3	49	1				1		3WT-3	60A	1				1		UC15-B	54D (Bottom)	1			1			3WRC-3	47B	1				1		3WR-2	23B	1				1
	UC10-D	58	1				1		3WTC-3	48		1			1		3WT-3	59	1				1		UC15-B	53A	1				1		3WRC-3	46	1				1		3WR-2	23C	1				1
	UC10-D	57	1			1			3WTC-3	47	1				1		3WT-3	58	1				1		UC15-B	53B	1			1			3WRC-3	45	1				1		3WR-2	23D	1				1		UC7-D
	UC10-D	55		1			1		3WTC-3	46	1				1		3WT-3	57B		1					UC15-B	52 (Left)		1		1			3WRC-3	44	1			1			3WR-2	23E	1			1			UC7-D
	UC10-D	53	1				1		3WTC-3	45		1			1		3WT-3	57A	1			1			UC15-B	51	1				1		3WRC-3	43		1			1		3WR-2	23F	1			1			UC7-D
	UC10-D	52		1			1		3WTC-3	44		1			1		3WT-3	56	1			1			UC15-B	49	1			1			3WRC-3	42A		1			1		3WR-2	22A	1			1			UC7-D
	UC10-D	51A	1				1		3WTC-3	43		1			1		3WT-3	55	1				1		UC15-B	48A	1				1		3WRC-3	42B		1			1		3WR-2	22B	1				1		UC7-D
	UC10-D	51B	1				1		3WTC-3	42	1			1			3WT-3	54		1			1		UC15-B	48B	1			1			3WRC-3	41		1			1		3WR-2	22C	1				1		UC7-D
	UC10-D	50A	1				1		3WTC-3	41A	1				1		3WT-3	53	1			1			UC15-B	47	1				1		3WRC-3	40		1			1		3WR-2	21A	1				1		UC7-D
	UC10-D	50B	1				1		3WTC-3	41B	1				1		3WT-3	52	1			1			UC15-B	46	1				1		3WRC-3	39		1			1		3WR-2	21B	1				1		UC7-D
	UC10-D	49		1			1		3WTC-3	40	1				1		3WT-3	51		1			1		UC15-B	44A		1			1		3WRC-3	38		1			1		3WR-2	20A	1				1		UC7-D
	UC10-D	48		1			1		3WTC-3	39A	1				1		3WT-3	50	1				1		UC15-B	44B		1			1		3WRC-3	37	1				1		3WR-2	20B		1			1		UC7-D
	UC10-D	47	1			1			3WTC-3	39B	1				1		3WT-3	49	1			1			UC15-B	43		1			1		3WRC-3	36		1			1		3WR-2	20C		1			1		UC7-D
	UC10-D	46	1				1		3WTC-3	38	1				1		3WT-3	47	1			1			UC15-B	42		1			1		3WRC-3	35	1			1			3WR-2	19A	1				1		UC7-D
	UC10-D	45		1		1			3WTC-3	37		1			1		3WT-3	46	1			1			UC15-B	41A		1			1		3WRC-3	33	1				1		3WR-2	19B	1				1		UC7-D
	UC10-D	44A	1				1		3WTC-3	36A		1			1		3WT-3	45	1				1		UC15-B	41B		1			1		3WRC-3	32		1		1			3WR-2	18		1			1		UC7-D
	UC10-D	44B	1				1		3WTC-3	36B		1			1		3WT-3	44	1			1			UC15-B	40A	1			1			3WRC-3	31	1				1		3WR-2	17A	1				1		UC7-D
	UC10-D	44C	1				1		3WTC-3	35	1			1			3WT-3	43	1			1			UC15-B	40B	1			1			3WRC-3	30		1			1		3WR-2	17B	1				1		UC7-D
	UC10-D	44D	1				1		3WTC-3	34A		1			1		3WT-3	42	1				1		UC15-B	40C	1			1			3WRC-3	29	1				1		3WR-2	17C	1			1			UC7-D
	UC10-D	43A		1			1		3WTC-3	34B		1			1		3WT-3	41	1			1			UC15-B	39	1				1		3WRC-3	28	1				1		3WR-2	16		1			1		UC7-D
	UC10-D	43B	1				1		3WTC-3	33A	1			1			3WT-3	40	1				1		UC15-B	38 (good rep)	1				1		3WRC-3	27		1			1		3WR-2	15	1				1		UC7-D
	UC10-D	42	1				1		3WTC-3	33B	1				1		3WT-3	39	1				1		UC15-B	37A	1				1		3WRC-3	26		1			1		3WR-2	14A	1				1		UC7-D
	UC10-D	41	1				1		3WTC-3	33C	1				1		3WT-3	38	1				1		UC15-B	37B	1				1		3WRC-3	25		1		1			3WR-2	14B		1			1		UC7-D
	UC10-D	40	1				1		3WTC-3	32	1				1		3WT-3	37	1			1			UC15-B	35A	1				1		3WRC-3	24	1			1			3WR-2	14C		1			1		UC7-D
	UC10-D	39A	1				1		3WTC-3	31		1		1			3WT-3	36		1			1		UC15-B	35B	1				1		3WRC-3	23	1				1		3WR-2	13	1				1		UC7-D
	UC10-D	39B	1				1		3WTC-3	30		1			1		3WT-3	35	1				1		UC15-B	35C	1				1		3WRC-3	22	1				1		3WR-2	12A	1				1		UC7-D
	UC10-D	38	1				1		3WTC-3	29		1			1		3WT-3	34		1			1		UC15-B	35D	1				1		3WRC-3	21	1				1		3WR-2	12B		1			1		UC7-D
	UC10-D	37		1			1		3WTC-3	28		1			1		3WT-3	33	1				1		UC15-B	34A	1				1		3WRC-3	20		1			1		3WR-2	11	1				1		UC7-D
	UC10-D	36	1			1			3WTC-3	27		1			1		3WT-3	32	1			1			UC15-B	34B	1				1		3WRC-3	19		1			1		3WR-2	10A	1			1			UC7-D
	UC10-D	35	1				1		3WTC-3	26	1				1		3WT-3	31	1			1			UC15-B	34C	1				1		3WRC-3	18	1				1		3WR-2	10B	1				1		UC7-D
	UC10-D	34	1				1		3WTC-3	25		1			1		3WT-3	30	1				1		UC15-B	33	1				1		3WRC-3	17A		1			1		3WR-2	9A	1			1			UC7-D
	UC10-D	33	1				1		3WTC-3	24		1			1		3WT-3	29	1			1			UC15-B	32	1				1		3WRC-3	17B	1				1		3WR-2	9B	1				1		UC7-D
	UC10-D	32	1				1		3WTC-3	23		1			1		3WT-3	28		1			1		UC15-B	31	1				1		3WRC-3	17C	1				1		3WR-2	8A		1			1		UC7-D
	UC10-D	30		1			1		3WTC-3	22	1				1		3WT-3	27	1			1			UC15-B	30		1			1		3WRC-3	16		1			1		3WR-2	8B		1			1		UC7-D
	UC10-D	29A	1				1		3WTC-3	21	1			1			3WT-3	26		1			1		UC15-B	28	1			1			3WRC-3	15	1				1		3WR-2	7A	1				1		UC7-D
	UC10-D	29B	1				1		3WTC-3	20	1				1		3WT-3	25	1			1			UC15-B	26A	1				1		3WRC-3	14		1			1		3WR-2	7B	1				1		UC7-D
	UC10-D	27	1				1		3WTC-3	19	1			1			3WT-3	24	1			1			UC15-B	26B	1			1			3WRC-3	13	1				1		3WR-2	7C	1			1			UC7-D
	UC10-D	26	1				1		3WTC-3	18	1				1		3WT-3	23	1				1		UC15-B	26C	1				1		3WRC-3	12	1				1		3WR-2	6	1			1			UC7-D
	UC10-D	25		1			1		3WTC-3	17A		1			1		3WT-3	22	1				1		UC15-B	25		1			1		3WRC-3	11		1			1		3WR-2	5	1				1		UC7-D
	UC10-D	22A	1				1		3WTC-3	17B	1				1		3WT-3	21		1		1			UC15-B	24A	1				1		3WRC-3	10A	1				1		3WR-2	4	1				1		UC7-D
	UC10-D	22B	1				1		3WTC-3	16		1			1		3WT-3	20	1				1		UC15-B	24B	1				1		3WRC-3	10B	1				1		3WR-2	3	1				1		UC7-D
	UC10-D	21	1				1		3WTC-3	15		1			1		3WT-3	19	1						UC15-B	23	1				1		3WRC-3	9		1			1		3WR-2	2	1			1			UC7-D
	UC10-D	20A	1				1		3WTC-3	14		1			1		3WT-3	18	1				1		UC15-B	22	1				1		3WRC-3	8	1			1			3WR-2	1A	1				1		UC7-D
	UC10-D	20B	1				1		3WTC-3	13		1			1		3WT-3	17	1			1			UC15-B	20	1			1			3WRC-3	7	1			1			3WR-2	1B		1			1		UC7-D
	UC10-D	19A	1				1		3WTC-3	12		1			1		3WT-3	16B	1				1		UC15-B	19	1			1			3WRC-3	6	1				1		3WR-2	1C		1			1		UC7-D
	UC10-D	19B	1				1		3WTC-3	11	1				1		3WT-3	16A	1			1			UC15-B	18A	1				1		3WRC-3	5	1				1										UC7-D
	UC10-D	19C	1				1		3WTC-3	10		1			1		3WT-3	15	1			1			UC15-B	18B	1				1		3WRC-3	4A	1				1				Percentage Pachy	Percentage Diplo		Percentage Pachy Abnormal	Percentage Diplo Abnormal		UC7-D
	UC10-D	19D	1				1		3WTC-3	9		1			1		3WT-3	14	1				1		UC15-B	17	1			1			3WRC-3	4B	1				1				76.4706	23.5294		24.1758	10.7143		UC7-D
	UC10-D	19E		1			1		3WTC-3	8	1				1		3WT-3	13	1				1		UC15-B	16A		1			1		3WRC-3	4C	1				1										UC7-D
	UC10-D	18		1			1		3WTC-3	7		1			1		3WT-3	12B	1				1		UC15-B	16B		1			1		3WRC-3	3		1			1										UC7-D
	UC10-D	16	1			1			3WTC-3	6A		1			1		3WT-3	12A	1			1			UC15-B	16C		1			1		3WRC-3	2		1			1		3WR-3	60		1			1		UC7-D
	UC10-D	15A	1			1			3WTC-3	6B				1			3WT-3	11	1			1			UC15-B	14	1				1		3WRC-3	1	1			1			3WR-3	59	1				1		UC7-D
	UC10-D	15B	1			1			3WTC-3	5		1			1		3WT-3	10	1			1			UC15-B	13	1				1										3WR-3	58		1			1		UC7-D
	UC10-D	14A	1				1		3WTC-3	4	1				1		3WT-3	9	1				1		UC15-B	12	1				1				Percentage Pachy	Percentage Diplo		Percentage Pachy Abnormal	Percentage Diplo Abnormal		3WR-3	57		1			1		UC7-D
	UC10-D	14B	1				1		3WTC-3	3	1				1		3WT-3	8		1			1		UC15-B	11	1			1					52.1739	47.8261		25	6.06061		3WR-3	56	1			1			UC7-D
	UC10-D	14C	1				1		3WTC-3	2		1			1		3WT-3	7	1				1		UC15-B	9	1				1										3WR-3	55	1				1		UC7-D
	UC10-D	14D	1				1		3WTC-3	1	1				1		3WT-3	6	1			1			UC15-B	8A	1			1											3WR-3	54	1				1		UC7-D
	UC10-D	13	1				1										3WT-3	5	1				1		UC15-B	8B	1			1											3WR-3	53		1			1		UC7-D
	UC10-D	12	1				1				Percentage Pachy	Percentage Diplo		Percentage Pachy Abnormal	Percentage Diplo Abnormal		3WT-3	4	1			1			UC15-B	7		1			1										3WR-3	52		1			1		UC7-D
	UC10-D	11	1				1				47.1429	52.8571		18.1818	5.40541		3WT-3	3		1			1		UC15-B	6		1			1										3WR-3	51		1			1		UC7-D
	UC10-D	9	1				1										3WT-3	2	1				1		UC15-B	5	1			1											3WR-3	50	1				1		UC7-D
	UC10-D	8		1			1										3WT-3	1	1				1		UC15-B	4 (Top)	1				1										3WR-3	49A		1			1		UC7-D
	UC10-D	7	1				1																		UC15-B	3	1				1										3WR-3	49B		1			1		UC7-D
	UC10-D	6A	1				1												Percentage Pachy	Percentage Diplo		Percentage Pachy Abnormal	Percentage Diplo Abnormal		UC15-B	2 (Right)		1			1										3WR-3	48		1			1		UC7-D
	UC10-D	6B	1				1												82.5397	17.4603		48.0769	9.09091		UC15-B	1 (Top)	1				1										3WR-3	47A	1			1			UC7-D
	UC10-D	6C	1				1																																		3WR-3	47B		1			1		UC7-D
	UC10-D	6D	1				1																				Percentage Pachy	Percentage Diplo		Percentage Pachy Abnormal	Percentage Diplo Abnormal										3WR-3	47C		1			1		UC7-D
	UC10-D	6E	1				1										3WT-10	61	1				1				83.1858	16.8142		25.5319	10.5263										3WR-3	46	1				1		UC7-D
	UC10-D	5	1				1										3WT-10	60	1			1																			3WR-3	45	1			1			UC7-D
	UC10-D	3		1			1										3WT-10	59	1			1																			3WR-3	44	1				1		UC7-D
	UC10-D	2A	1				1										3WT-10	58	1				1		UC15-D	83 (Top)	1			1											3WR-3	43	1				1		UC7-D
	UC10-D	2B	1				1										3WT-10	57	1				1		UC15-D	83 (Bottom)	1				1										3WR-3	42		1			1		UC7-D
	UC10-D	1		1			1										3WT-10	56	1			1			UC15-D	80	1				1										3WR-3	41	1				1		UC7-D
																	3WT-10	55	1				1		UC15-D	78	1				1										3WR-3	40	1				1		UC7-D
			Percentage Pachy	Percentage Diplo		Percentage Pachy Abnormal	Percentage Diplo Abnormal										3WT-10	54	1			1			UC15-D	77		1			1										3WR-3	39	1				1		UC7-D
			81.5789	18.4211		11.2903	7.14286										3WT-10	53	1				1		UC15-D	76	1				1										3WR-3	38A	1				1		UC7-D
																	3WT-10	52	1			1			UC15-D	74	1				1										3WR-3	38B	1				1		UC7-D
																	3WT-10	51A	1			1			UC15-D	73	1				1										3WR-3	37	1				1		UC7-D
	UC10-E	83		1			1										3WT-10	51B	1			1			UC15-D	72	1			1											3WR-3	36		1			1		UC7-D
	UC10-E	82	1				1										3WT-10	51C	1				1		UC15-D	71A	1			1											3WR-3	35	1				1		UC7-D
	UC10-E	81		1			1										3WT-10	50A	1			1			UC15-D	71B	1				1										3WR-3	34	1				1		UC7-D
	UC10-E	78		1			1										3WT-10	50B	1				1		UC15-D	69	1				1										3WR-3	33A		1			1
	UC10-E	77	1				1										3WT-10	49		1			1		UC15-D	68		1			1										3WR-3	33B	1			1
	UC10-E	76		1			1										3WT-10	48		1			1		UC15-D	67A		1			1										3WR-3	32	1				1
	UC10-E	75		1			1										3WT-10	47	1			1			UC15-D	67B		1			1										3WR-3	31A	1			1
	UC10-E	74		1			1										3WT-10	46	1				1		UC15-D	66		1			1										3WR-3	31B	1			1
	UC10-E	73A		1			1										3WT-10	45	1				1		UC15-D	64A		1			1										3WR-3	30		1			1		UC7-C
	UC10-E	73B		1			1										3WT-10	44	1				1		UC15-D	64B	1			1											3WR-3	29A	1			1			UC7-C
	UC10-E	72	1				1										3WT-10	43	1				1		UC15-D	63		1			1										3WR-3	29B		1			1		UC7-C
	UC10-E	71A		1			1										3WT-10	42		1			1		UC15-D	62A		1			1										3WR-3	28A		1			1		UC7-C
	UC10-E	71B		1			1										3WT-10	41	1				1		UC15-D	62B		1			1										3WR-3	28B	1				1		UC7-C
	UC10-E	70		1			1										3WT-10	40		1			1		UC15-D	61		1		1											3WR-3	27	1				1		UC7-C
	UC10-E	69	1			1											3WT-10	39	1			1			UC15-D	59	1				1										3WR-3	26A	1				1		UC7-C
	UC10-E	67	1				1										3WT-10	38	1				1		UC15-D	58	1			1											3WR-3	26B	1				1		UC7-C
	UC10-E	66A		1			1										3WT-10	37	1				1		UC15-D	57		1			1										3WR-3	26C	1				1		UC7-C
	UC10-E	66B		1			1										3WT-10	36A		1		1			UC15-D	56A	1				1										3WR-3	26D	1				1		UC7-C
	UC10-E	65		1			1										3WT-10	36B		1		1			UC15-D	56B	1				1										3WR-3	26E	1				1		UC7-C
	UC10-E	64A		1			1										3WT-10	35		1		1			UC15-D	55		1			1										3WR-3	26F	1				1		UC7-C
	UC10-E	64B	1				1										3WT-10	34		1		1			UC15-D	54	1				1										3WR-3	25		1			1		UC7-C
	UC10-E	63		1			1										3WT-10	33		1			1		UC15-D	53	1				1										3WR-3	24A		1		1			UC7-C
	UC10-E	62	1				1										3WT-10	32	1				1		UC15-D	51	1				1										3WR-3	24B	1				1		UC7-C
	UC10-E	61		1			1										3WT-10	31	1			1			UC15-D	50		1			1										3WR-3	23A	1				1		UC7-C
	UC10-E	60		1			1										3WT-10	30	1				1		UC15-D	49		1			1										3WR-3	23B		1			1		UC7-C
	UC10-E	59	1				1										3WT-10	29		1			1		UC15-D	48	1			1											3WR-3	22	1				1		UC7-C
	UC10-E	58 (Great rep)		1		1											3WT-10	28		1		1			UC15-D	47	1			1											3WR-3	21	1				1		UC7-C
	UC10-E	57A	1			1											3WT-10	27	1				1		UC15-D	45		1			1										3WR-3	20	1				1		UC7-C
	UC10-E	57B	1			1											3WT-10	26	1			1			UC15-D	44	1				1										3WR-3	19		1		1			UC7-C
	UC10-E	56	1			1											3WT-10	25		1			1		UC15-D	43	1			1											3WR-3	18	1				1		UC7-C
	UC10-E	55A	1			1											3WT-10	24		1			1		UC15-D	42	1			1											3WR-3	17	1				1		UC7-C
	UC10-E	55B	1			1											3WT-10	23	1				1		UC15-D	40	1				1										3WR-3	16	1			1			UC7-C
	UC10-E	55C	1			1											3WT-10	22	1			1			UC15-D	38A		1			1										3WR-3	15A		1			1		UC7-C
	UC10-E	55D	1			1											3WT-10	21	1				1		UC15-D	38B		1			1										3WR-3	15B		1			1		UC7-C
	UC10-E	55E	1			1											3WT-10	20	1			1			UC15-D	37		1			1										3WR-3	15C	1			1			UC7-C
	UC10-E	55F	1			1											3WT-10	19		1			1		UC15-D	35 (Left)	1			1											3WR-3	14	1				1		UC7-C
	UC10-E	54		1			1										3WT-10	18	1				1		UC15-D	35 (Top)	1			1											3WR-3	13		1			1		UC7-C
	UC10-E	53		1			1										3WT-10	17	1				1		UC15-D	35 (Bottom)	1			1											3WR-3	12	1				1		UC7-C
	UC10-E	52		1			1										3WT-10	16	1				1		UC15-D	34		1			1										3WR-3	11A		1		1			UC7-C
	UC10-E	51	1			1											3WT-10	15	1			1			UC15-D	33		1			1										3WR-3	11B		1			1		UC7-C
	UC10-E	50	1				1										3WT-10	14	1			1			UC15-D	32A	1				1										3WR-3	11C	1				1		UC7-C
	UC10-E	49		1			1										3WT-10	13		1		1			UC15-D	32B	1				1										3WR-3	10A	1				1		UC7-C
	UC10-E	48	1				1										3WT-10	12A	1			1			UC15-D	32C	1				1										3WR-3	10B	1			1			UC7-C
	UC10-E	47A	1				1										3WT-10	12B	1			1			UC15-D	32D		1			1										3WR-3	9		1			1		UC7-C
	UC10-E	47B	1				1										3WT-10	11A		1			1		UC15-D	31	1				1										3WR-3	8		1			1		UC7-C
	UC10-E	47C	1				1										3WT-10	11B		1			1		UC15-D	30		1			1										3WR-3	7	1				1		UC7-C
	UC10-E	47D	1				1										3WT-10	10	1			1			UC15-D	27	1				1										3WR-3	6	1			1			UC7-C
	UC10-E	47E	1				1										3WT-10	9		1			1		UC15-D	26A		1			1										3WR-3	5		1			1		UC7-C
	UC10-E	47F	1				1										3WT-10	8	1				1		UC15-D	26B		1			1										3WR-3	4		1			1		UC7-C
	UC10-E	46	1				1										3WT-10	7	1			1			UC15-D	25		1			1										3WR-3	3		1			1		UC7-C
	UC10-E	45	1				1										3WT-10	6A	1			1			UC15-D	24	1				1										3WR-3	2	1			1			UC7-C
	UC10-E	44		1			1										3WT-10	6B	1			1			UC15-D	23		1			1										3WR-3	1	1				1		UC7-C
	UC10-E	43	1			1											3WT-10	5		1			1		UC15-D	22A	1				1																		UC7-C
	UC10-E	42A	1				1										3WT-10	4	1			1			UC15-D	22B	1				1												Percentage Pachy	Percentage Diplo		Percentage Pachy Abnormal	Percentage Diplo Abnormal		UC7-C
	UC10-E	42B	1				1										3WT-10	3	1			1			UC15-D	22C		1			1												61.25	38.75		24.4898	9.67742		UC7-C
	UC10-E	41A	1				1										3WT-10	2	1				1		UC15-D	20	1			1																			UC7-C
	UC10-E	41B	1				1										3WT-10	1	1			1			UC15-D	18		1			1																		UC7-C
	UC10-E	40		1			1																		UC15-D	17		1			1										3WR-10	60A	1			1			UC7-C
	UC10-E	39		1			1												Percentage Pachy	Percentage Diplo		Percentage Pachy Abnormal	Percentage Diplo Abnormal		UC15-D	16		1			1										3WR-10	60B	1				1		UC7-C
	UC10-E	38	1				1												72.0588	27.9412		51.0204	31.5789		UC15-D	15A	1				1										3WR-10	60C		1			1		UC7-C
	UC10-E	37	1			1																			UC15-D	15B	1				1										3WR-10	59A	1			1			UC7-C
	UC10-E	36	1				1																		UC15-D	13		1			1										3WR-10	59B	1				1		UC7-C
	UC10-E	34	1				1										3WT-11	60A	1				1		UC15-D	12		1			1										3WR-10	59C	1				1		UC7-C
	UC10-E	33		1			1										3WT-11	60B	1				1		UC15-D	11	1				1										3WR-10	59D	1				1		UC7-C
	UC10-E	32		1			1										3WT-11	59A	1			1			UC15-D	10A		1		1											3WR-10	58A	1				1		UC7-C
	UC10-E	31		1			1										3WT-11	59B		1			1		UC15-D	10B	1			1											3WR-10	58B	1			1			UC7-C
	UC10-E	30		1			1										3WT-11	58	1			1			UC15-D	9		1			1										3WR-10	57	1			1			UC7-C
	UC10-E	29	1			1											3WT-11	57		1			1		UC15-D	8A	1			1											3WR-10	56	1				1		UC7-C
	UC10-E	28		1			1										3WT-11	56		1			1		UC15-D	8B		1			1										3WR-10	55	1				1		UC7-C
	UC10-E	25		1			1										3WT-11	55A	1				1		UC15-D	8C	1				1										3WR-10	54A	1				1		UC7-C
	UC10-E	24A	1				1										3WT-11	55B	1			1			UC15-D	8D	1				1										3WR-10	54B	1				1		UC7-C
	UC10-E	24B	1				1										3WT-11	54	1			1			UC15-D	8E		1			1										3WR-10	53		1			1		UC7-C
	UC10-E	23		1			1										3WT-11	53		1			1		UC15-D	6A	1			1											3WR-10	52A		1		1			UC7-C
	UC10-E	22A	1				1										3WT-11	52		1			1		UC15-D	6B		1		1											3WR-10	52B		1		1			UC7-C
	UC10-E	22B	1				1										3WT-11	51	1				1		UC15-D	4	1				1										3WR-10	51A	1				1		UC7-C
	UC10-E	22C	1				1										3WT-11	50		1			1		UC15-D	3		1			1										3WR-10	51B	1				1		UC7-C
	UC10-E	22D	1				1										3WT-11	49	1			1			UC15-D	1	1				1										3WR-10	50	1				1		UC7-C
	UC10-E	21	1				1										3WT-11	48A	1			1																			3WR-10	49	1				1		UC7-C
	UC10-E	19		1			1										3WT-11	48B	1			1					Percentage Pachy	Percentage Diplo		Percentage Pachy Abnormal	Percentage Diplo Abnormal										3WR-10	48A	1				1		UC7-C
	UC10-E	18		1			1										3WT-11	47	1				1				55.2941	44.7059		34.0426	7.89474										3WR-10	48B	1				1		UC7-C
	UC10-E	17	1			1											3WT-11	46		1			1																		3WR-10	47	1				1		UC7-C
	UC10-E	16	1				1										3WT-11	45	1			1																			3WR-10	46	1				1		UC7-C
	UC10-E	15A	1				1										3WT-11	44	1			1			UC15-C	66	1				1										3WR-10	45	1				1		UC7-C
	UC10-E	15B	1			1											3WT-11	43	1				1		UC15-C	65A	1			1											3WR-10	44		1			1		UC7-C
	UC10-E	14A		1			1										3WT-11	42	1			1			UC15-C	65B	1				1										3WR-10	43		1			1		UC7-C
	UC10-E	14B		1			1										3WT-11	41		1			1		UC15-C	64	1				1										3WR-10	42	1				1		UC7-C
	UC10-E	13A	1				1										3WT-11	40	1			1			UC15-C	63A	1				1										3WR-10	41		1			1		UC7-C
	UC10-E	13B	1				1										3WT-11	39		1			1		UC15-C	63B	1				1										3WR-10	40	1				1		UC7-C
	UC10-E	12		1			1										3WT-11	38		1			1		UC15-C	62	1				1										3WR-10	39	1				1		UC7-C
	UC10-E	11	1				1										3WT-11	37		1			1		UC15-C	61	1				1										3WR-10	38	1			1
	UC10-E	10		1			1										3WT-11	36		1			1		UC15-C	60	1				1										3WR-10	37A	1				1
	UC10-E	9	1				1										3WT-11	35		1			1		UC15-C	58A	1			1											3WR-10	37B	1				1
	UC10-E	8	1				1										3WT-11	34		1			1		UC15-C	58B	1			1											3WR-10	37C	1				1
	UC10-E	7		1			1										3WT-11	33		1			1		UC15-C	57A		1			1										3WR-10	36A	1			1
	UC10-E	6		1			1										3WT-11	32	1			1			UC15-C	57B		1			1										3WR-10	36B		1			1		UC7-B
	UC10-E	5		1			1										3WT-11	31	1			1			UC15-C	56	1				1										3WR-10	36C		1			1		UC7-B
	UC10-E	4		1			1										3WT-11	30		1			1		UC15-C	55	1				1										3WR-10	35		1			1		UC7-B
	UC10-E	3A	1				1										3WT-11	29	1				1		UC15-C	54	1				1										3WR-10	34A	1			1			UC7-B
	UC10-E	3B	1			1											3WT-11	28		1			1		UC15-C	53A	1			1											3WR-10	34B	1				1		UC7-B
	UC10-E	2A	1				1										3WT-11	27	1			1			UC15-C	53B	1				1										3WR-10	33	1				1		UC7-B
	UC10-E	2B	1				1										3WT-11	26		1			1		UC15-C	51	1				1										3WR-10	32A	1				1		UC7-B
	UC10-E	2C	1				1										3WT-11	25		1			1		UC15-C	49	1				1										3WR-10	32B	1			1			UC7-B
	UC10-E	1	1				1										3WT-11	24	1			1			UC15-C	48A	1				1										3WR-10	31	1			1			UC7-B
																	3WT-11	23		1			1		UC15-C	48B	1				1										3WR-10	30	1				1		UC7-B
			Percentage Pachy	Percentage Diplo		Percentage Pachy Abnormal	Percentage Diplo Abnormal										3WT-11	22	1			1			UC15-C	48C	1				1										3WR-10	29		1			1		UC7-B
			58.2524	41.7476		28.3333	1.66667										3WT-11	21A	1			1			UC15-C	48D	1				1										3WR-10	28A	1				1		UC7-B
																	3WT-11	21B	1				1		UC15-C	48E	1				1										3WR-10	28B	1				1		UC7-B
																	3WT-11	20		1		1			UC15-C	47		1			1										3WR-10	27A	1				1		UC7-B
																	3WT-11	19	1			1			UC15-C	46A		1			1										3WR-10	27B	1				1		UC7-B
																	3WT-11	18A	1			1			UC15-C	46B		1			1										3WR-10	26A	1			1			UC7-B
																	3WT-11	18B	1			1			UC15-C	45	1				1										3WR-10	26B		1			1		UC7-B
																	3WT-11	17		1		1			UC15-C	44A	1				1										3WR-10	25		1			1		UC7-B
																	3WT-11	16	1			1			UC15-C	44B	1				1										3WR-10	24	1			1			UC7-B
																	3WT-11	15	1				1		UC15-C	43	1				1										3WR-10	23A	1				1		UC7-B
																	3WT-11	14	1			1			UC15-C	42A	1				1										3WR-10	23B	1				1		UC7-B
																	3WT-11	13A	1			1			UC15-C	42B	1			1											3WR-10	22A	1			1			UC7-B
																	3WT-11	13B	1			1			UC15-C	42C	1				1										3WR-10	22B	1			1			UC7-B
																	3WT-11	12	1				1		UC15-C	42D	1				1										3WR-10	22C	1			1			UC7-B
																	3WT-11	11		1			1		UC15-C	41	1				1										3WR-10	22D	1			1			UC7-B
																	3WT-11	9	1				1		UC15-C	40A		1			1										3WR-10	21A	1				1		UC7-B
																	3WT-11	8	1			1			UC15-C	40B		1			1										3WR-10	21B	1				1		UC7-B
																	3WT-11	7	1			1			UC15-C	40C		1			1										3WR-10	20A	1				1		UC7-B
																	3WT-11	6	1			1			UC15-C	40D		1			1										3WR-10	20B	1				1		UC7-B
																	3WT-11	5	1			1			UC15-C	39A	1			1											3WR-10	20C	1			1			UC7-B
																	3WT-11	4	1			1			UC15-C	39B	1				1										3WR-10	19	1			1			UC7-B
																	3WT-11	3	1			1			UC15-C	38		1			1										3WR-10	18A	1			1			UC7-B
																	3WT-11	2		1			1		UC15-C	37		1			1										3WR-10	18B	1			1			UC7-B
																	3WT-11	1		1		1			UC15-C	36		1			1										3WR-10	17	1				1		UC7-B
																									UC15-C	35 (Left)	1			1											3WR-10	16	1			1			UC7-B
																			Percentage Pachy	Percentage Diplo		Percentage Pachy Abnormal	Percentage Diplo Abnormal		UC15-C	35 (Bottom)	1			1											3WR-10	15	1				1		UC7-B
																			62.1212	37.8788		73.1707	15.5294		UC15-C	35 (Middle)	1			1											3WR-10	14	1				1		UC7-B
																									UC15-C	35 (Top)	1			1											3WR-10	13A	1				1		UC7-B
																									UC15-C	35 (Right)	1			1											3WR-10	13B	1				1		UC7-B
																									UC15-C	34A		1			1										3WR-10	12	1				1		UC7-B
																									UC15-C	34B		1			1										3WR-10	11	1				1		UC7-B
																									UC15-C	33	1				1										3WR-10	10A	1			1			UC7-B
																									UC15-C	32		1			1										3WR-10	10B	1				1		UC7-B
																									UC15-C	30A	1				1										3WR-10	9A	1			1			UC7-B
																									UC15-C	30B	1				1										3WR-10	9B	1				1		UC7-B
																									UC15-C	29A		1			1										3WR-10	8	1				1		UC7-B
																									UC15-C	29B		1			1										3WR-10	7A	1				1		UC7-B
																									UC15-C	29C		1			1										3WR-10	7B		1			1		UC7-B
																									UC15-C	29D		1			1										3WR-10	7C	1				1		UC7-B
																									UC15-C	28A	1				1										3WR-10	7D	1				1		UC7-B
																									UC15-C	28B	1				1										3WR-10	7E	1				1		UC7-B
																									UC15-C	27	1				1										3WR-10	7F	1				1		UC7-B
																									UC15-C	26A	1				1										3WR-10	7G	1				1		UC7-B
																									UC15-C	26B	1				1										3WR-10	6	1				1		UC7-B
																									UC15-C	25A	1				1										3WR-10	5		1			1		UC7-B
																									UC15-C	25B		1			1										3WR-10	4A	1			1			UC7-B
																									UC15-C	23	1				1										3WR-10	4B	1				1		UC7-B
																									UC15-C	22A	1				1										3WR-10	3	1				1		UC7-B
																									UC15-C	22B	1				1										3WR-10	2A	1			1			UC7-B
																									UC15-C	22C	1				1										3WR-10	2B		1			1		UC7-B
																									UC15-C	21		1			1										3WR-10	1	1				1		UC7-B
																									UC15-C	20A	1				1																		UC7-B
																									UC15-C	20B	1				1												Percentage Pachy	Percentage Diplo		Percentage Pachy Abnormal	Percentage Diplo Abnormal		UC7-B
																									UC15-C	20C	1				1												83.6735	16.3265		29.2683	12.5		UC7-B
																									UC15-C	19	1				1																		UC7-B
																									UC15-C	18	1				1																		UC7-B
																									UC15-C	17	1				1										3WR-11	60	1				1		UC7-B
																									UC15-C	16A	1				1										3WR-11	59		1			1		UC7-B
																									UC15-C	16B	1				1										3WR-11	58	1			1			UC7-B
																									UC15-C	16C	1				1										3WR-11	57	1				1		UC7-B
																									UC15-C	16D		1			1										3WR-11	56		1		1			UC7-B
																									UC15-C	15	1				1										3WR-11	55	1				1		UC7-B
																									UC15-C	14		1			1										3WR-11	54	1				1		UC7-B
																									UC15-C	13A	1				1										3WR-11	53		1			1		UC7-B
																									UC15-C	13B	1				1										3WR-11	52	1				1		UC7-B
																									UC15-C	12	1				1										3WR-11	51	1				1		UC7-B
																									UC15-C	11A	1				1										3WR-11	50	1				1		UC7-B
																									UC15-C	11B	1				1										3WR-11	49		1			1		UC7-B
																									UC15-C	10A	1				1										3WR-11	48	1				1		UC7-B
																									UC15-C	10B	1			1											3WR-11	47		1		1			UC7-B
																									UC15-C	8 (Left top)	1			1											3WR-11	46	1				1		UC7-B
																									UC15-C	8 (Left bottom)	1			1											3WR-11	45	1				1		UC7-B
																									UC15-C	7		1			1										3WR-11	44	1				1		UC7-B
																									UC15-C	6		1			1										3WR-11	43A		1			1		UC7-B
																									UC15-C	5	1				1										3WR-11	43B	1				1		UC7-B
																									UC15-C	4	1				1										3WR-11	42		1			1		UC7-B
																									UC15-C	3		1			1										3WR-11	41	1				1
																									UC15-C	2		1			1										3WR-11	40	1				1
																									UC15-C	1	1				1										3WR-11	39	1				1
																																									3WR-11	38A	1			1
																											Percentage Pachy	Percentage Diplo		Percentage Pachy Abnormal	Percentage Diplo Abnormal										3WR-11	38B	1				1
																											73.2673	26.7327		18.9189	0										3WR-11	37	1				1
																																									3WR-11	36	1				1
																																									3WR-11	35	1			1
																									UC15-E	80		1			1										3WR-11	34	1				1
																									UC15-E	79	1				1										3WR-11	33		1			1
																									UC15-E	78	1				1										3WR-11	32	1				1
																									UC15-E	77		1			1										3WR-11	31	1				1
																									UC15-E	76		1			1										3WR-11	30	1				1
																									UC15-E	75	1				1										3WR-11	29		1			1
																									UC15-E	74A	1			1											3WR-11	28	1			1
																									UC15-E	74B	1				1										3WR-11	27A	1			1
																									UC15-E	73 (Left)	1				1										3WR-11	27B	1				1
																									UC15-E	71		1			1										3WR-11	26	1				1
																									UC15-E	70		1			1										3WR-11	25		1			1
																									UC15-E	69 (Right)	1				1										3WR-11	24	1				1
																									UC15-E	68		1			1										3WR-11	23		1			1
																									UC15-E	67	1			1											3WR-11	22	1				1
																									UC15-E	66	1				1										3WR-11	21	1				1
																									UC15-E	65A	1				1										3WR-11	20	1				1
																									UC15-E	65B	1				1										3WR-11	19	1			1
																									UC15-E	65C	1				1										3WR-11	18	1				1
																									UC15-E	65D	1			1											3WR-11	17	1				1
																									UC15-E	64 (Top Left)	1				1										3WR-11	16	1			1
																									UC15-E	64 (Top Middle)	1				1										3WR-11	15	1				1
																									UC15-E	64 (Top Right)	1			1											3WR-11	14A	1			1
																									UC15-E	64 (Bottom Left)	1			1											3WR-11	14B	1				1
																									UC15-E	63	1				1										3WR-11	14C		1			1
																									UC15-E	62	1				1										3WR-11	13A		1			1
																									UC15-E	61	1			1											3WR-11	13B		1			1
																									UC15-E	60	1				1										3WR-11	12A		1			1
																									UC15-E	59	1				1										3WR-11	12B	1				1
																									UC15-E	58A	1				1										3WR-11	11	1				1
																									UC15-E	58B	1				1										3WR-11	10A	1				1
																									UC15-E	57A	1				1										3WR-11	10B		1			1
																									UC15-E	57B	1				1										3WR-11	9	1				1
																									UC15-E	55	1				1										3WR-11	8	1				1
																									UC15-E	54		1			1										3WR-11	7		1			1
																									UC15-E	50 (Left)	1			1											3WR-11	6	1			1
																									UC15-E	50 (Middle)	1			1											3WR-11	5		1			1
																									UC15-E	50 (Right)	1			1											3WR-11	4	1				1
																									UC15-E	48	1				1										3WR-11	3	1			1
																									UC15-E	47		1			1										3WR-11	2	1				1
																									UC15-E	46		1			1										3WR-11	1	1				1
																									UC15-E	44A		1			1
																									UC15-E	44B		1			1												Percentage Pachy	Percentage Diplo		Percentage Pachy Abnormal	Percentage Diplo Abnormal
																									UC15-E	43		1			1												73.5294	26.4706		20	11.1111
																									UC15-E	42	1				1
																									UC15-E	41	1				1
																									UC15-E	40		1			1
																									UC15-E	39 (Good rep)	1				1
																									UC15-E	38		1			1
																									UC15-E	37	1			1
																									UC15-E	36A	1				1
																									UC15-E	36B	1				1
																									UC15-E	35	1				1
																									UC15-E	34	1			1
																									UC15-E	33A	1				1
																									UC15-E	33B	1				1
																									UC15-E	32	1				1
																									UC15-E	31	1				1
																									UC15-E	30	1				1
																									UC15-E	28A	1				1
																									UC15-E	28B	1			1
																									UC15-E	27A	1				1
																									UC15-E	27B	1				1
																									UC15-E	26	1				1
																									UC15-E	23	1				1
																									UC15-E	22	1				1
																									UC15-E	21	1			1
																									UC15-E	20	1				1
																									UC15-E	19	1				1
																									UC15-E	18	1			1
																									UC15-E	17	1			1
																									UC15-E	16A	1				1
																									UC15-E	16B	1				1
																									UC15-E	16C	1				1
																									UC15-E	16D	1				1
																									UC15-E	16E	1				1
																									UC15-E	15A	1				1
																									UC15-E	15B	1			1
																									UC15-E	15C	1				1
																									UC15-E	15D	1				1
																									UC15-E	14A		1			1
																									UC15-E	14B		1			1
																									UC15-E	12A	1				1
																									UC15-E	12B	1				1
																									UC15-E	11	1				1
																									UC15-E	10A	1				1
																									UC15-E	10B	1				1
																									UC15-E	8A	1				1
																									UC15-E	8B	1				1
																									UC15-E	8C	1				1
																									UC15-E	8D	1				1
																									UC15-E	7	1			1
																									UC15-E	6	1				1
																									UC15-E	4A	1				1
																									UC15-E	4B	1			1
																									UC15-E	3	1				1
																									UC15-E	2	1				1
																											Percentage Pachy	Percentage Diplo		Percentage Pachy Abnormal	Percentage Diplo Abnormal
																											83.3333	16.6667		22.5	0
[truncated: 12 more columns]
