# Supplementary material for: Meiotic prophase I disruption as a strategy for nonhormonal male contraception using small-molecule inhibitor JQ1
Source: Proc Natl Acad Sci U S A. 2026 Apr 7;123(15):e2517498123. doi: 10.1073/pnas.2517498123 (PMC13080027; doi:10.1073/pnas.2517498123)
Supplement: Supplementary file 16 — Dataset S15 (XLSX) [file pnas.2517498123.sd15.xlsx]

## Sheet: Sheet1
CREST staining of round spermatids for aneuploidy
	Untreated control for recovery (UC-R)				Untreated control for extended recovery (UC-ER)
	Mouse ID	Image Number	CREST Foci count		Mouse ID	Image Number	CREST Foci count
	UC15-A	JQUC15-A-Crest-36	19		UC34-C	JQUC34-C-19	19
		JQUC15-A-Crest-35	20			JQUC34-C-18a	20
		JQUC15-A-Crest-31	21			JQUC34-C-18b	20
		JQUC15-A-Crest-28	20			JQUC34-C-18c	20
		JQUC15-A-Crest-23	20			JQUC34-C-14	22
		JQUC15-A-Crest-12	20			JQUC34-C-13a	20
		JQUC15-A-Crest-09	19			JQUC34-C-13b	20
		JQUC15-A-Crest-06	20			JQUC34-C-12	20
						JQUC34-C-03	20
	Untreated control for recovery (UC-R)					JQUC34-C-02	20
	Mouse ID	Image Number	CREST Foci count			JQUC34-C-01	20
	UC15-C	JQ&UC15-C-15	21
		JQ&UC15-C-13	20		Vehicle control for extended recovery (VC-ER)
		JQ&UC15-C-13	20		Mouse ID	Image Number	CREST Foci count
		JQ&UC15-C-04	20		TCD-6	JQTCD6J-19	20
						JQTCD6J-16a	18
	Untreated control for recovery (UC-R)					JQTCD6J-16b	20
	Mouse ID	Image Number	CREST Foci count			JQTCD6J-15	17
	UC15-E	JQUC15-E-16_20.tif	20			JQTCD6J-14	20
		JQUC15-E-07	25			JQTCD6J-13	22
		JQUC15-E-06	20			JQTCD6J-12a	20
						JQTCD6J-12b	20
	Vehicle control for recovery (VC-R)					JQTCD6J-11	23
	Mouse ID	Image Number	CREST Foci count			JQTCD6J-06	21
	RC-15	JQ3WRC15-L-06	19			JQTCD6J-05	20
		JQ3WRC15-L-04a	19			JQTCD6J-04	23
		JQ3WRC15-L-04b	20			JQTCD6J-02	20
		JQ3WRC15-L-04c	18
		JQ3WRC15-L-04d	20		Mouse ID	Image Number	CREST Foci count
					TCD-4	JQTCD4D-01	20
	Recovery following JQ1 (R)					JQTCD4D-15	22
	Mouse ID	Image Number	CREST Foci count			JQTCD4D-14	20
	R-13	JQ3WR-13-Crest-01	20			JQTCD4D-12	20
		JQ3WR-15-Crest-20	20			JQTCD4D-11	20
		JQ3WR-15-Crest-16	22			JQTCD4D-10	20
		JQ3WR-15-Crest-13	20			JQTCD4D-09	21
		JQ3WR-13-Crest-25	20			JQTCD4D-06	20
		JQ3WR-13-Crest-23	22			JQTCD4D-05	20
		JQ3WR-13-Crest-18a	19			JQTCD4D-16	19
		JQ3WR-13-Crest-18b	19			JQTCD4D-15	20
		JQ3WR-13-Crest-17a	19			JQTCD4D-05	20
		JQ3WR-13-Crest-17b	18			JQTCD4D-09	21
		JQ3WR-13-Crest-08a	18			JQTCD4D-14	20
		JQ3WR-13-Crest-08b	20			JQTCD4D-12	20
		JQ3WR-13-Crest-06a	20			JQTCD4D-11	21
		JQ3WR-13-Crest-06b	22			JQTCD4D-01a	20
		JQ3WR-13-Crest-05	20
					Mouse ID	Image Number	CREST Foci count
	Vehicle control for recovery (VC-R)				TCD-7	JQTCD7I-10a	20
	Mouse ID	Image Number	CREST Foci count			JQTCD7I-10b	20
	RC-14	JQ3WRC14-O-18	22			JQTCD7I-09	20
		JQ3WRC14-O-15	22			JQTCD7I-08	22
		JQ3WRC14-O-14	22			JQTCD7I-07	20
		JQ3WRC14-O-12	20			JQTCD7I-06	20
		JQ3WRC14-O-10	20			JQTCD7I-04	22
		JQ3WRC14-O-07	20			JQTCD7I-03	20
		JQ3WRC14-O-06	20			JQTCD7I-01	20
		JQ3WRC14-O-04	20
		JQ3WRC14-O-03	20		Extended recovery following JQ1 (ER)
		JQ3WRC14-O-02	20		Mouse ID	Image Number	CREST Foci count
		JQ3WRC14-O-01	20		TD-6	JQTD6J-20	20
		JQ3WR14-O-06	22			JQTD6J-19	20
						JQTD6J-18	25
						JQTD6J-17	20
						JQTD6J-16	20
						JQTD6J-15	22
						JQTD6J-14	20
						JQTD6J-13	20
						JQTD6J-10	20
						JQTD6J-06	20
						JQTD6J-05	20
						JQTD6J-04	20
						JQTD6J-03	20
						JQTD6J-01	20
