# Supplementary material for: Meiotic prophase I disruption as a strategy for nonhormonal male contraception using small-molecule inhibitor JQ1
Source: Proc Natl Acad Sci U S A. 2026 Apr 7;123(15):e2517498123. doi: 10.1073/pnas.2517498123 (PMC13080027; doi:10.1073/pnas.2517498123)
Supplement: Supplementary file 17 — Dataset S16 (XLSX) [file pnas.2517498123.sd16.xlsx]

## Sheet: Sheet1
Breeding data
	DAD	CONDITION	DATE OF MATING	DAD DOB	DAD AGE AT MATING	MOM DOB	MOM AGE AT MATING	DAYS PAIRED	LITTER DOB	TIME TO LITTER FROM INJECTION END	TIME TO LITTER (DAYS)	LITTER SIZE
	3WTD-4	T	2022-04-20	2022-02-12	9 weeks, 4 days	2022-03-01	7 weeks, 1 day	2 weeks	-	-	0	0
			2022-05-04		11 weeks, 4 days	2022-03-19	6 weeks, 4 days	2 weeks	-	-	0	0
			2022-05-18		13 weeks, 4 days	2022-03-19	8 weeks, 4 days	2 weeks	2022-06-10	51	23	2
			2022-06-01		15 weeks, 4 days	2022-03-19	10 weeks, 4 days	2 weeks	-	-	0	0
			2022-06-15		17 weeks, 4 days	2022-04-11	9 weeks, 2 days	2 weeks	2022-07-08	79	23	3
			2022-06-29		19 weeks, 5 days	2022-04-08	11 weeks, 5 days	2 weeks	2022-07-24	95	25	6
			2022-07-13		21 weeks, 5 days	2022-05-01	10 weeks, 3 days	2 weeks	2022-08-05	108	23	4
	3WTD-5	T	2022-04-20	2022-02-12	9 weeks, 4 days	2022-03-01	7 weeks, 1 day	2 weeks	-	-	0	0
			2022-05-04		11 weeks, 4 days	2022-03-19	6 weeks, 4 days	2 weeks	-	-	0	0
			2022-05-18		13 weeks, 4 days	2022-03-19	8 weeks, 4 days	2 weeks	-	-	0	0
			2022-06-01		15 weeks, 4 days	2022-03-19	10 weeks, 4 days	2 weeks	2022-06-26	67	25	3
			2022-06-15		17 weeks, 4 days	2022-04-11	9 weeks, 2 days	2 weeks	2022-07-08	79	23	5
			2022-06-29		19 weeks, 5 days	2022-04-08	11 weeks, 5 days	2 weeks	2022-07-22	93	23	5
			2022-07-13		21 weeks, 5 days	2022-05-01	10 weeks, 3 days	2 weeks	2022-08-05	107	23	6
	3WTD-7	T	2022-04-20	2022-02-12	9 weeks, 4 days	2022-03-01	7 weeks, 1 day	2 weeks	-	-	0	0
			2022-05-04		11 weeks, 4 days	2022-03-19	6 weeks, 4 days	2 weeks	-	-	0	0
			2022-05-18		13 weeks, 4 days	2022-03-19	8 weeks, 4 days	2 weeks	2022-06-18	59	31	3
			2022-06-01		15 weeks, 4 days	2022-03-26	9 weeks, 4 days	2 weeks	-	-	0	0
			2022-06-15		17 weeks, 4 days	2022-04-11	9 weeks, 2 days	2 weeks	2022-07-09	80	24	4
			2022-06-29		19 weeks, 5 days	2022-04-08	11 weeks, 5 days	2 weeks	2022-07-22	93	23	6
			2022-07-13		21 weeks, 5 days	2022-05-01	10 weeks, 3 days	2 weeks	-	-	0	0
	3WTCD-4	VC-T	2022-04-20	2022-02-12	9 weeks, 4 days	2022-03-01	7 weeks, 1 day	2 weeks	2022-05-13	23	23	7
			2022-05-04		11 weeks, 4 days	2022-03-19	6 weeks, 4 days	2 weeks	2022-05-27	37	23	6
			2022-05-18		13 weeks, 4 days	2022-03-19	8 weeks, 4 days	2 weeks	2022-06-10	51	23	7
			2022-06-01		15 weeks, 4 days	2022-03-19	10 weeks, 4 days	2 weeks	2022-06-25	66	24	5
			2022-06-15		17 weeks, 4 days	2022-04-11	9 weeks, 2 days	2 weeks	2022-07-08	79	23	8
			2022-06-29		19 weeks, 5 days	2022-04-08	11 weeks, 5 days	2 weeks	2022-07-21	92	22	5
			2022-07-13		21 weeks, 5 days	2022-05-01	10 weeks, 3 days	2 weeks	2022-08-05	108	23	6
	3WTCD-5	VC-T	2022-04-20	2022-02-12	9 weeks, 4 days	2022-03-01	7 weeks, 1 day	2 weeks	2022-05-12	22	22	6
			2022-05-04		11 weeks, 4 days	2022-03-19	6 weeks, 4 days	2 weeks	2022-05-27	37	23	8
			2022-05-18		13 weeks, 4 days	2022-03-19	8 weeks, 4 days	2 weeks	2022-06-11	52	24	5
			2022-06-01		15 weeks, 4 days	2022-03-19	10 weeks, 4 days	2 weeks	2022-06-25	66	24	6
			2022-06-15		17 weeks, 4 days	2022-04-11	9 weeks, 2 days	2 weeks	2022-07-08	79	23	4
			2022-06-29		19 weeks, 5 days	2022-04-08	11 weeks, 5 days	2 weeks	2022-07-21	92	22	5
			2022-07-13		21 weeks, 5 days	2022-05-01	10 weeks, 3 days	2 weeks	2022-08-05	108	23	6
	3WTCD-6	VC-T	2022-04-20	2022-02-12	9 weeks, 4 days	2022-03-01	7 weeks, 1 day	2 weeks	2022-05-11	21	21	5
			2022-05-04		11 weeks, 4 days	2022-03-19	6 weeks, 4 days	2 weeks	2022-05-27	37	23	6
			2022-05-18		13 weeks, 4 days	2022-03-19	8 weeks, 4 days	2 weeks	2022-06-09	50	22	7
			2022-06-01		15 weeks, 4 days	2022-03-26	9 weeks, 4 days	2 weeks	2022-06-25	66	24	7
			2022-06-15		17 weeks, 4 days	2022-04-11	9 weeks, 2 days	2 weeks	2022-07-08	79	23	5
			2022-06-29		19 weeks, 5 days	2022-04-08	11 weeks, 5 days	2 weeks	2022-07-22	93	23	4
			2022-07-13		21 weeks, 5 days	2022-05-01	10 weeks, 3 days	2 weeks	2022-08-04	107	22	6
	UC10-4	UC-T	2022-04-20	2022-02-12	9 weeks, 4 days	2022-03-01	7 weeks, 1 day	2 weeks	2022-05-12	22	22	6
			2022-05-04		11 weeks, 4 days	2022-03-19	6 weeks, 4 days	2 weeks	2022-05-26	36	22	5
			2022-05-18		13 weeks, 4 days	2022-03-19	8 weeks, 4 days	2 weeks	2022-06-10	51	23	6
			2022-06-01		15 weeks, 4 days	2022-03-19	10 weeks, 4 days	2 weeks	2022-06-25	66	24	5
			2022-06-15		17 weeks, 4 days	2022-04-11	9 weeks, 2 days	2 weeks	2022-07-08	79	23	7
			2022-06-29		19 weeks, 5 days	2022-04-08	11 weeks, 5 days	2 weeks	2022-07-20	91	21	4
			2022-07-13		21 weeks, 5 days	2022-05-01	10 weeks, 3 days	2 weeks	2022-08-05	108	23	5
	UC10-5	UC-T	2022-04-20	2022-02-12	9 weeks, 4 days	2022-03-01	7 weeks, 1 day	2 weeks	2022-05-11	21	21	8
			2022-05-04		11 weeks, 4 days	2022-03-19	6 weeks, 4 days	2 weeks	2022-05-26	36	22	8
			2022-05-18		13 weeks, 4 days	2022-03-19	8 weeks, 4 days	2 weeks	2022-06-10	51	23	5
			2022-06-01		15 weeks, 4 days	2022-03-19	10 weeks, 4 days	2 weeks	2022-06-24	65	23	6
			2022-06-15		17 weeks, 4 days	2022-04-11	9 weeks, 2 days	2 weeks	2022-07-10	90	25	5
			2022-06-29		19 weeks, 5 days	2022-04-08	11 weeks, 5 days	2 weeks	2022-07-21	92	22	7
			2022-07-13		21 weeks, 5 days	2022-05-01	10 weeks, 3 days	2 weeks	2022-08-04	107	21	5
	UC10-6	UC-T	2022-04-20	2022-02-12	9 weeks, 4 days	2022-03-01	7 weeks, 1 day	2 weeks	2022-05-13	23	23	7
			2022-05-04		11 weeks, 4 days	2022-03-19	6 weeks, 4 days	2 weeks	2022-05-29	39	25	7
			2022-05-18		13 weeks, 4 days	2022-03-19	8 weeks, 4 days	2 weeks	2022-06-09	50	22	6
			2022-06-01		15 weeks, 4 days	2022-03-26	9 weeks, 4 days	2 weeks	2022-06-24	65	23	4
			2022-06-15		17 weeks, 4 days	2022-04-11	9 weeks, 2 days	2 weeks	2022-07-06	86	21	6
			2022-06-29		19 weeks, 5 days	2022-04-08	11 weeks, 5 days	2 weeks	2022-07-21	92	22	7
			2022-07-13		21 weeks, 5 days	2022-05-01	10 weeks, 3 days	2 weeks	2022-08-05	108	23	5
