# Supplementary material for: Meiotic prophase I disruption as a strategy for nonhormonal male contraception using small-molecule inhibitor JQ1
Source: Proc Natl Acad Sci U S A. 2026 Apr 7;123(15):e2517498123. doi: 10.1073/pnas.2517498123 (PMC13080027; doi:10.1073/pnas.2517498123)
Supplement: Supplementary file 18 — Dataset S17 (XLSX) [file pnas.2517498123.sd17.xlsx]

## Sheet: Sheet1
MLH1 foci count in pachynema cells
	Untreated control for treatment (UC-T)																															Untreated control for recovery (UC-R)
	UC10-A																															UC15-F
	Primary Scorer						Secondary Scorer						Consensus Score										Total cells				%cells					Primary Scorer						Secondary Scorer						Consensus Score
	Cell	E0	E1	E2	E3	Total MLH1 foci	Cell	E0	E1	E2	E3	Total MLH1 foci	Cell	E0	E1	E2	E3	Total MLH1 foci	Mean	Median	STDEV	SEM	E0	E1	E2	E3	E0	E1	E2	E3		Cell	E0	E1	E2	E3	Total MLH1 foci	Cell	E0	E1	E2	E3	Total MLH1 foci	Cell	E0	E1	E2	E3	Total MLH1 foci
	UC10A-35A	1	17	1	0	19	UC10A-35A	1	17	1	0	19	UC10A-35A	1	17	1	0	19	20.5789	20	1.92399	0.441395	9	315	35	2	2.49307	87.2576	9.69529	0.554017		UC15F-22	1	17	1	0	19	UC15F-22	1	17	1	0	19	UC15F-22	1	17	1	0	19
	UC10A-35B	0	18	1	0	20	UC10A-35B	0	18	1	0	20	UC10A-35B	0	18	1	0	20														UC15F-20	0	17	2	0	21	UC15F-20	0	17	2	0	21	UC15F-20	0	17	2	0	21
	UC10A-35C	0	16	3	0	22	UC10A-35C	0	16	3	0	22	UC10A-35C	0	16	3	0	22														UC15F-17	2	15	2	0	19	UC15F-17	2	15	2	0	19	UC15F-17	2	15	2	0	19
	UC10A-32	0	19	0	0	19	UC10A-32	0	19	0	0	19	UC10A-32	0	19	0	0	19														UC15F-16	0	18	1	0	20	UC15F-16	0	18	1	0	20	UC15F-16	0	18	1	0	20
	UC10A-30 (Top)	1	16	2	0	20	UC10A-30 (Top)	1	16	2	0	20	UC10A-30 (Top)	1	16	2	0	20														UC15F-12	0	18	1	0	20	UC15F-12	0	18	1	0	20	UC15F-12	0	18	1	0	20
	UC10A-30 (Bottom)	1	16	2	0	20	UC10A-30 (Bottom)	1	16	2	0	20	UC10A-30 (Bottom)	1	16	2	0	20														UC15F-11	0	14	5	0	24	UC15F-11	0	14	5	0	24	UC15F-11	0	14	5	0	24
	UC10A-29	0	14	5	0	24	UC10A-29	0	14	5	0	24	UC10A-29	0	14	5	0	24														UC15F-10	0	17	2	0	21	UC15F-10	0	17	2	0	21	UC15F-10	0	17	2	0	21
	UC10A-28 (Top)	0	19	0	0	19	UC10A-28 (Top)	0	19	0	0	19	UC10A-28 (Top)	0	19	0	0	19														UC15F-09	1	15	3	0	21	UC15F-09	1	15	3	0	21	UC15F-09	1	15	3	0	21
	UC10A-27	0	19	0	0	19	UC10A-27	0	19	0	0	19	UC10A-27	0	19	0	0	19														UC15F-08	1	18	0	0	18	UC15F-08	1	18	0	0	18	UC15F-08	1	18	0	0	18
	UC10A-23	1	16	1	1	21	UC10A-23	1	16	1	1	21	UC10A-23	1	16	1	1	21														UC15F-07	2	14	3	0	20	UC15F-07	2	14	3	0	20	UC15F-07	2	14	3	0	20
	UC10A-19	1	17	1	0	19	UC10A-19	1	17	1	0	19	UC10A-19	1	17	1	0	19														UC15F-3A (LEFT)	0	15	4	0	23	UC15F-3A (LEFT)	0	15	4	0	23	UC15F-3A (LEFT)	0	15	4	0	23
	UC10A-15	0	18	1	0	20	UC10A-15	0	18	1	0	20	UC10A-15	0	18	1	0	20														UC15F-3B (RIGHT)	0	18	1	0	20	UC15F-3B (RIGHT)	0	18	1	0	20	UC15F-3B (RIGHT)	0	18	1	0	20
	UC10A-10	1	17	1	0	19	UC10A-10	1	17	1	0	19	UC10A-10	1	17	1	0	19														UC15F-02	0	14	5	0	24	UC15F-02	0	14	5	0	24	UC15F-02	0	14	5	0	24
	UC10A-08	0	18	1	0	20	UC10A-08	0	18	1	0	20	UC10A-08	0	18	1	0	20
	UC10A-07 (Right)	0	14	5	0	24	UC10A-07 (Right)	0	14	5	0	24	UC10A-07 (Right)	0	14	5	0	24														UC15-G
	UC10A-05	1	13	5	0	23	UC10A-05	1	13	5	0	23	UC10A-05	1	13	5	0	23														Primary Scorer						Secondary Scorer						Consensus Score
	UC10A-04	1	16	1	1	21	UC10A-04	1	16	1	1	21	UC10A-04	1	16	1	1	21														Cell	E0	E1	E2	E3	Total MLH1 foci	Cell	E0	E1	E2	E3	Total MLH1 foci	Cell	E0	E1	E2	E3	Total MLH1 foci
	UC10A-03	0	14	5	0	24	UC10A-03	0	14	5	0	24	UC10A-03	0	14	5	0	24														UC15G-22	1	15	3	0	21	UC15G-22	1	15	3	0	21	UC15G-22	1	15	3	0	21
	UC10A-02	1	18	0	0	18	UC10A-02	1	18	0	0	18	UC10A-02	1	18	0	0	18														UC15G-21A (LEFT)	0	16	3	0	22	UC15G-21A (LEFT)	0	16	3	0	22	UC15G-21A (LEFT)	0	16	3	0	22
																																UC15G-21B (RIGHT)	0	16	3	0	22	UC15G-21B (RIGHT)	0	16	3	0	22	UC15G-21B (RIGHT)	0	16	3	0	22
	UC10-B																															UC15G-20	1	17	1	0	19	UC15G-20	1	17	1	0	19	UC15G-20	1	17	1	0	19
	Primary Scorer						Secondary Scorer						Consensus Score										Total cells				%cells					UC15G-18	1	15	3	0	21	UC15G-18	1	15	3	0	21	UC15G-18	1	15	3	0	21
	Cell	E0	E1	E2	E3	Total MLH1 foci	Cell	E0	E1	E2	E3	Total MLH1 foci	Cell	E0	E1	E2	E3	Total MLH1 foci	Mean	Median	STDEV	SEM	E0	E1	E2	E3	E0	E1	E2	E3		UC15G-17	1	17	1	0	19	UC15G-17	1	17	1	0	19	UC15G-17	1	17	1	0	19
	UC10B-30	1	16	2	0	20	UC10B-30	1	16	2	0	20	UC10B-30	1	16	2	0	20	21.0526	21	1.17727	0.270084	11	302	43	4	3.04709	83.6565	11.9114	1.10803		UC15G-15	0	17	2	0	21	UC15G-15	0	17	2	0	21	UC15G-15	0	17	2	0	21
	UC10B-29	0	15	2	1	22	UC10B-29	0	15	2	1	22	UC10B-29	0	15	2	1	22														UC15G-14	0	19	0	0	19	UC15G-14	0	19	0	0	19	UC15G-14	0	19	0	0	19
	UC10B-28 (Top)	2	14	3	0	20	UC10B-28 (Top)	2	14	3	0	20	UC10B-28 (Top)	2	14	3	0	20														UC15G-12	1	16	2	0	20	UC15G-12	1	16	2	0	20	UC15G-12	1	16	2	0	20
	UC10B-28 (Bottom)	2	13	4	0	21	UC10B-28 (Bottom)	2	13	4	0	21	UC10B-28 (Bottom)	2	13	4	0	21														UC15G-08	1	14	4	0	22	UC15G-08	1	14	4	0	22	UC15G-08	1	14	4	0	22
	UC10B-27 (Left)	0	15	4	0	23	UC10B-27 (Left)	0	15	4	0	23	UC10B-27 (Left)	0	15	4	0	23														UC15G-06	0	16	3	0	22	UC15G-06	0	16	3	0	22	UC15G-06	0	16	3	0	22
	UC10B-27 (Right)	0	15	4	0	23	UC10B-27 (Right)	0	15	4	0	23	UC10B-27 (Right)	0	15	4	0	23														UC15G-04	1	14	4	0	22	UC15G-04	1	14	4	0	22	UC15G-04	1	14	4	0	22
	UC10B-26	0	17	2	0	21	UC10B-26	0	17	2	0	21	UC10B-26	0	17	2	0	21
	UC10B-24	0	17	2	0	21	UC10B-24	0	17	2	0	21	UC10B-24	0	17	2	0	21														UC15-H
	UC10B-23 (Top)	0	19	0	0	19	UC10B-23 (Top)	0	19	0	0	19	UC10B-23 (Top)	0	19	0	0	19														Primary Scorer						Secondary Scorer						Consensus Score
	UC10B-23 (Bottom)	1	15	3	0	21	UC10B-23 (Bottom)	1	15	3	0	21	UC10B-23 (Bottom)	1	15	3	0	21														Cell	E0	E1	E2	E3	Total MLH1 foci	Cell	E0	E1	E2	E3	Total MLH1 foci	Cell	E0	E1	E2	E3	Total MLH1 foci
	UC10B-21	0	15	4	0	23	UC10B-21	0	15	4	0	23	UC10B-21	0	15	4	0	23														UC15H-40	0	16	3	0	22	UC15H-40	0	16	3	0	22	UC15H-40	0	16	3	0	22
	UC10B-13 (Top)	1	17	0	1	20	UC10B-13 (Top)	1	17	0	1	20	UC10B-13 (Top)	1	17	0	1	20														UC15H-38	0	19	0	0	19	UC15H-38	0	19	0	0	19	UC15H-38	0	19	0	0	19
	UC10B-10	2	15	0	2	21	UC10B-10	2	15	0	2	21	UC10B-10	2	15	0	2	21														UC15H-37	0	19	0	0	19	UC15H-37	0	19	0	0	19	UC15H-37	0	19	0	0	19
	UC10B-09	0	19	0	0	19	UC10B-09	0	19	0	0	19	UC10B-09	0	19	0	0	19														UC15H-36	1	15	3	0	21	UC15H-36	1	15	3	0	21	UC15H-36	1	15	3	0	21
	UC10B-08	0	17	2	0	21	UC10B-08	0	17	2	0	21	UC10B-08	0	17	2	0	21														UC15H-35	0	16	3	0	22	UC15H-35	0	16	3	0	22	UC15H-35	0	16	3	0	22
	UC10B-07	1	15	3	0	21	UC10B-07	1	15	3	0	21	UC10B-07	1	15	3	0	21														UC15H-34	2	15	2	0	19	UC15H-34	2	15	2	0	19	UC15H-34	2	15	2	0	19
	UC10B-04	1	14	4	0	22	UC10B-04	1	14	4	0	22	UC10B-04	1	14	4	0	22														UC15H-31	0	15	4	0	23	UC15H-31	0	15	4	0	23	UC15H-31	0	15	4	0	23
	UC10B-02	0	17	2	0	21	UC10B-02	0	17	2	0	21	UC10B-02	0	17	2	0	21														UC15H-30	0	17	2	0	21	UC15H-30	0	17	2	0	21	UC15H-30	0	17	2	0	21
	UC10B-01	0	17	2	0	21	UC10B-01	0	17	2	0	21	UC10B-01	0	17	2	0	21														UC15H-29	0	17	2	0	21	UC15H-29	0	17	2	0	21	UC15H-29	0	17	2	0	21
																																UC15H-28	0	18	1	0	20	UC15H-28	0	18	1	0	20	UC15H-28	0	18	1	0	20
	UC10-C																															UC15H-27	0	17	2	0	21	UC15H-27	0	17	2	0	21	UC15H-27	0	17	2	0	21
	Primary Scorer						Secondary Scorer						Consensus Score										Total cells				%cells					UC15H-26	0	15	4	0	23	UC15H-26	0	15	4	0	23	UC15H-26	0	15	4	0	23
	Cell	E0	E1	E2	E3	Total MLH1 foci	Cell	E0	E1	E2	E3	Total MLH1 foci	Cell	E0	E1	E2	E3	Total MLH1 foci	Mean	Median	STDEV	SEM	E0	E1	E2	E3	E0	E1	E2	E3		UC15H-23	0	17	2	0	21	UC15H-23	0	17	2	0	21	UC15H-23	0	17	2	0	21
	UC10C-29	1	17	1	0	19	UC10C-29	1	17	1	0	19	UC10C-29	1	17	1	0	19	19.96	20	1.74356	0.348712	12	427	36	0	2.52632	89.8947	7.57895	0		UC15H-22	0	18	1	0	20	UC15H-22	0	18	1	0	20	UC15H-22	0	18	1	0	20
	UC10C-26	0	18	1	0	20	UC10C-26	0	18	1	0	20	UC10C-26	0	18	1	0	20														UC15H-20	0	16	3	0	22	UC15H-20	0	16	3	0	22	UC15H-20	0	16	3	0	22
	UC10C-24A	1	17	1	0	19	UC10C-24A	1	17	1	0	19	UC10C-24A	1	17	1	0	19														UC15H-19	0	19	0	0	19	UC15H-19	0	19	0	0	19	UC15H-19	0	19	0	0	19
	UC10C-24B	0	19	0	0	19	UC10C-24B	0	19	0	0	19	UC10C-24B	0	19	0	0	19														UC15H-18	0	18	1	0	20	UC15H-18	0	18	1	0	20	UC15H-18	0	18	1	0	20
	UC10C-20 (Top)	0	19	0	0	19	UC10C-20 (Top)	0	19	0	0	19	UC10C-20 (Top)	0	19	0	0	19														UC15H-17	0	18	1	0	20	UC15H-17	0	18	1	0	20	UC15H-17	0	18	1	0	20
	UC10C-20 (Bottom)	0	19	0	0	19	UC10C-20 (Bottom)	0	19	0	0	19	UC10C-20 (Bottom)	0	19	0	0	19														UC15H-16	0	15	4	0	23	UC15H-16	0	15	4	0	23	UC15H-16	0	15	4	0	23
	UC10C-19	0	19	0	0	19	UC10C-19	0	19	0	0	19	UC10C-19	0	19	0	0	19														UC15H-15	0	19	0	0	19	UC15H-15	0	19	0	0	19	UC15H-15	0	19	0	0	19
	UC10C-12	0	19	0	0	19	UC10C-12	0	19	0	0	19	UC10C-12	0	19	0	0	19														UC15H-14A (RIGHT)	0	19	0	0	19	UC15H-14A (RIGHT)	0	19	0	0	19	UC15H-14A (RIGHT)	0	19	0	0	19
	UC10C-07	0	19	0	0	19	UC10C-07	0	19	0	0	19	UC10C-07	0	19	0	0	19														UC15H-14B (LEFT)	1	17	1	0	19	UC15H-14B (LEFT)	1	17	1	0	19	UC15H-14B (LEFT)	1	17	1	0	19
	UC10C-06	0	17	2	0	21	UC10C-06	0	17	2	0	21	UC10C-06	0	17	2	0	21														UC15H-13	1	13	5	0	23	UC15H-13	1	13	5	0	23	UC15H-13	1	13	5	0	23
	UC10C-05	1	16	2	0	20	UC10C-05	1	16	2	0	20	UC10C-05	1	16	2	0	20														UC15H-08	0	17	2	0	21	UC15H-08	0	17	2	0	21	UC15H-08	0	17	2	0	21
	(RESTAIN) UC10C-19	2	15	2	0	19	(RESTAIN) UC10C-19	2	15	2	0	19	(RESTAIN) UC10C-19	2	15	2	0	19														UC15H-07	0	16	3	0	22	UC15H-07	0	16	3	0	22	UC15H-07	0	16	3	0	22
	(RESTAIN) UC10C-18	0	17	2	0	21	(RESTAIN) UC10C-18	0	17	2	0	21	(RESTAIN) UC10C-18	0	17	2	0	21														UC15H-06	0	17	2	0	21	UC15H-06	0	17	2	0	21	UC15H-06	0	17	2	0	21
	(RESTAIN) UC10C-17	2	14	3	0	20	(RESTAIN) UC10C-17	2	14	3	0	20	(RESTAIN) UC10C-17	2	14	3	0	20														UC15H-04	0	18	1	0	20	UC15H-04	0	18	1	0	20	UC15H-04	0	18	1	0	20
	(RESTAIN) UC10C-16	1	16	2	0	20	(RESTAIN) UC10C-16	1	16	2	0	20	(RESTAIN) UC10C-16	1	16	2	0	20														UC15H-02	0	18	1	0	20	UC15H-02	0	18	1	0	20	UC15H-02	0	18	1	0	20
	(RESTAIN) UC10C-15	0	15	4	0	23	(RESTAIN) UC10C-15	0	15	4	0	23	(RESTAIN) UC10C-15	0	15	4	0	23
	(RESTAIN) UC10C-14 (BOTTOM)	0	13	6	0	25	(RESTAIN) UC10C-14 (BOTTOM)	0	13	6	0	25	(RESTAIN) UC10C-14 (BOTTOM)	0	13	6	0	25														Vehicle control for recovery (VC-R)
	(RESTAIN) UC10C-13	0	18	1	0	20	(RESTAIN) UC10C-13	0	18	1	0	20	(RESTAIN) UC10C-13	0	18	1	0	20
	(RESTAIN) UC10C-11	2	17	0	0	17	(RESTAIN) UC10C-11	2	17	0	0	17	(RESTAIN) UC10C-11	2	17	0	0	17														3WRC-1
	(RESTAIN) UC10C-09 (BOTTOM)	2	17	0	0	17	(RESTAIN) UC10C-09 (BOTTOM)	2	17	0	0	17	(RESTAIN) UC10C-09 (BOTTOM)	2	17	0	0	17														Primary Scorer						Secondary Scorer						Consensus Score
	(RESTAIN) UC10C-08A (NORTH WEST)	0	17	2	0	21	(RESTAIN) UC10C-08A (NORTH WEST)	0	17	2	0	21	(RESTAIN) UC10C-08A (NORTH WEST)	0	17	2	0	21														Cell	E0	E1	E2	E3	Total MLH1 foci	Cell	E0	E1	E2	E3	Total MLH1 foci	Cell	E0	E1	E2	E3	Total MLH1 foci
	(RESTAIN) UC10C-08B (SOUTH WEST)	0	16	3	0	22	(RESTAIN) UC10C-08B (SOUTH WEST)	0	16	3	0	22	(RESTAIN) UC10C-08B (SOUTH WEST)	0	16	3	0	22														57	0	19	0	0	19	57	0	19	0	0	19	57	0	19	0	0	19
	(RESTAIN) UC10C-08C (SOUTH EAST)	0	18	1	0	20	(RESTAIN) UC10C-08C (SOUTH EAST)	0	18	1	0	20	(RESTAIN) UC10C-08C (SOUTH EAST)	0	18	1	0	20														54	0	17	2	0	21	54	0	17	2	0	21	54	0	17	2	0	21
	(RESTAIN) UC10C-07	0	19	0	0	19	(RESTAIN) UC10C-07	0	19	0	0	19	(RESTAIN) UC10C-07	0	19	0	0	19														52	1	16	2	0	20	52	1	16	2	0	20	52	1	16	2	0	20
	(RESTAIN) UC10C-04	0	16	3	0	22	(RESTAIN) UC10C-04	0	16	3	0	22	(RESTAIN) UC10C-04	0	16	3	0	22														50	1	16	2	0	20	50	1	16	2	0	20	50	1	16	2	0	20
																																47	0	16	3	0	22	47	0	16	3	0	22	47	0	16	3	0	22
	Vehicle control for treatment (VC-T)																															45	0	15	4	0	23	45	0	15	4	0	23	45	0	15	4	0	23
																																41	0	18	1	0	20	41	0	18	1	0	20	41	0	18	1	0	20
	3WTC-1																															40	0	18	1	0	20	40	0	18	1	0	20	40	0	18	1	0	20
	Primary Scorer						Secondary Scorer						Consensus Score										Total cells				%cells					39	0	18	1	0	20	39	0	18	1	0	20	39	0	18	1	0	20
	Cell	E0	E1	E2	E3	Total MLH1 foci	Cell	E0	E1	E2	E3	Total MLH1 foci	Cell	E0	E1	E2	E3	Total MLH1 foci	Mean	Median	STDEV	SEM	E0	E1	E2	E3	E0	E1	E2	E3		37A	0	17	2	0	21	37A	0	17	2	0	21	37A	0	17	2	0	21
	1	1	17	1	0	19	1	1	17	1	0	19	1	1	17	1	0	19	20.4444	20	2.12786	0.709286	2	154	15	0	1.16959	90.0585	8.77193	0		37B	0	18	1	0	20	37B	0	18	1	0	20	37B	0	18	1	0	20
	2a	0	18	1	0	20	2a	0	18	1	0	20	2a	0	18	1	0	20														34	0	18	1	0	20	34	0	18	1	0	20	34	0	18	1	0	20
	2b	0	19	0	0	19	2b	0	19	0	0	19	2b	0	19	0	0	19														33	0	18	1	0	20	33	0	18	1	0	20	33	0	18	1	0	20
	3	0	14	5	0	24	3	0	14	5	0	24	3	0	14	5	0	24														32	0	18	1	0	20	32	0	18	1	0	20	32	0	18	1	0	20
	4a	0	18	1	0	20	4a	0	18	1	0	20	4a	0	18	1	0	20														30A	0	18	1	0	20	30A	0	18	1	0	20	30A	0	18	1	0	20
	4b	1	18	0	0	18	4b	1	18	0	0	18	4b	1	18	0	0	18														30B	0	18	1	0	20	30B	0	18	1	0	20	30B	0	18	1	0	20
	4c	0	14	5	0	24	4c	0	14	5	0	24	4c	0	14	5	0	24														30C	0	18	1	0	20	30C	0	18	1	0	20	30C	0	18	1	0	20
	5	0	18	1	0	20	5	0	18	1	0	20	5	0	18	1	0	20														26	0	17	2	0	21	26	0	17	2	0	21	26	0	17	2	0	21
	10	0	18	1	0	20	10	0	18	1	0	20	10	0	18	1	0	20														25	0	16	3	0	22	25	0	16	3	0	22	25	0	16	3	0	22
																																22	0	19	0	0	19	22	0	19	0	0	19	22	0	19	0	0	19
	3WTC-2																															18	0	17	2	0	21	18	0	17	2	0	21	18	0	17	2	0	21
	Primary Scorer						Secondary Scorer						Consensus Score										Total cells				%cells					13	0	16	3	0	22	13	0	16	3	0	22	13	0	16	3	0	22
	Cell	E0	E1	E2	E3	Total MLH1 foci	Cell	E0	E1	E2	E3	Total MLH1 foci	Cell	E0	E1	E2	E3	Total MLH1 foci	Mean	Median	STDEV	SEM	E0	E1	E2	E3	E0	E1	E2	E3		9	2	15	2	0	19	9	2	15	2	0	19	9	2	15	2	0	19
	1	1	15	3	0	21	1	1	15	3	0	21	1	1	15	3	0	21	20.3636	20	1.43204	0.215888	18	740	78	0	2.15311	88.5167	9.33014	0		8 (good rep)	0	18	1	0	20	8 (good rep)	0	18	1	0	20	8 (good rep)	0	18	1	0	20
	3	1	18	0	0	18	3	1	18	0	0	18	3	1	18	0	0	18														5	0	18	1	0	20	5	0	18	1	0	20	5	0	18	1	0	20
	4	2	13	4	0	21	4	2	13	4	0	21	4	2	13	4	0	21														4	2	15	2	0	19	4	2	15	2	0	19	4	2	15	2	0	19
	9	1	18	0	0	18	9	1	18	0	0	18	9	1	18	0	0	18														3	0	16	3	0	22	3	0	16	3	0	22	3	0	16	3	0	22
	11	0	18	1	0	20	11	0	18	1	0	20	11	0	18	1	0	20
	12A	0	16	3	0	22	12A	0	16	3	0	22	12A	0	16	3	0	22														3WRC-2
	12B	1	16	2	0	20	12B	1	16	2	0	20	12B	1	16	2	0	20														Primary Scorer						Secondary Scorer						Consensus Score
	13A	0	16	3	0	22	13A	0	16	3	0	22	13A	0	16	3	0	22														Cell	E0	E1	E2	E3	Total MLH1 foci	Cell	E0	E1	E2	E3	Total MLH1 foci	Cell	E0	E1	E2	E3	Total MLH1 foci
	13B	0	19	0	0	19	13B	0	19	0	0	19	13B	0	19	0	0	19														18	0	17	2	0	21	18	0	17	2	0	21	18	0	17	2	0	21
	14	2	16	1	0	18	14	2	16	1	0	18	14	2	16	1	0	18														13	1	15	3	0	21	13	1	15	3	0	21	13	1	15	3	0	21
	16	1	14	4	0	22	16	1	14	4	0	22	16	1	14	4	0	22														11	0	19	0	0	19	11	0	19	0	0	19	11	0	19	0	0	19
	17	0	16	3	0	22	17	0	16	3	0	22	17	0	16	3	0	22														8	0	18	1	0	20	8	0	18	1	0	20	8	0	18	1	0	20
	40	0	18	1	0	20	40	0	18	1	0	20	40	0	18	1	0	20														4	1	14	3	0	20	4	1	14	3	0	20	4	1	14	3	0	20
	36	0	16	3	0	22	36	0	16	3	0	22	36	0	16	3	0	22														3	0	15	4	0	23	3	0	15	4	0	23	3	0	15	4	0	23
	35A	0	16	3	0	22	35A	0	16	3	0	22	35A	0	16	3	0	22														40	0	18	1	0	20	40	0	18	1	0	20	40	0	18	1	0	20
	35B	0	17	2	0	21	35B	0	17	2	0	21	35B	0	17	2	0	21														39	0	17	2	0	21	39	0	17	2	0	21	39	0	17	2	0	21
	34	1	17	1	0	19	34	1	17	1	0	19	34	1	17	1	0	19														37A	0	18	1	0	20	37A	0	18	1	0	20	37A	0	18	1	0	20
	32	1	15	3	0	21	32	1	15	3	0	21	32	1	15	3	0	21														37B	0	19	0	0	19	37B	0	19	0	0	19	37B	0	19	0	0	19
	31	0	17	2	0	21	31	0	17	2	0	21	31	0	17	2	0	21														34	1	18	0	0	18	34	1	18	0	0	18	34	1	18	0	0	18
	30	1	16	2	0	20	30	1	16	2	0	20	30	1	16	2	0	20														33	0	18	1	0	20	33	0	18	1	0	20	33	0	18	1	0	20
	29A	0	16	3	0	22	29A	0	16	3	0	22	29A	0	16	3	0	22														30A	0	18	1	0	20	30A	0	18	1	0	20	30A	0	18	1	0	20
	29B	0	19	0	0	19	29B	0	19	0	0	19	29B	0	19	0	0	19														30B	1	17	1	0	19	30B	1	17	1	0	19	30B	1	17	1	0	19
	29C	1	18	0	0	18	29C	1	18	0	0	18	29C	1	18	0	0	18														26	0	17	2	0	21	26	0	17	2	0	21	26	0	17	2	0	21
	28	0	16	3	0	22	28	0	16	3	0	22	28	0	16	3	0	22														25	1	15	3	0	21	25	1	15	3	0	21	25	1	15	3	0	21
	26A	1	18	0	0	18	26A	1	18	0	0	18	26A	1	18	0	0	18														22	1	17	1	0	19	22	1	17	1	0	19	22	1	17	1	0	19
	26B	0	19	0	0	19	26B	0	19	0	0	19	26B	0	19	0	0	19														57	0	19	0	0	19	57	0	19	0	0	19	57	0	19	0	0	19
	25	0	18	1	0	20	25	0	18	1	0	20	25	0	18	1	0	20														54	0	16	3	0	22	54	0	16	3	0	22	54	0	16	3	0	22
	24	1	15	3	0	21	24	1	15	3	0	21	24	1	15	3	0	21														52	0	17	2	0	21	52	0	17	2	0	21	52	0	17	2	0	21
	22A	0	17	2	0	21	22A	0	17	2	0	21	22A	0	17	2	0	21														47	0	16	3	0	22	47	0	16	3	0	22	47	0	16	3	0	22
	22B	1	16	2	0	20	22B	1	16	2	0	20	22B	1	16	2	0	20														45	0	14	5	0	24	45	0	14	5	0	24	45	0	14	5	0	24
	21	0	18	1	0	20	21	0	18	1	0	20	21	0	18	1	0	20														41	0	18	1	0	20	41	0	18	1	0	20	41	0	18	1	0	20
	66	1	17	1	0	19	66	1	17	1	0	19	66	1	17	1	0	19
	64	0	17	2	0	21	64	0	17	2	0	21	64	0	17	2	0	21														3WRC-3
	63	0	18	1	0	20	63	0	18	1	0	20	63	0	18	1	0	20														Primary Scorer						Secondary Scorer						Consensus Score
	60	0	18	1	0	20	60	0	18	1	0	20	60	0	18	1	0	20														Cell	E0	E1	E2	E3	Total MLH1 foci	Cell	E0	E1	E2	E3	Total MLH1 foci	Cell	E0	E1	E2	E3	Total MLH1 foci
	57	1	17	1	0	19	57	1	17	1	0	19	57	1	17	1	0	19														18	0	17	2	0	21	18	0	17	2	0	21	18	0	17	2	0	21
	55	0	19	0	0	19	55	0	19	0	0	19	55	0	19	0	0	19														12	2	17	1	0	19	12	2	17	1	0	19	12	2	17	1	0	19
	53A	0	15	4	0	23	53A	0	15	4	0	23	53A	0	15	4	0	23														11a	1	16	2	0	20	11a	1	16	2	0	20	11a	1	16	2	0	20
	53B	0	18	1	0	20	53B	0	18	1	0	20	53B	0	18	1	0	20														11b	0	18	1	0	20	11b	0	18	1	0	20	11b	0	18	1	0	20
	51	0	15	4	0	23	51	0	15	4	0	23	51	0	15	4	0	23														7	0	19	0	0	19	7	0	19	0	0	19	7	0	19	0	0	19
	50	0	19	0	0	19	50	0	19	0	0	19	50	0	19	0	0	19														3	1	17	1	0	19	3	1	17	1	0	19	3	1	17	1	0	19
	48	0	18	1	0	20	48	0	18	1	0	20	48	0	18	1	0	20														2	2	16	1	0	18	2	2	16	1	0	18	2	2	16	1	0	18
	45	0	16	3	0	22	45	0	16	3	0	22	45	0	16	3	0	22
	43	0	16	3	0	22	43	0	16	3	0	22	43	0	16	3	0	22														Recovery following JQ1 (R)
	3WTC-3																															3WR-3
	Primary Scorer						Secondary Scorer						Consensus Score										Total cells				%cells					Primary Scorer						Secondary Scorer						Consensus Score
	Cell	E0	E1	E2	E3	Total MLH1 foci	Cell	E0	E1	E2	E3	Total MLH1 foci	Cell	E0	E1	E2	E3	Total MLH1 foci	Mean	Median	STDEV	SEM	E0	E1	E2	E3	E0	E1	E2	E3		Cell	E0	E1	E2	E3	Total MLH1 foci	Cell	E0	E1	E2	E3	Total MLH1 foci	Cell	E0	E1	E2	E3	Total MLH1 foci
	58A	1	18	0	0	18	58A	1	18	0	0	18	58A	1	18	0	0	18	20.2941	20	1.82909	0.443621	8	283	31	0	2.47678	87.6161	9.59752	0		1	4	15	0	0	15	1	4	15	0	0	15	1	4	15	0	0	15
	58B	0	17	2	0	21	58B	0	17	2	0	21	58B	0	17	2	0	21														2	2	16	1	0	18	2	2	16	1	0	18	2	2	16	1	0	18
	57	0	17	2	0	21	57	0	17	2	0	21	57	0	17	2	0	21														5	4	14	1	0	16	5	4	14	1	0	16	5	4	14	1	0	16
	56	0	17	2	0	21	56	0	17	2	0	21	56	0	17	2	0	21														6	5	14	0	0	14	6	5	14	0	0	14	6	5	14	0	0	14
	51	0	19	0	0	19	51	0	19	0	0	19	51	0	19	0	0	19														8	2	13	4	0	21	8	2	13	4	0	21	8	2	13	4	0	21
	48A	1	15	3	0	21	48A	1	15	3	0	21	48A	1	15	3	0	21														10A	3	14	2	0	18	10A	3	14	2	0	18	10A	3	14	2	0	18
	48B	0	14	5	0	24	48B	0	14	5	0	24	48B	0	14	5	0	24														10B	1	16	2	0	20	10B	1	16	2	0	20	10B	1	16	2	0	20
	48C	1	16	2	0	20	48C	1	16	2	0	20	48C	1	16	2	0	20														14	0	17	2	0	21	14	0	17	2	0	21	14	0	17	2	0	21
	44	0	17	2	0	21	44	0	17	2	0	21	44	0	17	2	0	21														19	0	18	1	0	20	19	0	18	1	0	20	19	0	18	1	0	20
	41	0	19	0	0	19	41	0	19	0	0	19	41	0	19	0	0	19														20	0	16	3	0	22	20	0	16	3	0	22	20	0	16	3	0	22
	26	1	18	0	0	18	26	1	18	0	0	18	26	1	18	0	0	18														21A	0	19	0	0	19	21A	0	19	0	0	19	21A	0	19	0	0	19
	25A	1	17	1	0	19	25A	1	17	1	0	19	25A	1	17	1	0	19														21B	0	19	0	0	19	21B	0	19	0	0	19	21B	0	19	0	0	19
	25B	0	15	4	0	23	25B	0	15	4	0	23	25B	0	15	4	0	23														21C	1	18	0	0	18	21C	1	18	0	0	18	21C	1	18	0	0	18
	18	0	15	4	0	23	18	0	15	4	0	23	18	0	15	4	0	23														22	0	18	1	0	20	22	0	18	1	0	20	22	0	18	1	0	20
	7	0	19	0	0	19	7	0	19	0	0	19	7	0	19	0	0	19														23	0	18	1	0	20	23	0	18	1	0	20	23	0	18	1	0	20
	6	0	18	1	0	20	6	0	18	1	0	20	6	0	18	1	0	20														24	4	13	2	0	17	24	4	13	2	0	17	24	4	13	2	0	17
	3	3	12	3	0	18	3	3	12	3	0	18	3	3	12	3	0	18														26	1	18	0	0	18	26	1	18	0	0	18	26	1	18	0	0	18
																																33	1	17	1	0	19	33	1	17	1	0	19	33	1	17	1	0	19
	JQ1 Treatment (T)																															34A	1	16	2	0	20	34A	1	16	2	0	20	34A	1	16	2	0	20
																																34B	0	19	0	0	19	34B	0	19	0	0	19	34B	0	19	0	0	19
	3WT-1																															37	0	16	3	0	22	37	0	16	3	0	22	37	0	16	3	0	22
	Primary Scorer						Secondary Scorer						Consensus Score										Total cells				%cells					38	2	15	2	0	19	38	2	15	2	0	19	38	2	15	2	0	19
	Cell	E0	E1	E2	E3	Total MLH1 foci	Cell	E0	E1	E2	E3	Total MLH1 foci	Cell	E0	E1	E2	E3	Total MLH1 foci	Mean	Median	STDEV	SEM	E0	E1	E2	E3	E0	E1	E2	E3		40	0	17	2	0	21	40	0	17	2	0	21	40	0	17	2	0	21
	1	1	15	3	0	21	1	1	15	3	0	21	1	1	15	3	0	21	18.619	20	3.08992	0.674276	38	330	29	1	9.52381	82.7068	7.26817	0.250627		41	5	14	0	0	14	41	5	14	0	0	14	41	5	14	0	0	14
	3	1	17	1	0	19	3	1	17	1	0	19	3	1	17	1	0	19														42	1	17	1	0	19	42	1	17	1	0	19	42	1	17	1	0	19
	4	0	17	2	0	21	4	0	17	2	0	21	4	0	17	2	0	21														43	1	18	0	0	18	43	1	18	0	0	18	43	1	18	0	0	18
	5	0	15	4	0	23	5	0	15	4	0	23	5	0	15	4	0	23														44	2	15	2	0	19	44	2	15	2	0	19	44	2	15	2	0	19
	6	0	17	2	0	21	6	0	17	2	0	21	6	0	17	2	0	21														45	0	15	4	0	23	45	0	15	4	0	23	45	0	15	4	0	23
	8	1	17	1	0	19	8	1	17	1	0	19	8	1	17	1	0	19														46A	1	12	5	0	22	46A	1	12	5	0	22	46A	1	12	5	0	22
	13	6	13	0	0	13	13	6	13	0	0	13	13	6	13	0	0	13														46B	1	18	0	0	18	46B	1	18	0	0	18	46B	1	18	0	0	18
	14	0	15	4	0	23	14	0	15	4	0	23	14	0	15	4	0	23														47	0	17	2	0	21	47	0	17	2	0	21	47	0	17	2	0	21
	15	4	15	0	0	15	15	4	15	0	0	15	15	4	15	0	0	15														49	2	16	1	0	18	49	2	16	1	0	18	49	2	16	1	0	18
	16	2	15	1	0	17	16	2	15	1	0	17	16	2	15	1	0	17														51	0	14	5	0	24	51	0	14	5	0	24	51	0	14	5	0	24
	18	2	16	1	0	18	18	2	16	1	0	18	18	2	16	1	0	18														53	2	15	2	0	19	53	2	15	2	0	19	53	2	15	2	0	19
	19a	0	18	1	0	20	19a	0	18	1	0	20	19a	0	18	1	0	20														54	1	18	0	0	18	54	1	18	0	0	18	54	1	18	0	0	18
	19b	1	18	0	0	18	19b	1	18	0	0	18	19b	1	18	0	0	18														57	3	14	2	0	18	57	3	14	2	0	18	57	3	14	2	0	18
	19c	2	14	3	0	20	19c	2	14	3	0	20	19c	2	14	3	0	20														58	1	17	1	0	19	58	1	17	1	0	19	58	1	17	1	0	19
	22	5	14	0	0	14	22	5	14	0	0	14	22	5	14	0	0	14														59	1	18	0	0	18	59	1	18	0	0	18	59	1	18	0	0	18
	23	7	12	0	0	12	23	7	12	0	0	12	23	7	12	0	0	12														60	0	19	0	0	19	60	0	19	0	0	19	60	0	19	0	0	19
	24	0	17	2	0	21	24	0	17	2	0	21	24	0	17	2	0	21														61	0	19	0	0	19	61	0	19	0	0	19	61	0	19	0	0	19
	25	1	17	0	1	20	25	1	17	0	1	20	25	1	17	0	1	20
	26	0	18	1	0	20	26	0	18	1	0	20	26	0	18	1	0	20														3WR-10
	27	2	14	3	0	20	27	2	14	3	0	20	27	2	14	3	0	20														Primary Scorer						Secondary Scorer						Consensus Score
	29	3	16	0	0	16	29	3	16	0	0	16	29	3	16	0	0	16														Cell	E0	E1	E2	E3	Total MLH1 foci	Cell	E0	E1	E2	E3	Total MLH1 foci	Cell	E0	E1	E2	E3	Total MLH1 foci
																																59A	0	15	4	0	23	59A	0	15	4	0	23	59A	0	15	4	0	23
	3WT-2																															59B	2	17	0	0	17	59B	2	17	0	0	17	59B	2	17	0	0	17
	Primary Scorer						Secondary Scorer						Consensus Score										Total cells				%cells					58	0	18	1	0	20	58	0	18	1	0	20	58	0	18	1	0	20
	Cell	E0	E1	E2	E3	Total MLH1 foci	Cell	E0	E1	E2	E3	Total MLH1 foci	Cell	E0	E1	E2	E3	Total MLH1 foci	Mean	Median	STDEV	SEM	E0	E1	E2	E3	E0	E1	E2	E3		57 (great rep)	1	17	1	0	19	57 (great rep)	1	17	1	0	19	57 (great rep)	1	17	1	0	19
	31	0	18	1	0	20	31	0	18	1	0	20	31	0	18	1	0	20	18.7222	18.5	2.58515	0.609326	28	292	21	1	8.18713	85.3801	6.14035	0.292398		56	0	16	3	0	22	56	0	16	3	0	22	56	0	16	3	0	22
	30	0	18	1	0	20	30	0	18	1	0	20	30	0	18	1	0	20														55A	0	17	2	0	21	55A	0	17	2	0	21	55A	0	17	2	0	21
	28	0	16	3	0	22	28	0	16	3	0	22	28	0	16	3	0	22														55B	1	18	0	0	18	55B	1	18	0	0	18	55B	1	18	0	0	18
	27	0	16	3	0	22	27	0	16	3	0	22	27	0	16	3	0	22														53	1	16	2	0	20	53	1	16	2	0	20	53	1	16	2	0	20
	26	0	14	5	0	24	26	0	14	5	0	24	26	0	14	5	0	24														52	0	18	1	0	20	52	0	18	1	0	20	52	0	18	1	0	20
	24	0	18	1	0	20	24	0	18	1	0	20	24	0	18	1	0	20														51A	0	17	2	0	21	51A	0	17	2	0	21	51A	0	17	2	0	21
	23	2	16	1	0	18	23	2	16	1	0	18	23	2	16	1	0	18														51B	0	18	1	0	20	51B	0	18	1	0	20	51B	0	18	1	0	20
	22b	1	17	1	0	19	22b	1	17	1	0	19	22b	1	17	1	0	19														50	0	18	1	0	20	50	0	18	1	0	20	50	0	18	1	0	20
	22a	2	16	1	0	18	22a	2	16	1	0	18	22a	2	16	1	0	18														49	0	17	2	0	21	49	0	17	2	0	21	49	0	17	2	0	21
	20	5	14	0	0	14	20	5	14	0	0	14	20	5	14	0	0	14														46	0	17	2	0	21	46	0	17	2	0	21	46	0	17	2	0	21
	18	1	18	0	0	18	18	1	18	0	0	18	18	1	18	0	0	18														38A	0	19	0	0	19	38A	0	19	0	0	19	38A	0	19	0	0	19
	17	2	14	2	1	21	17	2	14	2	1	21	17	2	14	2	1	21														38B	2	17	0	0	17	38B	2	17	0	0	17	38B	2	17	0	0	17
	16	3	15	1	0	17	16	3	15	1	0	17	16	3	15	1	0	17														37	0	19	0	0	19	37	0	19	0	0	19	37	0	19	0	0	19
	15	0	19	0	0	19	15	0	19	0	0	19	15	0	19	0	0	19														36	2	16	1	0	18	36	2	16	1	0	18	36	2	16	1	0	18
	11	4	14	1	0	16	11	4	14	1	0	16	11	4	14	1	0	16														34A	1	17	1	0	19	34A	1	17	1	0	19	34A	1	17	1	0	19
	8	4	15	0	0	15	8	4	15	0	0	15	8	4	15	0	0	15														34B	0	19	0	0	19	34B	0	19	0	0	19	34B	0	19	0	0	19
	5	2	17	0	0	17	5	2	17	0	0	17	5	2	17	0	0	17														33A	2	17	0	0	17	33A	2	17	0	0	17	33A	2	17	0	0	17
	2	2	17	0	0	17	2	2	17	0	0	17	2	2	17	0	0	17														33B	3	15	1	0	17	33B	3	15	1	0	17	33B	3	15	1	0	17
																																33C	0	18	1	0	20	33C	0	18	1	0	20	33C	0	18	1	0	20
	3WT-3																															33D	2	17	0	0	17	33D	2	17	0	0	17	33D	2	17	0	0	17
	Primary Scorer						Secondary Scorer						Consensus Score										Total cells				%cells					33E	3	16	0	0	16	33E	3	16	0	0	16	33E	3	16	0	0	16
	Cell	E0	E1	E2	E3	Total MLH1 foci	Cell	E0	E1	E2	E3	Total MLH1 foci	Cell	E0	E1	E2	E3	Total MLH1 foci	Mean	Median	STDEV	SEM	E0	E1	E2	E3	E0	E1	E2	E3		33F	2	15	1	0	17	33F	2	15	1	0	17	33F	2	15	1	0	17
	31	1	17	1	0	19	31	1	17	1	0	19	31	1	17	1	0	19	0	0	0	0	0	0	0	0	0	0	0	0		32 (really great rep)	3	15	1	0	17	32 (really great rep)	3	15	1	0	17	32 (really great rep)	3	15	1	0	17
	30	0	17	2	0	21	30	0	17	2	0	21	30	0	17	2	0	21														30	0	17	2	0	21	30	0	17	2	0	21	30	0	17	2	0	21
	28	0	19	0	0	19	28	0	19	0	0	19	28	0	19	0	0	19														27	3	16	0	0	16	27	3	16	0	0	16	27	3	16	0	0	16
	27	3	13	3	0	19	27	3	13	3	0	19	27	3	13	3	0	19														26 (good rep)	1	17	1	0	19	26 (good rep)	1	17	1	0	19	26 (good rep)	1	17	1	0	19
	26	0	19	0	0	19	26	0	19	0	0	19	26	0	19	0	0	19														25	0	16	3	0	22	25	0	16	3	0	22	25	0	16	3	0	22
	24	0	19	0	0	19	24	0	19	0	0	19	24	0	19	0	0	19														24 (great rep)	1	17	1	0	19	24 (great rep)	1	17	1	0	19	24 (great rep)	1	17	1	0	19
	22	3	16	0	0	16	22	3	16	0	0	16	22	3	16	0	0	16														12	0	18	1	0	20	12	0	18	1	0	20	12	0	18	1	0	20
	21	2	17	0	0	17	21	2	17	0	0	17	21	2	17	0	0	17														10A	0	17	2	0	21	10A	0	17	2	0	21	10A	0	17	2	0	21
	19	1	18	0	0	18	19	1	18	0	0	18	19	1	18	0	0	18														10B	0	12	7	0	26	10B	0	12	7	0	26	10B	0	12	7	0	26
	18	2	16	1	0	18	18	2	16	1	0	18	18	2	16	1	0	18														9	4	14	1	0	16	9	4	14	1	0	16	9	4	14	1	0	16
	17	0	17	2	0	21	17	0	17	2	0	21	17	0	17	2	0	21														7	2	17	0	0	17	7	2	17	0	0	17	7	2	17	0	0	17
	15b	1	17	1	0	19	15b	1	17	1	0	19	15b	1	17	1	0	19														6	3	14	2	0	18	6	3	14	2	0	18	6	3	14	2	0	18
	15a	0	18	1	0	20	15a	0	18	1	0	20	15a	0	18	1	0	20														5	1	17	1	0	19	5	1	17	1	0	19	5	1	17	1	0	19
	13b	1	18	0	0	18	13b	1	18	0	0	18	13b	1	18	0	0	18														3B	1	16	2	0	20	3B	1	16	2	0	20	3B	1	16	2	0	20
	13a	0	16	3	0	22	13a	0	16	3	0	22	13a	0	16	3	0	22														3A	0	19	0	0	19	3A	0	19	0	0	19	3A	0	19	0	0	19
	11	1	14	4	0	22	11	1	14	4	0	22	11	1	14	4	0	22														3C	0	19	0	0	19	3C	0	19	0	0	19	3C	0	19	0	0	19
	10	0	17	2	0	21	10	0	17	2	0	21	10	0	17	2	0	21														1 (great rep)	1	15	3	0	21	1 (great rep)	1	15	3	0	21	1 (great rep)	1	15	3	0	21
	8	1	18	0	0	18	8	1	18	0	0	18	8	1	18	0	0	18
	7	3	15	1	0	17	7	3	15	1	0	17	7	3	15	1	0	17														3WR-11
	4	1	17	1	0	19	4	1	17	1	0	19	4	1	17	1	0	19														Primary Scorer						Secondary Scorer						Consensus Score
	3	2	14	3	0	20	3	2	14	3	0	20	3	2	14	3	0	20														Cell	E0	E1	E2	E3	Total MLH1 foci	Cell	E0	E1	E2	E3	Total MLH1 foci	Cell	E0	E1	E2	E3	Total MLH1 foci
	2	1	17	1	0	19	2	1	17	1	0	19	2	1	17	1	0	19														63	0	18	1	0	20	63	0	18	1	0	20	63	0	18	1	0	20
	1	0	16	3	0	22	1	0	16	3	0	22	1	0	16	3	0	22														62	0	17	2	0	21	62	0	17	2	0	21	62	0	17	2	0	21
																																59 (great rep)	2	15	2	0	19	59 (great rep)	2	15	2	0	19	59 (great rep)	2	15	2	0	19
	3WT-10																															56	0	14	4	1	25	56	0	14	4	1	25	56	0	14	4	1	25
	Primary Scorer						Secondary Scorer						Consensus Score										Total cells				%cells					51	3	14	2	0	18	51	3	14	2	0	18	51	3	14	2	0	18
	Cell	E0	E1	E2	E3	Total MLH1 foci	Cell	E0	E1	E2	E3	Total MLH1 foci	Cell	E0	E1	E2	E3	Total MLH1 foci	Mean	Median	STDEV	SEM	E0	E1	E2	E3	E0	E1	E2	E3		50	0	19	0	0	19	50	0	19	0	0	19	50	0	19	0	0	19
	38	10	9	0	0	9	38	10	9	0	0	9	38	10	9	0	0	9	15	14.5	3.09121	0.977525	46	138	6	0	24.2105	72.6316	3.15789	0		46	0	16	3	0	22	46	0	16	3	0	22	46	0	16	3	0	22
	31	5	13	1	0	15	31	5	13	1	0	15	31	5	13	1	0	15														42	2	16	1	0	18	42	2	16	1	0	18	42	2	16	1	0	18
	30	2	16	1	0	18	30	2	16	1	0	18	30	2	16	1	0	18														41 (good rep)	5	13	1	0	15	41 (good rep)	5	13	1	0	15	41 (good rep)	5	13	1	0	15
	28	7	11	1	0	13	28	7	11	1	0	13	28	7	11	1	0	13														40A	0	15	4	0	23	40A	0	15	4	0	23	40A	0	15	4	0	23
	26	5	14	0	0	14	26	5	14	0	0	14	26	5	14	0	0	14														40B	2	15	2	0	19	40B	2	15	2	0	19	40B	2	15	2	0	19
	17	6	12	1	0	14	17	6	12	1	0	14	17	6	12	1	0	14														39	2	16	1	0	18	39	2	16	1	0	18	39	2	16	1	0	18
	16	1	18	0	0	18	16	1	18	0	0	18	16	1	18	0	0	18														38	4	15	0	0	15	38	4	15	0	0	15	38	4	15	0	0	15
	14a	4	15	0	0	15	14a	4	15	0	0	15	14a	4	15	0	0	15														37	2	16	1	0	18	37	2	16	1	0	18	37	2	16	1	0	18
	14b	1	16	2	0	20	14b	1	16	2	0	20	14b	1	16	2	0	20														36A	2	17	0	0	17	36A	2	17	0	0	17	36A	2	17	0	0	17
	10	5	14	0	0	14	10	5	14	0	0	14	10	5	14	0	0	14														36B	0	18	1	0	20	36B	0	18	1	0	20	36B	0	18	1	0	20
																																35	0	17	2	0	21	35	0	17	2	0	21	35	0	17	2	0	21
																																30	0	19	0	0	19	30	0	19	0	0	19	30	0	19	0	0	19
																																26	4	15	0	0	15	26	4	15	0	0	15	26	4	15	0	0	15
																																25	1	18	0	0	18	25	1	18	0	0	18	25	1	18	0	0	18
																																23	1	18	0	0	18	23	1	18	0	0	18	23	1	18	0	0	18
																																22A	0	16	3	0	22	22A	0	16	3	0	22	22A	0	16	3	0	22
																																22B	1	18	0	0	18	22B	1	18	0	0	18	22B	1	18	0	0	18
																																22C	4	15	0	0	15	22C	4	15	0	0	15	22C	4	15	0	0	15
																																19	0	18	1	0	20	19	0	18	1	0	20	19	0	18	1	0	20
																																13	0	15	4	0	23	13	0	15	4	0	23	13	0	15	4	0	23
																																12	1	16	2	0	20	12	1	16	2	0	20	12	1	16	2	0	20
																																11	0	18	1	0	20	11	0	18	1	0	20	11	0	18	1	0	20
																																10	1	17	1	0	19	10	1	17	1	0	19	10	1	17	1	0	19
																																5	0	18	1	0	20	5	0	18	1	0	20	5	0	18	1	0	20
[truncated: 73 more columns]
