# Supplementary material for: Meiotic prophase I disruption as a strategy for nonhormonal male contraception using small-molecule inhibitor JQ1
Source: Proc Natl Acad Sci U S A. 2026 Apr 7;123(15):e2517498123. doi: 10.1073/pnas.2517498123 (PMC13080027; doi:10.1073/pnas.2517498123)
Supplement: Supplementary file 19 — Dataset S18 (XLSX) [file pnas.2517498123.sd18.xlsx]

## Sheet: Sheet1
Chiasmata raw counts
	Untreated control for treatment (UC-T)																			Untreated control for recovery (UC-R)																			Untreated control for extended recovery (UC-ER)
	UC10-A																			UC15-F																			UC34-A
											Total cells				%cells															Total cells				%cells															Total cells
	Cell	E0	E1	E2	E3	Total chiasmata	Mean	Median	STDEV	SEM	E0	E1	E2	E3	E0	E1	E2	E3		Cell	E0	E1	E2	E3	Total MLH1 foci	Mean	Median	STDEV	SEM	E0	E1	E2	E3	E0	E1	E2	E3		Cell	E0	E1	E2	E3	Total MLH1 foci	Mean	Median	STDEV	SEM	E0
	UC10A-66	0	16	3	0	22	23.4	23	1.54919	0.4	0	219	66	0	0	76.8421	23.1579	0		UC15F-5	0	14	5	0	24	24	24	0	0	0	43	13	1	0	75.4386	22.807	1.75439		1	1	13	5	0	23	22.4783	22	1.41011	0.207909	2
	UC10A-65	0	15	4	0	23														UC15F-3	0	15	3	1	24														2	0	15	4	0	23
	UC10A-64	0	17	2	0	21														UC15F-1	0	14	5	0	24														3	0	16	2	1	23
	UC10A-63	0	15	4	0	23																																	4	0	16	3	0	22
	UC10A-62	0	14	5	0	24														UC15-G																			5	0	16	3	0	22
	UC10A-61	0	14	5	0	24																								Total cells				%cells					6	0	15	4	0	23
	UC10A-60	0	16	3	0	22														Cell	E0	E1	E2	E3	Total MLH1 foci	Mean	Median	STDEV	SEM	E0	E1	E2	E3	E0	E1	E2	E3		7	1	16	2	0	20
	UC10A-59	0	15	4	0	23														UC15G-31	0	14	5	0	24	22.9375	23	0.928709	0.232177	0	242	61	1	0	79.6053	20.0658	0.328947		8	0	16	3	0	22
	UC10A-58	0	10	9	0	28														UC15G-30	0	15	4	0	23														9	0	14	5	0	24
	UC10A-57	0	15	4	0	23														UC15G-29	0	17	2	0	21														10	0	15	4	0	23
	UC10A-55	0	15	4	0	23														UC15G-28	0	15	4	0	23														11	0	14	5	0	24
	UC10A-53	0	14	5	0	24														UC15G-27	0	16	3	0	22														12	0	18	1	0	20
	UC10A-52	0	15	4	0	23														UC15G-26	0	14	5	0	24														13	0	17	2	0	21
	UC10A-51	0	14	5	0	24														UC15G-25 (REP)	0	14	5	0	24														14	0	16	3	0	22
	UC10A-50	0	14	5	0	24														UC15G-24	0	15	4	0	23														15	0	14	5	0	24
																				UC15G-23	0	16	3	0	22														16	0	14	5	0	24
	UC10-B																			UC15G-22 (REP)	0	15	4	0	23														17	0	14	5	0	24
											Total cells				%cells					UC15G-20	0	14	5	0	24														18	0	17	2	0	21
	Cell	E0	E1	E2	E3	Total chiasmata	Mean	Median	STDEV	SEM	E0	E1	E2	E3	E0	E1	E2	E3		UC15G-18	0	15	4	0	23														19	0	16	3	0	22
	UC10B-39	0	15	4	0	23	23.7222	23.5	1.12749	0.265753	0	257	85	0	0	75.1462	24.8538	0		UC15G-15	0	16	3	0	22														20	0	13	6	0	25
	UC10B-38	0	16	3	0	22														Uc15G-13	0	14	5	0	24														21	0	16	3	0	22
	UC10B-37	0	15	4	0	23														UC15G-12	0	16	2	1	23														22	0	17	2	0	21
	UC10B-35	0	15	4	0	23														UC15G-11	0	16	3	0	22														23	0	17	2	0	21
	UC10B-34	0	14	5	0	24																																	24	0	14	5	0	24
	UC10B-30	0	15	4	0	23														UC15-H																			25	0	12	7	0	26
	UC10B-29	0	14	5	0	24																								Total cells				%cells					26	0	14	5	0	24
	UC10B-28	0	13	6	0	25														Cell	E0	E1	E2	E3	Total MLH1 foci	Mean	Median	STDEV	SEM	E0	E1	E2	E3	E0	E1	E2	E3		27	0	14	5	0	24
	UC10B-27	0	15	4	0	23														UC15H-21	0	17	2	0	21	22.5	23	0.971825	0.307318	0	155	35	0	0	81.5789	18.4211	0		28	0	17	2	0	21
	UC10B-24	0	12	7	0	26														UC15H-19	0	15	4	0	23														29	0	16	3	0	22
	UC10B-23	0	13	6	0	25														UC15H-18	0	17	2	0	21														30	0	18	1	0	20
	UC10B-20	0	14	5	0	24														Uc15H-16	0	15	4	0	23														31	0	15	4	0	23
	UC10B-19	0	13	6	0	25														UC15H-14	0	16	3	0	22														32	0	16	3	0	22
	UC10B-18	0	16	3	0	22														UC15H-12	0	16	3	0	22														33	0	16	3	0	22
	UC10B-17	0	15	4	0	23														UC15H-10	0	15	4	0	23														34	0	14	5	0	24
	UC10B-16	0	15	4	0	23														UC15H-8	0	14	5	0	24														35	0	13	6	0	25
	UC10B-15	0	14	5	0	24														UC15H-5	0	15	4	0	23														36 (REP)	0	15	4	0	23
	UC10B-14	0	13	6	0	25														UC15H-21	0	15	4	0	23														37	0	16	3	0	22
																																							38	0	15	4	0	23
	UC10-C																			UC15-I																			39	0	16	3	0	22
											Total cells				%cells															Total cells				%cells					40	0	17	2	0	21
	Cell	E0	E1	E2	E3	Total MLH1 foci	Mean	Median	STDEV	SEM	E0	E1	E2	E3	E0	E1	E2	E3		Cell	E0	E1	E2	E3	Total MLH1 foci	Mean	Median	STDEV	SEM	E0	E1	E2	E3	E0	E1	E2	E3		41	0	16	3	0	22
	UC10C-30	0	14	5	0	24	22.6875	23	1.35247	0.338117	0	246	57	1	0	80.9211	18.75	0.328947		UC15I-32	0	13	6	0	25	22.6	22	1.35225	0.349149	0	231	54	0	0	81.0526	18.9474	0		44	0	17	2	0	21
	UC10C-29	0	16	3	0	22														UC15I-31	0	17	2	0	21														45	0	16	3	0	22
	UC10C-28	0	16	3	0	22														UC15I-30	0	16	3	0	22														46	0	17	2	0	21
	UC10C-27	0	16	3	0	22														UC15I-28	0	14	5	0	24														47	0	15	4	0	23
	UC10C-26	0	15	4	0	23														UC15I-27	0	16	3	0	22														48	0	17	2	0	21
	UC10C-25	0	15	4	0	23														UC15I-26	0	15	4	0	23
	UC10C-24	0	19	0	0	19														UC15I-25 (REP)	0	15	4	0	23														UC34-C
	UC10C-23	0	13	6	0	25														UC15I-24	0	16	3	0	22																								Total cells
	UC10C-21	0	15	4	0	23														UC15I-23	0	16	3	0	22														Cell	E0	E1	E2	E3	Total MLH1 foci	Mean	Median	STDEV	SEM	E0
	UC10C-20	0	15	3	1	24														UC15I-22	0	17	2	0	21														1	0	15	4	0	23	22.4	22	1.16264	0.212267	0
	UC10C-19	0	16	3	0	22														UC15I-21	0	16	3	0	22														2	0	14	5	0	24
	UC10C-17	0	16	3	0	22														UC15I-19	0	13	6	0	25														3	0	14	5	0	24
	UC10C-16	0	15	4	0	23														UC15I-18	0	16	3	0	22														4	0	15	4	0	23
	UC10C-12	0	15	4	0	23														UC15I-17	0	14	5	0	24														5	0	16	3	0	22
	UC10C-11	0	14	5	0	24														UC15I-16	0	17	2	0	21														6	0	16	2	1	23
	UC10C-10	0	16	3	0	22																																	7	0	14	5	0	24
																				Vehicle control for recovery (VC-R)																			8	0	16	3	0	22
	UC10-D																																						9	0	16	3	0	22
											Total cells				%cells					3WRC-2																			10	0	18	1	0	20
	Cell	E0	E1	E2	E3	Total MLH1 foci	Mean	Median	STDEV	SEM	E0	E1	E2	E3	E0	E1	E2	E3												Total cells				%cells					12	0	15	4	0	23
	UC10D-41	0	17	2	0	21	23.2857	23	1.48989	0.398191	0	206	60	0	0	77.4436	22.5564	0		Cell	E0	E1	E2	E3	Total MLH1 foci	Mean	Median	STDEV	SEM	E0	E1	E2	E3	E0	E1	E2	E3		13	0	17	2	0	21
	UC10D-40	0	16	3	0	22														1	0	17	2	0	21	21.871	22	1.38424	0.248617	1	501	84	3	0.169779	85.0594	14.2615	0.509338		14	0	16	3	0	22
	UC10D-39	0	15	4	0	23														2	0	14	5	0	24														15	0	16	3	0	22
	UC10D-38	0	15	4	0	23														3	0	18	1	0	20														16	0	15	4	0	23
	UC10D-37	0	15	4	0	23														4	0	16	3	0	22														17	0	14	5	0	24
	UC10D-35	0	14	5	0	24														5	0	16	3	0	22														18	0	16	3	0	22
	UC10D-33	0	17	2	0	21														6	0	18	1	0	20														19	0	16	3	0	22
	UC10D-32	0	11	8	0	27														7	0	16	3	0	22														20	0	15	4	0	23
	UC10D-28	0	15	4	0	23														8	0	18	1	0	20														21	0	18	1	0	20
	UC10D-26	0	15	4	0	23														9	0	15	3	1	24														22	0	15	4	0	23
	UC10D-25	0	14	5	0	24														10	0	13	6	0	25														23	0	14	5	0	24
	UC10D-24	0	14	5	0	24														11	0	16	3	0	22														24	0	17	2	0	21
	UC10D-23	0	14	5	0	24														12	0	17	2	0	21														25	0	15	4	0	23
	UC10D-22	0	14	5	0	24														13	0	16	3	0	22														26	0	16	3	0	22
																				14	0	16	2	1	23														27A	0	16	3	0	22
	UC10-E																			15	0	18	1	0	20														27B	0	17	2	0	21
											Total cells				%cells					16	0	15	3	1	24														28	0	16	3	0	22
	Cell	E0	E1	E2	E3	Total MLH1 foci	Mean	Median	STDEV	SEM	E0	E1	E2	E3	E0	E1	E2	E3		17	0	16	3	0	22														29	0	14	5	0	24
	UC10E-44	0	15	4	0	23	22.75	23	0.930949	0.232737	0	244	60	0	0	80.2632	19.7368	0		18	0	16	3	0	22														30	0	17	2	0	21
	UC10E-43	0	15	4	0	23														19	0	15	4	0	23
	UC10E-41	0	15	4	0	23														20	0	17	2	0	21														UC34-E
	UC10E-40	0	15	4	0	23														21	0	16	3	0	22																								Total cells
	UC10E-39	0	15	4	0	23														22	0	16	3	0	22														Cell	E0	E1	E2	E3	Total MLH1 foci	Mean	Median	STDEV	SEM	E0
	UC10E-38	0	16	3	0	22														23	0	17	2	0	21														1	0	13	6	0	25	22.0333	22	1.21721	0.222232	0
	UC10E-37	0	17	2	0	21														24	0	15	4	0	23														2	0	15	4	0	23
	UC10E-36	0	15	4	0	23														25	0	16	3	0	22														3	0	15	4	0	23
	UC10E-35	0	16	3	0	22														26	0	18	1	0	20														6	0	15	4	0	23
	UC10E-34	0	14	5	0	24														27	1	16	2	0	20														7	0	17	2	0	21
	UC10E-33	0	13	6	0	25														28	0	17	2	0	21														8	0	17	2	0	21
	UC10E-32	0	16	3	0	22														29	0	16	3	0	22														9	0	17	2	0	21
	UC10E-31	0	16	3	0	22														30	0	17	2	0	21														10	0	16	3	0	22
	UC10E-30	0	15	4	0	23														31	0	14	5	0	24														11	0	17	2	0	21
	UC10E-29	0	15	4	0	23																																	12	0	15	4	0	23
	UC10E-28	0	16	3	0	22														3WRC-3																			13	0	16	3	0	22
																														Total cells				%cells					14	0	15	4	0	23
	Vehicle control for treatment (VC-T)																			Cell	E0	E1	E2	E3	Total MLH1 foci	Mean	Median	STDEV	SEM	E0	E1	E2	E3	E0	E1	E2	E3		15	0	16	3	0	22
																				1	0	15	4	0	23	21.9643	22	1.0709	0.202381	0	450	81	1	0	84.5865	15.2256	0.18797		16	0	18	1	0	20
	3WTC-1																			2	0	15	4	0	23														17	0	15	4	0	23
											Total cells				%cells					3	0	17	2	0	21														18	0	15	4	0	23
	Cell	E0	E1	E2	E3	Total MLH1 foci	Mean	Median	STDEV	SEM	E0	E1	E2	E3	E0	E1	E2	E3		4	0	16	3	0	22														19	0	16	3	0	22
	1	0	14	5	0	24	22.5	22.5	1.83586	0.346944	0	435	96	1	0	81.7669	18.0451	0.18797		5	0	15	4	0	23														21	0	16	3	0	22
	2	0	17	2	0	21														6	0	16	3	0	22														22	0	15	4	0	23
	3	0	17	2	0	21														7	0	14	5	0	24														23	0	17	2	0	21
	4	0	16	3	0	22														8	0	16	3	0	22														24	0	18	1	0	20
	5	0	14	5	0	24														9	0	15	4	0	23														25	0	16	3	0	22
	6	0	18	1	0	20														10	0	14	5	0	24														26	0	15	4	0	23
	7	0	15	4	0	23														11	0	17	2	0	21														27	0	15	3	1	24
	9	0	17	2	0	21														12	0	15	4	0	23														28	0	18	1	0	20
	10	0	15	4	0	23														13	0	17	2	0	21														29	0	17	2	0	21
	11	0	17	2	0	21														14	0	16	3	0	22														30	0	16	3	0	22
	12	0	13	6	0	25														17 (REP)	0	16	3	0	22														31	0	15	4	0	23
	13	0	12	7	0	26														18	0	16	3	0	22														32	0	17	2	0	21
	14	0	16	3	0	22														19	0	18	1	0	20														33	0	17	2	0	21
	15	0	16	3	0	22														20	0	17	2	0	21
	16	0	17	2	0	21														21	0	16	3	0	22														Vehicle control for extended recovery (VC-ER)
	17	0	16	2	1	23														22	0	17	2	0	21
	18	0	14	5	0	24														23	0	17	2	0	21														TCD-1
	19	0	14	5	0	24														24	0	17	2	0	21																								Total cells
	20	0	15	4	0	23														26	0	16	3	0	22														Cell	E0	E1	E2	E3	Total MLH1 foci	Mean	Median	STDEV	SEM	E0
	22	0	18	1	0	20														27A	0	18	1	0	20														1	0	16	3	0	22	22.6897	23	1.35345	0.177716	0
	23	0	16	3	0	22														27B	0	16	2	1	23														2	0	16	3	0	22
	24	0	15	4	0	23														28	0	17	2	0	21														3	0	13	6	0	25
	25	0	18	1	0	20														29	0	16	3	0	22														4 (REP)	0	15	4	0	23
	26	0	14	5	0	24														31	0	15	4	0	23														5	0	15	4	0	23
	27	0	11	8	0	27																																	6	0	19	0	0	19
	28	0	15	4	0	23														3WRC-1																			7	0	16	3	0	22
	29	0	18	1	0	20																								Total cells				%cells					8 (rep)	0	16	3	0	22
	30	0	17	2	0	21														Cell	E0	E1	E2	E3	Total MLH1 foci	Mean	Median	STDEV	SEM	E0	E1	E2	E3	E0	E1	E2	E3		9	0	15	4	0	23
																				1	0	14	5	0	24	22.8	23	1.64841	0.300956	1	455	113	1	0.175439	79.8246	19.8246	0.175439		10A	0	16	3	0	22
	3WTC-2																			2	0	16	3	0	22														10B	0	16	3	0	22
											Total cells				%cells					3	0	17	2	0	21														11	0	17	2	0	21
	Cell	E0	E1	E2	E3	Total MLH1 foci	Mean	Median	STDEV	SEM	E0	E1	E2	E3	E0	E1	E2	E3		4	0	13	6	0	25														12	0	16	3	0	22
	1	0	16	3	0	22	22.7667	22.5	1.52414	0.278268	1	456	112	1	0.175439	80	19.6491	0.175439		5	0	15	4	0	23														13	0	18	1	0	20
	2	0	15	4	0	23														6	0	17	2	0	21														14	0	17	2	0	21
	4	0	15	3	1	24														7	0	12	7	0	26														15	0	17	2	0	21
	5	0	16	3	0	22														8	0	15	4	0	23														16	0	14	5	0	24
	6	0	16	3	0	22														9	0	14	5	0	24														18	0	13	6	0	25
	7	0	17	2	0	21														10	0	17	2	0	21														19	0	17	2	0	21
	8	0	16	3	0	22														11	0	15	4	0	23														20	0	16	3	0	22
	9	0	13	6	0	25														12	0	15	3	1	24														21	0	15	4	0	23
	10	0	15	4	0	23														13	0	14	5	0	24														22	0	16	3	0	22
	11	0	13	6	0	25														14	0	16	3	0	22														23	0	16	3	0	22
	12	1	15	3	0	21														15	0	15	4	0	23														24	0	15	4	0	23
	13	0	15	4	0	23														16	0	14	5	0	24														25	0	13	6	0	25
	14	0	12	7	0	26														17	0	13	6	0	25														26	0	12	7	0	26
	15	0	14	5	0	24														18	0	17	2	0	21														27	0	16	3	0	22
	16	0	17	2	0	21														19	0	16	3	0	22														28	0	16	3	0	22
	17	0	16	3	0	22														20	1	12	6	0	24														29	0	17	2	0	21
	18	0	12	7	0	26														21	0	11	8	0	27														30	0	14	5	0	24
	19	0	14	5	0	24														22	0	17	2	0	21														31	0	14	5	0	24
	20	0	16	3	0	22														23	0	17	2	0	21														32	0	15	4	0	23
	21	0	15	4	0	23														24	0	16	3	0	22														33A	0	16	3	0	22
	22	0	15	4	0	23														25	0	15	4	0	23														33B	0	17	2	0	21
	23	0	16	3	0	22														26	0	15	4	0	23														34	0	15	4	0	23
	24	0	14	5	0	24														27	0	17	2	0	21														35	0	15	4	0	23
	25	0	17	2	0	21														28	0	16	3	0	22														36	0	14	5	0	24
	26	0	16	3	0	22														29	0	17	2	0	21														37	0	14	5	0	24
	27	0	17	2	0	21														30	0	17	2	0	21														38	0	16	3	0	22
	28	0	15	4	0	23																																	40	0	14	5	0	24
	29	0	18	1	0	20														Recovery following JQ1 (R)																			41	0	15	4	0	23
	30	0	14	5	0	24																																	42	0	15	4	0	23
	31	0	16	3	0	22														3WR-1																			43	0	15	4	0	23
																														Total cells				%cells					44	0	17	2	0	21
	3WTC-3																			Cell	E0	E1	E2	E3	Total MLH1 foci	Mean	Median	STDEV	SEM	E0	E1	E2	E3	E0	E1	E2	E3		45	0	14	5	0	24
											Total cells				%cells					1	0	14	5	0	24	22.5484	23	1.28682	0.23112	1	479	107	2	0.169779	81.3243	18.1664	0.339559		46	0	15	4	0	23
	Cell	E0	E1	E2	E3	Total MLH1 foci	Mean	Median	STDEV	SEM	E0	E1	E2	E3	E0	E1	E2	E3		2	0	15	4	0	23														47	0	16	3	0	22
	1	0	15	4	0	23	23	23	1.86651	0.329956	0	480	128	0	0	78.9474	21.0526	0		3	0	15	4	0	23														48	0	16	3	0	22
	2	0	16	3	0	22														4	0	15	3	1	24														49	0	15	4	0	23
	3	0	15	4	0	23														5	0	15	4	0	23														50	0	17	2	0	21
	4	0	15	4	0	23														6	0	16	3	0	22														51	0	14	5	0	24
	5	0	19	0	0	19														7	0	17	2	0	21														52	0	14	5	0	24
	6	0	16	3	0	22														8	0	16	3	0	22														53	0	14	5	0	24
	7	0	15	4	0	23														9	0	15	4	0	23														54	0	16	3	0	22
	8	0	13	6	0	25														10	0	15	4	0	23														55	0	13	6	0	25
	9	0	15	4	0	23														11	0	16	3	0	22														56	0	15	4	0	23
	10	0	16	3	0	22														12	0	15	4	0	23														57	0	14	5	0	24
	11	0	14	5	0	24														13a	0	18	1	0	20														58	0	15	4	0	23
	12	0	11	8	0	27														13b	0	16	2	1	23
	13	0	17	2	0	21														14	0	15	4	0	23														TCD-2
	14	0	13	6	0	25														15	0	18	1	0	20																								Total cells
	15	0	15	4	0	23														16	0	14	5	0	24														Cell	E0	E1	E2	E3	Total MLH1 foci	Mean	Median	STDEV	SEM	E0
	16	0	16	3	0	22														17	0	15	4	0	23														1	0	16	3	0	22	22.5	22	1.48106	0.261817	0
	17	0	13	6	0	25														18	0	17	2	0	21														2	0	12	7	0	26
	18	0	18	1	0	20														19	0	15	4	0	23														3	0	16	3	0	22
	19	0	17	2	0	21														20	0	14	5	0	24														4	0	14	5	0	24
	20	0	16	3	0	22														21	0	15	4	0	23														5	0	18	1	0	20
	21	0	14	5	0	24														22	0	14	5	0	24														6	0	14	5	0	24
	22	0	12	7	0	26														23	1	13	5	0	23														7	0	16	3	0	22
	23	0	15	4	0	23														24	0	13	6	0	25														8	0	17	2	0	21
	24	0	13	6	0	25														25	0	16	3	0	22														9	0	15	4	0	23
	25	0	17	2	0	21														26	0	18	1	0	20														10	0	17	2	0	21
	26	0	17	2	0	21														27	0	15	4	0	23														11	0	13	6	0	25
	27	0	12	7	0	26														28	0	17	2	0	21														13A	0	17	2	0	21
	28	0	14	5	0	24														29	0	15	4	0	23														13B	0	16	3	0	22
	29	0	15	4	0	23														30	0	17	2	0	21														14	0	16	3	0	22
	30	0	16	3	0	22																																	15	0	15	4	0	23
	31	0	17	2	0	21														3WR-10																			16	0	13	6	0	25
	32	0	13	6	0	25																								Total cells				%cells					17	0	15	4	0	23
																				Cell	E0	E1	E2	E3	Total MLH1 foci	Mean	Median	STDEV	SEM	E0	E1	E2	E3	E0	E1	E2	E3		18	0	16	3	0	22
	JQ1 Treatment (T)																			1	0	16	3	0	22	22.4667	22	1.33218	0.243222	1	464	105	0	0.175439	81.4035	18.4211	0		19	0	15	4	0	23
																				2	0	15	4	0	23														20A	0	15	4	0	23
	3WT-2																			3	0	16	3	0	22														20B	0	18	1	0	20
											Total cells				%cells					4	0	14	5	0	24														20C	0	17	2	0	21
	Cell	E0	E1	E2	E3	Total MLH1 foci	Mean	Median	STDEV	SEM	E0	E1	E2	E3	E0	E1	E2	E3		5	0	15	4	0	23														21	0	15	4	0	23
	5	0	17	2	0	21	21	21	1.05409	0.333333	1	168	21	0	0.526316	88.4211	11.0526	0		6	0	18	1	0	20														22	0	17	2	0	21
	6	0	16	3	0	22														7	0	17	2	0	21														23	0	17	2	0	21
	7	0	18	1	0	20														8	0	17	2	0	21														24	0	16	3	0	22
	9	0	16	3	0	22														9	0	16	3	0	22														25	0	15	4	0	23
	10	0	17	2	0	21														10	0	16	3	0	22														26	0	14	5	0	24
	13	0	17	2	0	21														11	0	13	6	0	25														27	0	17	2	0	21
	14	0	18	1	0	20														12	0	17	2	0	21														28	0	14	5	0	24
	15	1	17	1	0	19														13	0	15	4	0	23														29	0	16	3	0	22
	16	0	16	3	0	22														14	0	17	2	0	21														30	0	14	5	0	24
	17	0	16	3	0	22														15	0	16	3	0	22
																				REP: 16	0	14	5	0	24														TCD-3
	3WT-3																			17	1	14	4	0	22																								Total cells
											Total cells				%cells					18	0	15	4	0	23														Cell	E0	E1	E2	E3	Total MLH1 foci	Mean	Median	STDEV	SEM	E0
	Cell	E0	E1	E2	E3	Total MLH1 foci	Mean	Median	STDEV	SEM	E0	E1	E2	E3	E0	E1	E2	E3		19	0	15	4	0	23														1	0	14	5	0	24	23.0333	23	1.37674	0.251356	0
	1	0	16	3	0	22	21.1765	21	1.13111	0.274335	2	282	39	0	0.619195	87.3065	12.0743	0		20	0	17	2	0	21														2	0	13	6	0	25
	2	0	16	3	0	22														21	0	14	5	0	24														3	0	13	6	0	25
	3	0	17	2	0	21														22	0	13	6	0	25														4	0	13	6	0	25
	4	0	18	1	0	20														23	0	16	3	0	22														5	0	14	5	0	24
	5	0	17	2	0	21														24	0	15	4	0	23														6	0	16	3	0	22
	6	1	16	2	0	20														25	0	14	5	0	24														7	0	14	5	0	24
	7	0	17	2	0	21														26	0	16	3	0	22														8	0	16	3	0	22
	8	0	17	2	0	21														27	0	16	3	0	22														9	0	16	3	0	22
	9	0	16	3	0	22														28	0	18	1	0	20														10	0	15	4	0	23
	10	0	16	3	0	22														29	0	15	4	0	23														11	0	13	6	0	25
	11	1	16	2	0	20														30	0	14	5	0	24														12	0	14	5	0	24
	12	0	17	2	0	21																																	13	0	14	5	0	24
	13	0	17	2	0	21														3WR-11																			14	0	16	3	0	22
	14	0	19	0	0	19																								Total cells				%cells					15	0	15	4	0	23
	17	0	16	3	0	22														Cell	E0	E1	E2	E3	Total MLH1 foci	Mean	Median	STDEV	SEM	E0	E1	E2	E3	E0	E1	E2	E3		16	0	16	3	0	22
	18	0	14	5	0	24														1	0	17	2	0	21	21.9375	22	1.41279	0.249748	0	516	90	2	0	84.8684	14.8026	0.328947		17	0	13	6	0	25
	19	0	17	2	0	21														2	0	15	4	0	23														18	0	16	3	0	22
																				3	0	18	1	0	20														19	0	14	5	0	24
	3WT-10																			4	0	16	3	0	22														20	0	16	3	0	22
											Total cells				%cells					5	0	17	2	0	21														21	0	17	2	0	21
	Cell	E0	E1	E2	E3	Total MLH1 foci	Mean	Median	STDEV	SEM	E0	E1	E2	E3	E0	E1	E2	E3		6	0	14	5	0	24														22	0	18	1	0	20
	45	0	15	4	0	23	21.1562	21	0.954087	0.16866	0	540	67	1	0	88.8158	11.0197	0.164474		7	0	15	4	0	23														23	0	16	3	0	22
	44	0	16	3	0	22														8	0	15	4	0	23														24	0	15	4	0	23
	43	0	16	2	1	23														9	0	17	2	0	21														25	0	14	5	0	24
	39	0	17	2	0	21														10	0	15	4	0	23														26	0	17	2	0	21
	38	0	17	2	0	21														11	0	14	5	0	24														27	0	15	4	0	23
	37	0	17	2	0	21														13	0	18	1	0	20														28	0	16	3	0	22
	36	0	17	2	0	21														14	0	16	3	0	22														29	0	14	5	0	24
	35	0	18	1	0	20														15	0	14	5	0	24														30	0	16	3	0	22
	34 (REP)	0	18	1	0	20														16	0	17	2	0	21
	33	0	18	1	0	20														17	0	16	3	0	22														Extended recovery following JQ1 (ER)
	32	0	17	2	0	21														18	0	18	1	0	20
	31	0	16	3	0	22														19	0	16	3	0	22														TD-1
	30A	0	17	2	0	21														20	0	19	0	0	19																								Total cells
	30B	0	16	3	0	22														21	0	16	3	0	22														Cell	E0	E1	E2	E3	Total MLH1 foci	Mean	Median	STDEV	SEM	E0
	29	0	16	3	0	22														22	0	15	4	0	23														1	0	17	2	0	21	22.5	22.5	1.40122	0.216213	0
	28	0	17	2	0	21														23	0	17	2	0	21														2	0	15	4	0	23
	27	0	18	1	0	20														24	0	18	1	0	20														3	0	14	5	0	24
	26	0	17	2	0	21														25	0	18	1	0	20														4	0	14	5	0	24
	25	0	16	3	0	22														26	0	17	2	0	21														6	0	15	4	0	23
	24	0	18	1	0	20														27	0	14	5	0	24														7	0	15	4	0	23
	23	0	17	2	0	21														28	0	15	3	1	24														8	0	13	6	0	25
	22	0	16	3	0	22														29	0	16	3	0	22														9	0	16	3	0	22
	21	0	15	4	0	23														30	0	16	3	0	22														10	0	15	4	0	23
	20	0	18	1	0	20														31	0	16	3	0	22														11	0	14	5	0	24
	19	0	16	3	0	22														32	0	16	2	1	23														12	0	18	1	0	20
	15	0	16	3	0	22														33	0	15	4	0	23														13	0	17	2	0	21
	12	0	17	2	0	21																																	14	0	17	2	0	21
	9	0	17	2	0	21																																	15	0	18	1	0	20
	7	0	18	1	0	20																																	16	0	15	4	0	23
	5	0	18	1	0	20																																	17	0	16	3	0	22
	3	0	17	2	0	21																																	18	0	17	2	0	21
	2	0	18	1	0	20																																	19	0	15	4	0	23
																																							20	0	17	2	0	21
	3WT-11																																						21	0	17	2	0	21
											Total cells				%cells																								22	0	15	4	0	23
	Cell	E0	E1	E2	E3	Total MLH1 foci	Mean	Median	STDEV	SEM	E0	E1	E2	E3	E0	E1	E2	E3																					23	0	15	4	0	23
	1	0	17	2	0	21	20.9333	21	1.08066	0.1973	2	507	59	1	0.350877	88.9474	10.3509	0.175439																					24	0	15	4	0	23
	2	0	18	1	0	20																																	25	0	16	3	0	22
	3	0	18	1	0	20																																	26	0	13	6	0	25
	4	0	17	2	0	21																																	28	0	16	3	0	22
	5	0	17	2	0	21																																	29	0	17	2	0	21
	6	0	16	3	0	22																																	30	0	16	3	0	22
	7	0	18	1	0	20																																	31	0	16	3	0	22
	8	0	16	3	0	22																																	32	0	17	2	0	21
	9	0	17	2	0	21																																	33	0	16	3	0	22
	10	0	17	2	0	21																																	34	0	17	2	0	21
	11	0	16	3	0	22																																	35	0	15	4	0	23
	12	0	17	2	0	21																																	36	0	15	4	0	23
	14	0	16	3	0	22																																	37	0	14	5	0	24
	15	0	19	0	0	19																																	38	0	14	5	0	24
	16	1	15	3	0	21																																	39	0	12	7	0	26
	17	0	16	1	1	21																																	40	0	17	2	0	21
	18	0	15	4	0	23																																	41	0	16	3	0	22
	19	0	18	1	0	20																																	42	0	16	3	0	22
	20	0	17	2	0	21																																	43	0	14	5	0	24
	21	0	16	3	0	22																																	44	0	14	5	0	24
	22	0	17	2	0	21
	23	0	18	1	0	20																																	TD-2
	24	1	18	0	0	18																																											Total cells
	25	0	15	4	0	23																																	Cell	E0	E1	E2	E3	Total MLH1 foci	Mean	Median	STDEV	SEM	E0
	26	0	16	3	0	22																																	1	0	16	3	0	22	22.3333	22	1.18419	0.216202	1
	27A	0	17	2	0	21																																	2	0	16	3	0	22
	27B	0	18	1	0	20																																	3	0	15	4	0	23
	28	0	18	1	0	20																																	4	0	16	3	0	22
	29	0	17	2	0	21																																	5	0	15	4	0	23
	30	0	17	2	0	21																																	6	0	16	3	0	22
																																							7	0	17	2	0	21
																																							8	0	16	3	0	22
																																							9	0	13	6	0	25
																																							10	1	13	5	0	23
																																							11	0	15	4	0	23
																																							12	0	15	4	0	23
																																							13	0	18	1	0	20
																																							15	0	14	5	0	24
																																							16	0	16	3	0	22
																																							17	0	16	3	0	22
																																							18	0	14	5	0	24
																																							19	0	15	4	0	23
																																							20	0	16	3	0	22
																																							22	0	16	3	0	22
																																							23	0	16	3	0	22
																																							24	0	17	2	0	21
																																							25	0	16	3	0	22
																																							26	0	14	5	0	24
																																							27	0	15	4	0	23
																																							28	0	18	1	0	20
																																							29	0	17	2	0	21
																																							30	0	16	3	0	22
																																							31	0	17	2	0	21
																																							32	0	14	5	0	24
																																							TD-3
																																																	Total cells
																																							Cell	E0	E1	E2	E3	Total MLH1 foci	Mean	Median	STDEV	SEM	E0
																																							1	0	15	4	0	23	22.0645	22	1.52612	0.274099	0
																																							2	0	16	3	0	22
																																							3	0	12	7	0	26
																																							4	0	16	3	0	22
																																							5	0	15	4	0	23
																																							6	0	17	2	0	21
																																							7	0	13	6	0	25
																																							8	0	16	3	0	22
																																							9	0	17	2	0	21
																																							10	0	15	4	0	23
																																							11	0	19	0	0	19
																																							12	0	18	1	0	20
																																							13	0	17	2	0	21
																																							14	0	17	2	0	21
																																							15	0	17	2	0	21
																																							16	0	16	3	0	22
																																							17	0	17	2	0	21
																																							18	0	16	3	0	22
																																							19	0	15	4	0	23
																																							20	0	14	5	0	24
																																							21A	0	16	3	0	22
																																							21B	0	16	3	0	22
																																							22	0	17	2	0	21
																																							23	0	16	3	0	22
																																							24	0	18	1	0	20
																																							25	0	17	2	0	21
																																							26	0	17	2	0	21
																																							27	0	15	4	0	23
																																							28	0	16	3	0	22
																																							29	0	15	4	0	23
																																							30	0	13	6	0	25
[truncated: 25 more columns]
