# Supplementary material for: Meiotic prophase I disruption as a strategy for nonhormonal male contraception using small-molecule inhibitor JQ1
Source: Proc Natl Acad Sci U S A. 2026 Apr 7;123(15):e2517498123. doi: 10.1073/pnas.2517498123 (PMC13080027; doi:10.1073/pnas.2517498123)
Supplement: Supplementary file 20 — Dataset S19 (XLSX) [file pnas.2517498123.sd19.xlsx]

## Sheet: Sheet1
MLH1:Chiasmata generalized linear mixed models
MLH1					Chiasmata
mouse_id	condition	univalent_cells	total_cells		mouse_id	condition	univalent_cells	total_cells
UC10A	UC-T	9	19		UC10A	UC-T	0	15
UC10B	UC-T	8	19		UC10B	UC-T	0	18
UC10C	UC-T	8	25		UC10C	UC-T	0	16
3WTC1	VC-T	2	9		UC10D	UC-T	0	14
3WTC2	VC-T	16	44		UC10E	UC-T	0	16
3WTC3	VC-T	6	17		3WTC1	VC-T	0	28
3WT1	T	14	22		3WTC2	VC-T	1	30
3WT2	T	12	18		3WTC3	VC-T	0	32
3WT3	T	13	23		3WT2	T	1	10
3WT10	T	10	10		3WT3	T	2	17
					3WT10	T	0	32
mouse_id	condition	univalent_cells	total_cells		3WT11	T	2	30
UC15F	UC-R	5	13
UC15G	UC-R	7	12		mouse_id	condition	univalent_cells	total_cells
UC15H	UC-R	14	29		UC15F	UC-R	0	3
3WRC1	VC-R	4	27		CU15G	UC-R	0	16
3WRC2	VC-R	6	23		UC15H	UC-R	0	10
3WRC3	VC-R	4	7		UC15I	UC-R	0	15
3WR3	R	25	40		3WRC2	VC-R	1	31
3WR10	R	22	43		3WRC3	VC-R	0	28
3WR11	R	16	30		3WRC1	VC-R	1	30
					3WR1	R	1	31
mouse_id	condition	univalent_cells	total_cells		3WR10	R	1	30
UC34A	UC-ER	6	22		3WR11	R	0	32
UC34B	UC-ER	1	4
UC34C	UC-ER	5	13		mouse_id	condition	univalent_cells	total_cells
UC34D	UC-ER	6	24		UC34A	UC-ER	2	46
TCD1	VC-ER	8	42		UC34C	UC-ER	0	30
TCD2	VC-ER	2	27		UC34E	UC-ER	0	30
TCD3	VC-ER	5	32		TCD1	VC-ER	0	58
TD1	ER	3	30		TCD2	VC-ER	0	32
TD2	ER	4	38		TCD3	VC-ER	0	30
TD3	ER	3	30		TD1	ER	0	42
					TD2	ER	1	30
mouse_id	condition	univalent_cells	total_cells		TD3	ER	0	31
UC7B	UC-F1	8	26
UC7C	UC-F1	10	22		mouse_id	condition	univalent_cells	total_cells
UC7E	UC-F1	7	12		UC7A	UC-F1	0	17
RCB34	VC-F1	4	18		UC7B	UC-F1	0	17
TCB36B	VC-F1	1	3		UC7C	UC-F1	0	16
RCB12B	VC-F1	4	10		UC7E	UC-F1	0	18
TB24A	F1	9	21		TCB13B	VC-F1	1	33
TB34A	F1	2	5		TCB22A	VC-F1	0	31
RB41A	F1	4	5		TCB45B	VC-F1	0	6
TB43B	F1	4	33		TB11A	F1	1	30
					TB21A	F1	0	21
					TB32A	F1	0	30
